# Supplementary material for: Protocol for circular dichroism spectral analysis of the thermal stability of CpG-methylated quadruplex structures
Source: STAR Protoc. 2025 Feb 21;6(1):103646. doi: 10.1016/j.xpro.2025.103646 (PMC11904582; doi:10.1016/j.xpro.2025.103646)
Supplement: Data S1. Sample matrix data for measurement conditions, wavelengths in rows and temperatures in columns for unmethylated (VEGF_IM_Um.csv) VEGF i-motifs [file mmc1.csv]

TITLE	VEGF_IM_M
DATA TYPE	CD SPECTRUM
ORIGIN	JASCO
OWNER
DATE	2024/2/21
TIME	14:56:31
SPECTROMETER/DATA SYSTEM	JASCO Corp.	J-1500	Rev. 1.00
DELTAX	-0.1
XUNITS	NANOMETERS
YUNITS	CD [mdeg]
Y2UNITS	HT [V]
FIRSTX	320
LASTX	220
NPOINTS	1001
FIRSTY	0.11538
MAXY	14.09325
MINY	-7.72202
XYDATA
Channel 1
	25.01	26	27.02	27.98	29	30.01	31.01	31.99	33.01	34.01	34.99	36	36.99	37.99	38.99	40.02	41.04	42.03	42.99	44.01	45	45.98	47.02	48.01	48.99	49.96	50.99	52	52.99	54	55.02	56.01	57	57.95	59	60	61.02	61.98	63.01	64.03	65.03	65.97	67.01	68.02	69	70	71.01	72.01	73.02
320	0.115376	0.154543	0.14371	0.256026	0.185393	0.129265	0.0592667	-0.0320366	-0.0699817	0.0149245	-0.00647679	-0.0190134	0.0248806	-0.136201	-0.0791473	-0.0287377	-0.00449397	0.122106	0.155819	0.136431	0.287227	0.174563	0.161776	0.127793	0.185423	0.272115	0.0886356	0.179615	0.280614	0.124737	0.210995	0.168918	0.180711	0.215692	0.21224	0.241187	0.1272	0.176052	0.173944	0.107647	0.138504	0.0936321	0.120171	0.0738786	0.110483	0.153366	0.0177533	3.70E-05	-0.0225444
319.9	0.126371	0.157173	0.149749	0.259662	0.191856	0.135162	0.0684593	-0.0217075	-0.0568145	0.0224992	0.00156531	-0.0127233	0.0313248	-0.128785	-0.0710555	-0.0187218	0.00263871	0.130858	0.162481	0.14524	0.294814	0.183556	0.169182	0.13528	0.194597	0.277893	0.098628	0.185975	0.285658	0.132894	0.217479	0.178496	0.188706	0.223894	0.217376	0.25049	0.137272	0.183862	0.179471	0.113217	0.145719	0.10018	0.123844	0.0785543	0.117305	0.161149	0.0192406	0.00238896	-0.0197709
319.8	0.13906	0.16126	0.158319	0.265774	0.20018	0.141545	0.0798576	-0.00861925	-0.0415285	0.0314605	0.0120616	-0.00512638	0.039819	-0.11955	-0.0622503	-0.00789784	0.0127064	0.140851	0.170917	0.155395	0.303757	0.194652	0.178007	0.144838	0.205342	0.285109	0.11057	0.194623	0.292953	0.142508	0.22619	0.189268	0.198289	0.233815	0.223821	0.262521	0.149216	0.192587	0.187065	0.119865	0.154556	0.106905	0.129915	0.0855582	0.125747	0.170011	0.0225839	0.00662042	-0.0152379
319.7	0.153387	0.16559	0.167129	0.271634	0.209599	0.148451	0.0928813	0.00485057	-0.0259411	0.0403086	0.0239586	0.00290084	0.0480363	-0.109303	-0.0533283	0.00318569	0.0228528	0.151243	0.179867	0.166661	0.313023	0.205929	0.186918	0.15439	0.217048	0.293785	0.123023	0.20402	0.300586	0.152538	0.23499	0.199941	0.208203	0.243297	0.230514	0.274693	0.161673	0.201827	0.195562	0.126977	0.163341	0.113392	0.136773	0.0923435	0.134442	0.17908	0.0261045	0.0112575	-0.0104237
319.6	0.167768	0.169638	0.175887	0.277573	0.21927	0.15588	0.105681	0.0188448	-0.00922267	0.050841	0.0361434	0.0110437	0.0563336	-0.0981187	-0.0435498	0.0151392	0.0332509	0.160987	0.189475	0.17864	0.321834	0.217447	0.19592	0.16388	0.229465	0.303187	0.136554	0.21337	0.307841	0.162976	0.243987	0.211244	0.218681	0.254061	0.237096	0.288095	0.173829	0.2114	0.205076	0.134268	0.172068	0.119339	0.143288	0.0999548	0.143372	0.187796	0.0293952	0.0167261	-0.00523043
319.5	0.182516	0.173357	0.184814	0.282298	0.228387	0.164145	0.118438	0.033374	0.00730179	0.0614111	0.0476532	0.019211	0.0649638	-0.0860806	-0.0331322	0.0263124	0.0442036	0.170181	0.198492	0.190366	0.329683	0.228706	0.204981	0.173394	0.242649	0.311911	0.150633	0.221879	0.31539	0.171727	0.253721	0.222996	0.228332	0.264721	0.243735	0.30094	0.18506	0.221495	0.213129	0.142148	0.180159	0.125039	0.149579	0.107137	0.151687	0.19652	0.0317987	0.0217893	-0.000704266
319.4	0.1976	0.177623	0.195114	0.289105	0.238889	0.173204	0.132529	0.0494314	0.0246386	0.0729733	0.0604977	0.028754	0.0758374	-0.073026	-0.0214479	0.0383496	0.055743	0.180573	0.208837	0.203243	0.338133	0.240815	0.214976	0.184816	0.257288	0.322659	0.165639	0.231682	0.32439	0.181606	0.265204	0.236346	0.238183	0.277289	0.251372	0.314501	0.197406	0.232182	0.2216	0.151753	0.188942	0.131844	0.156653	0.115688	0.160957	0.206172	0.0342863	0.0283994	0.00549568
319.3	0.211731	0.182361	0.20505	0.295286	0.248594	0.181675	0.146672	0.0646251	0.0409998	0.0840833	0.072755	0.0387628	0.0868281	-0.0597708	-0.0106933	0.0494991	0.0670697	0.190854	0.21831	0.215605	0.345693	0.252658	0.225145	0.197295	0.271769	0.332883	0.180614	0.240991	0.332313	0.190289	0.275996	0.249462	0.248395	0.288751	0.258121	0.327156	0.209699	0.24297	0.229147	0.160302	0.197327	0.138251	0.163551	0.123362	0.169549	0.214226	0.0366595	0.03395	0.0102014
319.2	0.22542	0.187297	0.214826	0.300943	0.259001	0.190248	0.160687	0.0797334	0.0566362	0.096086	0.0848348	0.0488676	0.0975045	-0.0459711	0.00037825	0.0605222	0.0786645	0.201006	0.227381	0.227905	0.353145	0.26488	0.235505	0.21073	0.286063	0.343584	0.19583	0.250032	0.340729	0.199511	0.286358	0.263812	0.258758	0.299735	0.264236	0.339797	0.222247	0.252168	0.236147	0.168878	0.205457	0.144041	0.169761	0.130866	0.177049	0.222815	0.0382697	0.0394331	0.0138953
319.1	0.238231	0.191745	0.223855	0.30629	0.268703	0.199023	0.174641	0.0940426	0.0726339	0.107287	0.095416	0.05907	0.107293	-0.0324307	0.0111089	0.0712016	0.0907767	0.210665	0.236033	0.238992	0.359906	0.27619	0.24627	0.223637	0.299731	0.35266	0.210006	0.258748	0.348755	0.207551	0.296058	0.276765	0.268646	0.310044	0.270218	0.35189	0.234665	0.260421	0.242837	0.177377	0.212964	0.14933	0.176496	0.137884	0.183072	0.230628	0.0392792	0.0443547	0.0170884
319	0.252443	0.197639	0.234143	0.311805	0.278663	0.208349	0.189071	0.108231	0.0897828	0.118629	0.107163	0.0705711	0.118494	-0.0175009	0.0225935	0.0818352	0.104684	0.221386	0.245957	0.250572	0.368239	0.288636	0.257009	0.23694	0.313971	0.361766	0.225598	0.268573	0.357649	0.215511	0.306504	0.291025	0.279336	0.321676	0.277342	0.364318	0.246628	0.269455	0.250754	0.186618	0.22129	0.155804	0.183993	0.144948	0.189489	0.238846	0.0402475	0.0495794	0.0206631
318.9	0.267046	0.202309	0.243839	0.316533	0.286682	0.216034	0.202144	0.122281	0.106423	0.129378	0.117591	0.0804534	0.129838	-0.00442495	0.0329101	0.0919161	0.117748	0.230584	0.254468	0.260271	0.376	0.299329	0.266807	0.248572	0.326308	0.369078	0.241106	0.27819	0.364706	0.221982	0.316385	0.304883	0.288837	0.331374	0.282664	0.375506	0.258129	0.27721	0.256831	0.19419	0.227355	0.160726	0.189856	0.151183	0.193891	0.246366	0.0401954	0.0540833	0.0223736
318.8	0.280684	0.20768	0.253156	0.321082	0.294047	0.222496	0.214568	0.136507	0.123055	0.140793	0.127544	0.0906176	0.14072	0.00906559	0.042951	0.103093	0.130719	0.239976	0.263923	0.270089	0.384399	0.31056	0.276442	0.259789	0.338265	0.375387	0.257187	0.287701	0.371616	0.228869	0.326618	0.319168	0.297954	0.341937	0.287464	0.386729	0.270647	0.284909	0.26277	0.202441	0.233196	0.16577	0.195589	0.15715	0.197228	0.253968	0.039315	0.0576023	0.0238663
318.7	0.292193	0.211851	0.261526	0.324957	0.300319	0.228843	0.225417	0.14945	0.140003	0.151146	0.135832	0.100353	0.150737	0.0220122	0.051138	0.1138	0.142947	0.248616	0.272472	0.278708	0.390718	0.320782	0.285826	0.2703	0.349009	0.380089	0.271687	0.296814	0.377346	0.234117	0.336205	0.332298	0.305662	0.351561	0.290755	0.396653	0.281665	0.292246	0.267037	0.209737	0.237341	0.169306	0.199077	0.161954	0.199428	0.260497	0.0377858	0.0581783	0.024215
318.6	0.301686	0.215181	0.269009	0.326985	0.306083	0.233964	0.23342	0.160333	0.155897	0.160345	0.142774	0.108966	0.15861	0.0333491	0.0568619	0.123147	0.153154	0.255329	0.278821	0.28465	0.39562	0.32933	0.293226	0.280484	0.357538	0.383879	0.284111	0.305038	0.38158	0.237309	0.344985	0.343787	0.311709	0.35798	0.292976	0.40522	0.290742	0.296976	0.269348	0.215339	0.239371	0.169798	0.201066	0.164591	0.200139	0.265552	0.0351482	0.0558627	0.0227052
318.5	0.312226	0.220936	0.279347	0.331221	0.312481	0.239436	0.241495	0.169391	0.170895	0.170546	0.150559	0.118026	0.167838	0.0465854	0.0657992	0.133916	0.165444	0.263234	0.286108	0.291157	0.401328	0.339093	0.301615	0.291245	0.366926	0.387344	0.296669	0.313574	0.387181	0.241429	0.354544	0.35672	0.318526	0.36391	0.295429	0.414811	0.30035	0.303619	0.274068	0.221403	0.242318	0.170707	0.204125	0.168417	0.202468	0.270568	0.0342503	0.0557558	0.0224386
318.4	0.322967	0.228218	0.291283	0.33706	0.320303	0.246471	0.251002	0.179663	0.186891	0.181549	0.159689	0.1286	0.178449	0.0604961	0.0752042	0.146033	0.178997	0.272168	0.295333	0.299387	0.408324	0.349987	0.310604	0.302225	0.377266	0.391522	0.310888	0.324129	0.393171	0.248152	0.364926	0.369058	0.326056	0.372204	0.297711	0.424524	0.310252	0.311058	0.280472	0.22959	0.245793	0.17379	0.207801	0.172825	0.205106	0.276517	0.0345043	0.0587281	0.0245473
318.3	0.329937	0.233977	0.301193	0.34162	0.32583	0.251121	0.258536	0.186862	0.201495	0.190044	0.167125	0.137763	0.187133	0.0738934	0.0827751	0.154833	0.189707	0.278697	0.302489	0.306987	0.412973	0.358935	0.31807	0.310851	0.386243	0.393453	0.321738	0.332687	0.396831	0.252515	0.372762	0.379639	0.332236	0.377777	0.299142	0.431791	0.319782	0.315391	0.284488	0.234948	0.246635	0.175099	0.20931	0.175833	0.205342	0.28053	0.0329202	0.0597937	0.0244867
318.2	0.336447	0.239467	0.310792	0.346035	0.330896	0.25443	0.265118	0.193334	0.215667	0.198511	0.172902	0.146653	0.195744	0.086851	0.0880537	0.163143	0.199764	0.284667	0.308502	0.314878	0.416406	0.367356	0.325445	0.318113	0.394236	0.395298	0.332744	0.34	0.400707	0.256631	0.380112	0.39039	0.337524	0.383459	0.297919	0.439099	0.3285	0.318547	0.288436	0.240176	0.248448	0.177142	0.2102	0.178271	0.206192	0.283064	0.0313125	0.0603967	0.023645
318.1	0.343877	0.246174	0.319791	0.350005	0.335667	0.258367	0.270753	0.199724	0.230468	0.206439	0.178268	0.155595	0.20441	0.100013	0.0930961	0.171771	0.210333	0.292073	0.315177	0.323521	0.419722	0.373911	0.332359	0.325448	0.40181	0.397531	0.343695	0.347778	0.404287	0.259683	0.387884	0.399808	0.342486	0.389789	0.297412	0.446477	0.337939	0.322139	0.29091	0.246226	0.249674	0.179845	0.211395	0.180483	0.206112	0.283605	0.0286728	0.0615994	0.0218282
318	0.350693	0.254743	0.329132	0.35353	0.340864	0.262177	0.276287	0.205982	0.244516	0.214978	0.183569	0.164052	0.213502	0.112761	0.0992284	0.180183	0.221073	0.299877	0.321937	0.331674	0.422726	0.378801	0.34066	0.332874	0.408052	0.400609	0.354137	0.354713	0.408171	0.263754	0.395781	0.407951	0.347385	0.396626	0.297743	0.453683	0.347229	0.325751	0.292987	0.253754	0.251911	0.180839	0.213731	0.181834	0.206846	0.2832	0.0269067	0.0621894	0.0199563
317.9	0.356527	0.263027	0.337115	0.356993	0.346137	0.265915	0.281043	0.211805	0.258187	0.223952	0.188534	0.171354	0.221322	0.124125	0.104309	0.188825	0.231876	0.306388	0.328209	0.338458	0.427219	0.383308	0.348175	0.340538	0.413841	0.402505	0.364316	0.362211	0.410408	0.266151	0.402874	0.415305	0.3516	0.401711	0.299401	0.459697	0.355171	0.328575	0.295325	0.258941	0.253488	0.181243	0.2157	0.183831	0.208153	0.282287	0.024235	0.0633012	0.0180358
317.8	0.364095	0.273454	0.345721	0.363465	0.352904	0.271871	0.286382	0.218723	0.272951	0.234083	0.19433	0.180317	0.229582	0.136637	0.111672	0.197641	0.243828	0.314314	0.336466	0.34749	0.433112	0.390873	0.358065	0.350345	0.421991	0.407488	0.376139	0.369602	0.414222	0.269322	0.41215	0.424267	0.356022	0.406497	0.301549	0.466367	0.36274	0.332603	0.29889	0.266048	0.257442	0.18339	0.21911	0.187755	0.211668	0.282814	0.0240992	0.065261	0.0169412
317.7	0.370916	0.284023	0.353852	0.370043	0.357214	0.27781	0.28993	0.223908	0.285379	0.242083	0.198293	0.189196	0.237867	0.147561	0.117702	0.206473	0.256819	0.320554	0.343868	0.356326	0.436462	0.396388	0.366455	0.359133	0.42827	0.412667	0.386751	0.37695	0.417372	0.272063	0.419715	0.432927	0.360939	0.410343	0.302691	0.470118	0.368507	0.335461	0.30141	0.272264	0.259096	0.184365	0.220754	0.191482	0.212876	0.282596	0.0238452	0.0655395	0.0160109
317.6	0.378146	0.293628	0.362108	0.377384	0.361871	0.282203	0.292619	0.228164	0.296441	0.24951	0.203383	0.19726	0.245753	0.157797	0.122948	0.213139	0.26863	0.326616	0.352715	0.362517	0.43944	0.40097	0.373602	0.367161	0.43352	0.417333	0.397546	0.384671	0.421054	0.274348	0.42724	0.441322	0.364998	0.414256	0.3029	0.472963	0.373141	0.337215	0.303723	0.277429	0.259576	0.185722	0.222438	0.196133	0.21226	0.282304	0.0240911	0.0656101	0.0143039
317.5	0.38293	0.304302	0.369092	0.384361	0.3659	0.286839	0.294497	0.232215	0.306143	0.256535	0.207987	0.204411	0.252892	0.167711	0.126574	0.218808	0.279761	0.331923	0.360478	0.368126	0.441534	0.40533	0.381346	0.374503	0.4396	0.419976	0.407976	0.393023	0.424446	0.275542	0.434281	0.44791	0.368371	0.417189	0.302706	0.475072	0.377715	0.338858	0.306674	0.283361	0.259471	0.186538	0.223136	0.19884	0.210614	0.280025	0.0230553	0.0654147	0.0126499
317.4	0.389596	0.315149	0.377834	0.393593	0.372869	0.293777	0.299365	0.237169	0.317524	0.265845	0.215004	0.21366	0.262398	0.179788	0.131997	0.225211	0.292465	0.338809	0.369901	0.376396	0.446877	0.410241	0.390785	0.384417	0.447284	0.423876	0.42043	0.402752	0.430606	0.278182	0.443232	0.455729	0.373096	0.421497	0.305278	0.478363	0.384393	0.342818	0.310757	0.289283	0.259862	0.188194	0.225307	0.203559	0.210608	0.279828	0.023874	0.0664693	0.012011
317.3	0.395044	0.325428	0.38459	0.401138	0.378251	0.300921	0.302626	0.239557	0.326926	0.274131	0.219417	0.221296	0.26888	0.189693	0.13781	0.230686	0.302724	0.344781	0.378255	0.382472	0.451326	0.413802	0.39912	0.393015	0.453306	0.427202	0.430916	0.410073	0.435371	0.27936	0.450371	0.46215	0.376778	0.424366	0.306837	0.478667	0.389037	0.345849	0.313023	0.294332	0.258569	0.189378	0.224899	0.205896	0.209368	0.277768	0.0224494	0.0652151	0.00962964
317.2	0.398753	0.336657	0.391405	0.40887	0.383343	0.307498	0.30432	0.241524	0.336303	0.282849	0.222034	0.228786	0.276293	0.198129	0.143574	0.237136	0.312897	0.349875	0.386247	0.387431	0.455412	0.417658	0.408331	0.40149	0.45788	0.429341	0.44129	0.417643	0.440619	0.281103	0.457634	0.468327	0.380148	0.427824	0.307969	0.479684	0.392874	0.348062	0.314373	0.298969	0.258275	0.19103	0.224425	0.208562	0.208598	0.274359	0.0210728	0.0638525	0.00741771
317.1	0.403419	0.349936	0.399951	0.417478	0.388851	0.314462	0.307123	0.244004	0.345079	0.29186	0.225376	0.237181	0.285325	0.207018	0.149989	0.243623	0.324275	0.356007	0.394679	0.392555	0.460701	0.422208	0.418624	0.411352	0.462675	0.431705	0.451477	0.426877	0.447177	0.283307	0.465814	0.474741	0.382954	0.430697	0.31021	0.479566	0.398298	0.350646	0.315767	0.304125	0.259133	0.194658	0.224779	0.211027	0.209146	0.272165	0.021015	0.0626712	0.00599256
317	0.410178	0.366306	0.411537	0.429112	0.398474	0.323169	0.311251	0.249283	0.357092	0.303582	0.23188	0.247094	0.296697	0.217611	0.160156	0.252609	0.336839	0.363902	0.405469	0.40013	0.470175	0.430468	0.431222	0.424133	0.469403	0.436817	0.463479	0.438851	0.455406	0.289516	0.475613	0.482998	0.388216	0.435394	0.316074	0.481811	0.405638	0.355146	0.320752	0.310136	0.263293	0.200565	0.227847	0.216987	0.213755	0.2716	0.0246954	0.0627212	0.00770149
316.9	0.417769	0.383881	0.422089	0.439959	0.407997	0.331955	0.315575	0.254169	0.369483	0.31536	0.238193	0.257704	0.306654	0.228307	0.170404	0.261554	0.349941	0.371598	0.416062	0.407332	0.479699	0.43896	0.443265	0.437107	0.475514	0.441392	0.475973	0.451006	0.463363	0.296606	0.484685	0.491989	0.394136	0.440121	0.32185	0.484733	0.411959	0.360192	0.326656	0.315309	0.267522	0.206343	0.230367	0.222115	0.218169	0.270639	0.0282326	0.0618112	0.00800737
316.8	0.426556	0.400684	0.432334	0.452136	0.417969	0.341358	0.319502	0.259778	0.381643	0.326702	0.246549	0.267155	0.31619	0.239191	0.18167	0.271845	0.363294	0.378916	0.428139	0.414747	0.489592	0.447094	0.454974	0.448505	0.48175	0.445769	0.487606	0.464045	0.472292	0.304116	0.494599	0.501213	0.400504	0.445691	0.32864	0.488283	0.417959	0.364313	0.332731	0.321397	0.27104	0.212514	0.234332	0.228409	0.221894	0.271015	0.0312105	0.061778	0.0096599
316.7	0.437065	0.41918	0.443122	0.466219	0.428321	0.351266	0.324991	0.266328	0.395023	0.338605	0.255714	0.276746	0.327008	0.251026	0.193829	0.283009	0.377631	0.387551	0.441429	0.422149	0.500502	0.456338	0.468209	0.459567	0.489483	0.450524	0.500317	0.479159	0.481083	0.310916	0.505593	0.509298	0.406893	0.452251	0.337296	0.493582	0.424188	0.370076	0.340776	0.32882	0.274851	0.218714	0.239507	0.235323	0.227225	0.271062	0.0354245	0.0626936	0.0132104
316.6	0.450122	0.44007	0.456491	0.482916	0.441808	0.362602	0.333379	0.276663	0.410803	0.352918	0.268213	0.28863	0.341018	0.264652	0.207486	0.296802	0.393552	0.399302	0.457337	0.432337	0.514981	0.467861	0.482743	0.4729	0.500147	0.459092	0.516322	0.496478	0.492495	0.320591	0.519108	0.51943	0.41546	0.46165	0.348836	0.501577	0.432148	0.379579	0.349599	0.338157	0.280767	0.226812	0.245957	0.243948	0.234998	0.273579	0.0417069	0.0655601	0.0178354
316.5	0.461259	0.458394	0.468992	0.498571	0.455174	0.372829	0.341402	0.286556	0.424719	0.366951	0.27879	0.299637	0.352476	0.276505	0.220543	0.310705	0.406574	0.408914	0.472041	0.442107	0.527419	0.478357	0.497455	0.485525	0.509793	0.466922	0.53118	0.511643	0.50248	0.330051	0.53044	0.526946	0.422655	0.468306	0.358758	0.508014	0.43871	0.387826	0.355662	0.345063	0.28484	0.233963	0.250823	0.251327	0.240767	0.274589	0.0460997	0.0675252	0.0209288
316.4	0.471993	0.479582	0.483346	0.515027	0.471272	0.385519	0.351544	0.297372	0.439662	0.382313	0.292646	0.312827	0.365138	0.291169	0.237371	0.32646	0.421327	0.420608	0.488922	0.454438	0.54179	0.491392	0.514599	0.502371	0.522526	0.477459	0.546626	0.527271	0.514474	0.342878	0.54256	0.536163	0.432218	0.478282	0.371434	0.51616	0.446757	0.39812	0.364406	0.354042	0.292157	0.243782	0.25767	0.26033	0.249536	0.277121	0.051226	0.0714063	0.0260049
316.3	0.482897	0.499686	0.497968	0.53192	0.487662	0.400199	0.361769	0.308125	0.45464	0.396622	0.30596	0.325355	0.378675	0.305577	0.254057	0.340996	0.436552	0.432542	0.503767	0.46696	0.555654	0.503378	0.532126	0.519821	0.534816	0.487644	0.560619	0.542139	0.526391	0.355161	0.554411	0.54343	0.441612	0.48661	0.384199	0.523792	0.453009	0.408204	0.371765	0.361708	0.2996	0.252463	0.264294	0.268553	0.258653	0.280054	0.0572636	0.0760663	0.0309997
316.2	0.497579	0.523162	0.515284	0.551576	0.506387	0.416501	0.374578	0.321354	0.471308	0.413818	0.32343	0.340072	0.394476	0.3217	0.275141	0.357418	0.454153	0.447299	0.521245	0.482983	0.573747	0.518792	0.55076	0.539152	0.549961	0.500621	0.577685	0.558959	0.540298	0.371611	0.567638	0.55319	0.454249	0.496906	0.398416	0.533743	0.462639	0.419348	0.382576	0.37199	0.310049	0.265096	0.274576	0.279282	0.26912	0.28573	0.0649117	0.0846334	0.0385083
316.1	0.51349	0.548281	0.533905	0.572812	0.527354	0.43419	0.389803	0.336506	0.489419	0.432356	0.34201	0.355395	0.412068	0.338486	0.297295	0.375325	0.474834	0.464142	0.539846	0.500578	0.592763	0.535981	0.571517	0.560024	0.566047	0.514094	0.597428	0.578357	0.555512	0.389657	0.582473	0.563226	0.470004	0.509417	0.41308	0.545051	0.474056	0.432649	0.395204	0.382808	0.32321	0.280373	0.285176	0.290878	0.280081	0.292121	0.0733983	0.0943862	0.0468366
316	0.529704	0.573532	0.550834	0.593882	0.548328	0.451624	0.405099	0.353965	0.508322	0.450043	0.359031	0.370567	0.429507	0.354514	0.318495	0.392957	0.494252	0.47948	0.557925	0.518304	0.611014	0.553251	0.59255	0.580459	0.581336	0.528878	0.61739	0.597669	0.570269	0.408167	0.597964	0.572707	0.486101	0.522948	0.428507	0.556944	0.485457	0.444734	0.406572	0.393915	0.33579	0.294854	0.295211	0.302335	0.289384	0.299933	0.0810275	0.103607	0.05491
315.9	0.546158	0.598472	0.567952	0.614902	0.56789	0.467685	0.419911	0.370752	0.526607	0.466806	0.375066	0.386074	0.447295	0.370078	0.339284	0.409462	0.511289	0.493883	0.574312	0.534705	0.628645	0.569241	0.613355	0.599823	0.59686	0.544149	0.636374	0.616975	0.58523	0.426684	0.613357	0.582772	0.502357	0.534475	0.444453	0.568631	0.495888	0.456757	0.418155	0.403039	0.348431	0.308273	0.305705	0.313716	0.298704	0.307198	0.0883085	0.111084	0.0626293
315.8	0.565703	0.624378	0.587636	0.636371	0.588379	0.48486	0.435373	0.389163	0.545353	0.484895	0.392719	0.403284	0.46575	0.385013	0.361638	0.426928	0.529704	0.50976	0.591397	0.552862	0.647098	0.586794	0.634316	0.622571	0.61352	0.56136	0.656541	0.637535	0.60148	0.44688	0.630217	0.594112	0.518804	0.547281	0.459764	0.581265	0.505925	0.470532	0.429907	0.413894	0.361687	0.322525	0.316275	0.324371	0.309555	0.314217	0.0959085	0.119386	0.0714357
315.7	0.586552	0.651615	0.609161	0.659998	0.610595	0.504927	0.454067	0.40951	0.565144	0.5051	0.413308	0.420555	0.485029	0.401267	0.385812	0.445894	0.549587	0.528203	0.609629	0.572247	0.667199	0.606087	0.657823	0.647302	0.63306	0.580769	0.677215	0.660598	0.618763	0.470155	0.648704	0.60663	0.537177	0.560144	0.47718	0.595758	0.517983	0.485891	0.443495	0.426276	0.376325	0.336497	0.32881	0.337058	0.320815	0.32305	0.10519	0.128006	0.0821599
315.6	0.605633	0.677817	0.631248	0.684174	0.633173	0.525881	0.473028	0.428795	0.583121	0.526195	0.434216	0.438626	0.504553	0.417248	0.411774	0.464442	0.56833	0.545153	0.628558	0.591672	0.686482	0.626662	0.681533	0.671758	0.653173	0.600766	0.696745	0.683265	0.635814	0.493546	0.666121	0.619106	0.556471	0.573501	0.493832	0.608882	0.528618	0.500306	0.457081	0.437872	0.391851	0.350258	0.340864	0.348615	0.331467	0.332699	0.113452	0.135623	0.0924793
315.5	0.627925	0.704982	0.656388	0.711659	0.65808	0.548914	0.493488	0.451057	0.604279	0.548091	0.456895	0.459756	0.52615	0.435359	0.438945	0.484864	0.588409	0.564393	0.648357	0.613388	0.706559	0.649338	0.705762	0.698268	0.675395	0.622284	0.718327	0.707706	0.654269	0.518299	0.685242	0.632895	0.577964	0.587772	0.512789	0.623346	0.540453	0.515452	0.472952	0.449768	0.408408	0.365699	0.354131	0.361728	0.342339	0.343415	0.123337	0.146142	0.105067
315.4	0.651627	0.733126	0.682189	0.738663	0.68382	0.571764	0.51529	0.475048	0.624867	0.570419	0.481039	0.481073	0.548628	0.455724	0.468915	0.505284	0.607572	0.584362	0.667845	0.635205	0.726527	0.672441	0.730485	0.72529	0.698364	0.644415	0.740115	0.731397	0.674392	0.54555	0.704298	0.647314	0.599944	0.602361	0.532305	0.638448	0.553382	0.531291	0.489384	0.464108	0.425398	0.382417	0.369592	0.374749	0.353944	0.35378	0.134221	0.157991	0.117238
315.3	0.676285	0.761338	0.708759	0.765154	0.71038	0.594521	0.537625	0.49968	0.646837	0.593581	0.504842	0.502322	0.572791	0.476949	0.498761	0.528056	0.626978	0.605518	0.687745	0.65728	0.747184	0.694324	0.75538	0.75176	0.720872	0.665463	0.761293	0.754977	0.695264	0.574355	0.723011	0.662726	0.623654	0.619915	0.553686	0.653376	0.566503	0.5479	0.505999	0.477667	0.441397	0.399589	0.385143	0.388349	0.365158	0.364002	0.144431	0.170918	0.129255
315.2	0.70068	0.789829	0.734674	0.791606	0.737158	0.617052	0.560024	0.525591	0.669286	0.617209	0.529476	0.52354	0.595912	0.499203	0.527574	0.549141	0.645239	0.6263	0.70706	0.679156	0.768594	0.717839	0.781029	0.778741	0.743969	0.686109	0.782733	0.777694	0.716401	0.602527	0.742145	0.678084	0.646504	0.637982	0.574954	0.668178	0.580135	0.563581	0.522128	0.491179	0.459259	0.416614	0.400236	0.401439	0.375613	0.374234	0.153372	0.183057	0.140653
315.1	0.724748	0.81791	0.760214	0.816125	0.762935	0.639157	0.58128	0.550352	0.690603	0.640242	0.553037	0.542883	0.617558	0.520346	0.554567	0.569888	0.662043	0.646618	0.723775	0.700557	0.789298	0.740135	0.80569	0.804821	0.766161	0.706171	0.802694	0.797914	0.736567	0.62899	0.76011	0.691873	0.667924	0.653997	0.597054	0.682516	0.592257	0.57822	0.537928	0.503557	0.47547	0.432191	0.414055	0.412757	0.385437	0.382517	0.158798	0.193639	0.150399
315	0.751094	0.84695	0.787342	0.842861	0.791337	0.661876	0.604649	0.577786	0.712936	0.664486	0.577813	0.563532	0.640741	0.542809	0.584186	0.592344	0.680468	0.669302	0.742286	0.723206	0.811868	0.763144	0.830893	0.832631	0.789555	0.728435	0.825063	0.819066	0.757386	0.656536	0.779763	0.706842	0.690389	0.671556	0.619838	0.698302	0.603978	0.593637	0.555282	0.516346	0.490555	0.44883	0.430014	0.42466	0.396806	0.391375	0.165081	0.204896	0.160959
314.9	0.777558	0.8761	0.813892	0.868795	0.819056	0.683042	0.628963	0.60511	0.735864	0.688068	0.602828	0.584366	0.663095	0.565246	0.613478	0.614778	0.698658	0.693427	0.760794	0.743786	0.83346	0.787473	0.855844	0.860692	0.812466	0.75014	0.846597	0.840065	0.778627	0.684105	0.798706	0.721807	0.713939	0.689478	0.643809	0.714799	0.61485	0.60957	0.572371	0.52955	0.505688	0.464413	0.445199	0.434833	0.406652	0.400431	0.171715	0.215444	0.171555
314.8	0.80405	0.905189	0.841683	0.894693	0.84757	0.704585	0.65307	0.633598	0.75845	0.712704	0.629194	0.606723	0.68763	0.588653	0.642245	0.637411	0.716503	0.717294	0.77946	0.766231	0.855706	0.812339	0.880308	0.889492	0.836531	0.771456	0.868955	0.86202	0.800088	0.71262	0.81797	0.736984	0.738167	0.707909	0.667427	0.732531	0.626186	0.625332	0.58962	0.542084	0.521197	0.479717	0.460164	0.445173	0.41706	0.410807	0.178188	0.226312	0.182544
314.7	0.832336	0.933749	0.870913	0.921238	0.877091	0.728196	0.679282	0.662844	0.781523	0.737848	0.65661	0.629587	0.712147	0.61412	0.671493	0.66095	0.735391	0.743581	0.798891	0.791408	0.878912	0.837515	0.904098	0.918585	0.861705	0.793037	0.891665	0.884029	0.821853	0.741305	0.838414	0.753554	0.763992	0.727251	0.691648	0.748881	0.638827	0.642894	0.608366	0.555253	0.535481	0.495546	0.474524	0.456367	0.426476	0.421939	0.184692	0.238192	0.193686
314.6	0.860078	0.960632	0.899197	0.945814	0.905672	0.75124	0.704178	0.690804	0.804146	0.761659	0.683397	0.651785	0.734666	0.638962	0.700214	0.683898	0.75351	0.769309	0.817371	0.815481	0.901002	0.861943	0.926977	0.946784	0.886068	0.814335	0.913295	0.904678	0.842532	0.769875	0.857899	0.769008	0.788937	0.745704	0.715056	0.765279	0.650327	0.658898	0.625267	0.567175	0.547544	0.50882	0.489525	0.466451	0.433849	0.430462	0.189569	0.248646	0.202809
314.5	0.887086	0.986214	0.926552	0.970563	0.932799	0.773035	0.729722	0.71798	0.825456	0.78563	0.7091	0.674312	0.756916	0.662926	0.726451	0.706563	0.771432	0.7955	0.835281	0.8398	0.92177	0.88449	0.949356	0.974224	0.908706	0.83528	0.933447	0.92544	0.862503	0.798094	0.876341	0.784935	0.814193	0.764474	0.737719	0.781304	0.662692	0.673858	0.640353	0.578747	0.5573	0.520822	0.503055	0.475503	0.439117	0.437538	0.193319	0.258587	0.210343
314.4	0.913125	1.01062	0.953616	0.995162	0.959271	0.794546	0.754261	0.744184	0.846479	0.80887	0.734557	0.695085	0.7782	0.687565	0.75243	0.729758	0.788729	0.820941	0.851928	0.863981	0.942889	0.907936	0.971871	0.999641	0.931397	0.854263	0.952838	0.946145	0.881065	0.82391	0.894463	0.798551	0.837917	0.781519	0.760359	0.796181	0.67491	0.687957	0.653807	0.588692	0.566584	0.531769	0.516426	0.483593	0.443421	0.443003	0.196615	0.267359	0.217441
314.3	0.938771	1.03685	0.981754	1.01912	0.986425	0.816961	0.780126	0.770805	0.868983	0.83296	0.759169	0.716905	0.800155	0.71179	0.778719	0.752293	0.806053	0.84704	0.867592	0.888909	0.965218	0.932735	0.995177	1.025	0.954091	0.874492	0.973534	0.966922	0.899473	0.851198	0.912261	0.813038	0.861111	0.799094	0.782979	0.811493	0.687779	0.702325	0.668024	0.598345	0.576484	0.542253	0.527913	0.490249	0.449161	0.448643	0.198878	0.27633	0.223934
314.2	0.964823	1.06215	1.01134	1.04333	1.01413	0.839425	0.8054	0.798556	0.891569	0.856816	0.784445	0.739113	0.82296	0.736458	0.805167	0.776349	0.824235	0.873221	0.883699	0.915435	0.988001	0.957596	1.01793	1.05155	0.977505	0.895858	0.994384	0.986695	0.919789	0.879834	0.929936	0.828406	0.884852	0.818125	0.805055	0.826041	0.700963	0.715998	0.681162	0.608267	0.587321	0.554237	0.540272	0.497187	0.455296	0.454559	0.201708	0.285794	0.230023
314.1	0.990581	1.08786	1.04068	1.0661	1.04005	0.862547	0.829832	0.825294	0.913577	0.881125	0.809693	0.761192	0.845617	0.76179	0.831278	0.800056	0.84204	0.898705	0.899206	0.94144	1.00922	0.982652	1.0396	1.07776	0.998971	0.917027	1.0136	1.00643	0.93969	0.908052	0.946642	0.845165	0.90961	0.836613	0.827623	0.840549	0.71341	0.728308	0.693759	0.617323	0.59821	0.566654	0.552145	0.502652	0.460517	0.459568	0.203583	0.294565	0.236621
314	1.01789	1.11632	1.07197	1.0912	1.06788	0.8876	0.855587	0.85417	0.937252	0.906167	0.837734	0.78544	0.872476	0.789528	0.858194	0.825695	0.861238	0.927631	0.916555	0.969426	1.03281	1.00955	1.06283	1.1057	1.0218	0.939896	1.03439	1.02822	0.962033	0.938485	0.965483	0.863909	0.93605	0.857326	0.852422	0.857457	0.729932	0.742298	0.708683	0.630346	0.611736	0.580355	0.565444	0.509799	0.46783	0.466758	0.207672	0.304823	0.244297
313.9	1.04641	1.14339	1.10309	1.11781	1.09626	0.913931	0.88185	0.883758	0.962452	0.931756	0.86565	0.809865	0.898693	0.818419	0.884317	0.850675	0.881039	0.957632	0.934693	0.997853	1.05633	1.03625	1.0858	1.13157	1.04459	0.962835	1.05478	1.05093	0.984354	0.968462	0.985424	0.882961	0.961493	0.878025	0.877109	0.87524	0.746322	0.756942	0.724579	0.644474	0.625127	0.592864	0.579103	0.516384	0.473904	0.473645	0.212572	0.314491	0.252051
313.8	1.07651	1.17156	1.13485	1.14563	1.12512	0.939854	0.909612	0.913324	0.988073	0.957805	0.895211	0.835564	0.924962	0.847574	0.911137	0.876864	0.900391	0.988293	0.954322	1.0268	1.07996	1.06244	1.10842	1.15734	1.06899	0.987899	1.07641	1.07457	1.00683	0.998475	1.0063	0.903059	0.988081	0.900266	0.902732	0.893466	0.763423	0.772627	0.741474	0.659122	0.638642	0.606392	0.593003	0.524353	0.480354	0.47953	0.216876	0.323472	0.258914
313.7	1.10579	1.19827	1.16511	1.17252	1.15344	0.96494	0.937564	0.941879	1.01131	0.98276	0.923931	0.859976	0.95091	0.876285	0.936467	0.902158	0.919418	1.01822	0.973158	1.05459	1.1019	1.08665	1.131	1.1817	1.09218	1.01287	1.09798	1.09786	1.02927	1.02624	1.02592	0.923105	1.01322	0.922284	0.927774	0.911153	0.779505	0.787448	0.757829	0.672316	0.650476	0.617876	0.604887	0.531365	0.485434	0.483676	0.219292	0.331246	0.263981
313.6	1.13717	1.22573	1.19773	1.20189	1.18135	0.990974	0.966163	0.970874	1.03578	1.00877	0.95324	0.885375	0.977234	0.90705	0.962336	0.928027	0.938497	1.0476	0.993674	1.0841	1.12531	1.112	1.15495	1.20528	1.11567	1.03911	1.11831	1.11982	1.05363	1.05568	1.04711	0.943943	1.03682	0.943629	0.953412	0.928766	0.796123	0.802083	0.773192	0.68654	0.662082	0.629032	0.617205	0.538379	0.491601	0.488479	0.222708	0.339682	0.270357
313.5	1.16806	1.25388	1.23257	1.23178	1.20976	1.01841	0.994952	1.00066	1.06012	1.036	0.983262	0.91241	1.00484	0.938318	0.988883	0.954602	0.95813	1.07883	1.01468	1.11385	1.14928	1.13738	1.18022	1.23059	1.14015	1.06621	1.13929	1.1429	1.07755	1.08591	1.06715	0.965667	1.06052	0.96522	0.978721	0.946506	0.813246	0.817165	0.788449	0.700227	0.67405	0.640837	0.629418	0.544941	0.497874	0.492632	0.226762	0.347759	0.2761
313.4	1.19832	1.28271	1.26782	1.26066	1.23982	1.04711	1.0228	1.03031	1.08377	1.06335	1.0131	0.939164	1.03117	0.969153	1.0148	0.981115	0.978523	1.1097	1.03624	1.14271	1.17328	1.16341	1.20457	1.25549	1.16349	1.09333	1.15977	1.16426	1.10157	1.11558	1.08667	0.988037	1.084	0.987448	1.00285	0.962798	0.830356	0.830789	0.802787	0.713518	0.686167	0.652809	0.640346	0.551193	0.50378	0.496246	0.230054	0.35453	0.280501
313.3	1.22744	1.31183	1.30163	1.28973	1.27036	1.07545	1.05001	1.06003	1.10714	1.09141	1.04199	0.964291	1.05781	1.00083	1.04111	1.00735	0.999027	1.14085	1.05736	1.17111	1.1972	1.189	1.2289	1.27871	1.18619	1.11935	1.17985	1.1858	1.12636	1.14417	1.1052	1.00922	1.10679	1.0093	1.02773	0.97912	0.847749	0.843721	0.818128	0.725881	0.698938	0.664699	0.651531	0.556951	0.508211	0.500241	0.232977	0.361124	0.284924
313.2	1.25612	1.3414	1.33437	1.31846	1.30091	1.10298	1.07649	1.08879	1.13052	1.11811	1.07026	0.990284	1.08426	1.03263	1.06617	1.03367	1.01985	1.17191	1.07821	1.19874	1.22106	1.21299	1.25136	1.30127	1.20776	1.14352	1.19981	1.20725	1.15162	1.17027	1.12437	1.02967	1.12849	1.0317	1.05195	0.994073	0.863979	0.856236	0.832446	0.738075	0.710037	0.677042	0.661616	0.560916	0.512409	0.503095	0.235888	0.366055	0.28728
313.1	1.28574	1.37109	1.36786	1.34751	1.33102	1.13009	1.10373	1.11911	1.15598	1.14577	1.09891	1.01723	1.11061	1.06454	1.09006	1.0608	1.04028	1.20452	1.09859	1.22673	1.24686	1.23726	1.27433	1.32319	1.22941	1.16846	1.22012	1.23022	1.17836	1.1958	1.14492	1.05213	1.15062	1.05403	1.07674	1.01036	0.881627	0.869152	0.846932	0.75066	0.720845	0.688222	0.671874	0.565954	0.516058	0.507262	0.240745	0.371211	0.290122
313	1.31519	1.4012	1.40025	1.37437	1.36096	1.15722	1.13134	1.14889	1.18099	1.17373	1.12715	1.04401	1.13656	1.09561	1.1141	1.08785	1.06094	1.23659	1.12043	1.25393	1.27243	1.26164	1.29702	1.3445	1.25107	1.19371	1.23996	1.2532	1.20464	1.22164	1.16504	1.07556	1.17169	1.07629	1.10018	1.02646	0.900404	0.88258	0.86177	0.762807	0.731141	0.699741	0.681002	0.571206	0.520452	0.511652	0.244275	0.375569	0.291303
312.9	1.3438	1.43059	1.43241	1.40223	1.39091	1.18397	1.15916	1.17691	1.20665	1.2003	1.15347	1.07131	1.16317	1.12609	1.13473	1.11427	1.08171	1.26882	1.14303	1.28113	1.29785	1.28421	1.31987	1.36535	1.27236	1.21801	1.25842	1.2761	1.22961	1.24529	1.18485	1.09794	1.19261	1.09906	1.12348	1.04151	0.918656	0.895003	0.875048	0.772806	0.740735	0.708749	0.686975	0.575631	0.523644	0.514686	0.247261	0.377199	0.291777
312.8	1.37291	1.46075	1.46626	1.43063	1.42021	1.21203	1.18773	1.20559	1.23147	1.22687	1.18121	1.09939	1.19017	1.15733	1.15644	1.14033	1.10301	1.30018	1.16607	1.3091	1.32417	1.30778	1.34253	1.38673	1.29422	1.24458	1.27761	1.29898	1.25405	1.26877	1.20507	1.12117	1.21272	1.1206	1.14658	1.05811	0.937414	0.906743	0.88924	0.782744	0.751007	0.716445	0.693364	0.579445	0.527068	0.517385	0.250884	0.377542	0.292016
312.7	1.40326	1.49119	1.50187	1.45998	1.45128	1.24209	1.21822	1.23529	1.2578	1.25535	1.21168	1.12888	1.21863	1.18899	1.18156	1.16886	1.12613	1.33406	1.19188	1.33846	1.35298	1.33224	1.36562	1.40939	1.31699	1.27214	1.29837	1.32429	1.27962	1.29401	1.22559	1.14619	1.23275	1.14337	1.17062	1.07733	0.957023	0.920652	0.904977	0.793065	0.761272	0.726192	0.70124	0.584094	0.533989	0.520141	0.25594	0.379035	0.293568
312.6	1.43582	1.52333	1.53877	1.49184	1.48483	1.27458	1.25121	1.2686	1.28707	1.28579	1.24414	1.16133	1.24945	1.22264	1.2088	1.20012	1.15353	1.37013	1.22034	1.37032	1.3847	1.36138	1.39105	1.43403	1.34281	1.30132	1.3215	1.35297	1.30683	1.32133	1.2491	1.17356	1.25461	1.16917	1.19574	1.0978	0.980001	0.936867	0.921869	0.80653	0.773622	0.738024	0.709957	0.590079	0.54271	0.524609	0.263877	0.382919	0.296965
312.5	1.46712	1.55488	1.57501	1.5243	1.51758	1.30646	1.28351	1.30065	1.31678	1.31736	1.27575	1.19304	1.27968	1.25764	1.23477	1.23283	1.18128	1.40445	1.24863	1.40183	1.41533	1.39049	1.41666	1.45667	1.36803	1.33005	1.34284	1.38032	1.3338	1.34767	1.27112	1.2003	1.2763	1.19404	1.22069	1.11783	1.00343	0.951352	0.937739	0.818994	0.788097	0.749822	0.71795	0.59638	0.550172	0.529379	0.272188	0.385639	0.298295
312.4	1.49958	1.58892	1.61194	1.55788	1.55152	1.33933	1.31505	1.33387	1.34694	1.34991	1.30753	1.22565	1.31158	1.29355	1.2626	1.2665	1.21048	1.43855	1.27904	1.43629	1.44673	1.42037	1.4437	1.47978	1.3943	1.35911	1.36585	1.40805	1.3619	1.37486	1.29481	1.22666	1.29692	1.21985	1.24507	1.13787	1.02732	0.96629	0.954428	0.831829	0.803106	0.762954	0.726411	0.603983	0.559118	0.532694	0.279381	0.389523	0.300318
312.3	1.53368	1.62464	1.64854	1.59153	1.5862	1.37316	1.34755	1.36831	1.37971	1.38283	1.33993	1.25928	1.34292	1.33046	1.29016	1.30157	1.24178	1.47419	1.31005	1.47133	1.47872	1.4518	1.47343	1.50294	1.42188	1.38866	1.38929	1.43675	1.39027	1.40183	1.3201	1.25461	1.31805	1.24542	1.27011	1.15878	1.05246	0.983864	0.971586	0.846911	0.818048	0.777529	0.736233	0.61221	0.567058	0.535807	0.288636	0.394001	0.302439
312.2	1.56693	1.66107	1.68452	1.62613	1.6208	1.40762	1.38095	1.40405	1.41335	1.41677	1.37411	1.29403	1.37537	1.36827	1.31943	1.33634	1.27389	1.50951	1.34149	1.5053	1.51169	1.48348	1.50413	1.52819	1.45026	1.41939	1.41338	1.46612	1.41848	1.42959	1.34516	1.28289	1.33857	1.27064	1.29534	1.1812	1.07787	1.00176	0.98825	0.862482	0.833567	0.791768	0.745901	0.620788	0.575821	0.540552	0.297851	0.397334	0.303905
312.1	1.60183	1.69921	1.72253	1.6632	1.65732	1.44447	1.41708	1.44246	1.44849	1.45276	1.41013	1.33042	1.40953	1.40695	1.34937	1.37351	1.30735	1.54687	1.37531	1.54193	1.54659	1.51599	1.53597	1.5541	1.48008	1.4509	1.43905	1.49737	1.44744	1.45757	1.37096	1.31176	1.36158	1.29781	1.32193	1.20491	1.10428	1.0215	1.00692	0.879585	0.851163	0.807954	0.753542	0.630504	0.585937	0.547573	0.307263	0.402088	0.306674
312	1.63667	1.7379	1.76	1.70018	1.69344	1.48284	1.45417	1.48093	1.483	1.48901	1.4468	1.36731	1.44267	1.44538	1.38002	1.41151	1.34201	1.58343	1.41012	1.57817	1.58151	1.5496	1.56803	1.5807	1.51106	1.48332	1.46608	1.5285	1.4771	1.48488	1.39722	1.33925	1.38355	1.32395	1.3466	1.22836	1.13019	1.04163	1.02708	0.897698	0.869674	0.823844	0.761857	0.638999	0.595201	0.55464	0.31642	0.405866	0.309644
311.9	1.67217	1.77703	1.79854	1.73758	1.73073	1.52182	1.49319	1.52108	1.51868	1.52649	1.48459	1.40603	1.4771	1.48233	1.41251	1.45094	1.37733	1.62208	1.44794	1.61474	1.61714	1.58204	1.60103	1.60834	1.54218	1.51819	1.49365	1.56008	1.50788	1.51421	1.42421	1.36785	1.40765	1.35109	1.37224	1.25334	1.15731	1.06387	1.04784	0.917424	0.887908	0.840898	0.771311	0.648197	0.606514	0.562967	0.326656	0.410429	0.312846
311.8	1.71101	1.816	1.83897	1.77664	1.76941	1.56142	1.53353	1.5642	1.55631	1.56605	1.52341	1.44734	1.51375	1.52195	1.44724	1.49264	1.41515	1.66201	1.48863	1.6525	1.65434	1.6164	1.63501	1.63858	1.57579	1.55458	1.52324	1.59411	1.53997	1.54546	1.45196	1.3975	1.43312	1.38001	1.39902	1.2796	1.18635	1.08814	1.06983	0.939706	0.908286	0.859211	0.783001	0.65861	0.618563	0.57226	0.340243	0.415552	0.317172
311.7	1.74973	1.85622	1.87936	1.81521	1.80865	1.60288	1.57501	1.60736	1.59624	1.60677	1.56358	1.48952	1.55119	1.56212	1.48288	1.53514	1.45428	1.70184	1.5311	1.69047	1.69244	1.65243	1.66981	1.66855	1.60917	1.5906	1.55383	1.62911	1.5721	1.57796	1.48072	1.42842	1.4598	1.40974	1.42642	1.30659	1.21636	1.1142	1.09224	0.962245	0.930285	0.878858	0.795059	0.670268	0.630387	0.581962	0.354488	0.420397	0.322399
311.6	1.78879	1.896	1.92062	1.85532	1.85001	1.64458	1.61536	1.65117	1.63616	1.64747	1.60402	1.53164	1.58927	1.6026	1.52044	1.5781	1.49386	1.74143	1.57478	1.73068	1.73202	1.68922	1.70615	1.69882	1.6437	1.62691	1.58669	1.66389	1.6037	1.61016	1.51026	1.45872	1.48484	1.43964	1.45275	1.33261	1.24748	1.14111	1.11552	0.986059	0.951944	0.898782	0.807037	0.683976	0.643577	0.591955	0.36882	0.426247	0.327364
311.5	1.82866	1.93635	1.96071	1.89674	1.89164	1.68762	1.6564	1.69529	1.67691	1.68879	1.6435	1.57298	1.62597	1.64307	1.5595	1.62011	1.53549	1.78036	1.61741	1.77059	1.77102	1.7255	1.74288	1.7288	1.67862	1.66436	1.61883	1.69995	1.63501	1.64201	1.54064	1.49056	1.50987	1.46958	1.47808	1.3579	1.27788	1.16788	1.13856	1.00911	0.973173	0.918942	0.819786	0.698006	0.656545	0.601337	0.383597	0.432361	0.332117
311.4	1.86808	1.97725	2.00001	1.93829	1.93203	1.72883	1.69676	1.73929	1.71737	1.72973	1.68334	1.61432	1.6632	1.68214	1.59796	1.66219	1.57738	1.81779	1.65905	1.80983	1.8087	1.76175	1.77881	1.75951	1.71359	1.70128	1.65186	1.73625	1.66654	1.67223	1.56944	1.52165	1.5349	1.49849	1.5025	1.382	1.3076	1.19367	1.16019	1.03079	0.993811	0.9386	0.831426	0.710904	0.669047	0.609865	0.397094	0.437646	0.335262
311.3	1.90991	2.02045	2.04182	1.9817	1.97552	1.77135	1.73953	1.78702	1.75961	1.77361	1.72568	1.65806	1.70333	1.72336	1.63975	1.70616	1.62195	1.857	1.70345	1.85105	1.84839	1.80137	1.81681	1.79262	1.75071	1.73973	1.68796	1.77502	1.70146	1.70538	1.59941	1.55548	1.56306	1.52979	1.52904	1.40837	1.33979	1.22118	1.18458	1.0551	1.0167	0.959775	0.842714	0.725792	0.683632	0.620507	0.411155	0.444594	0.340213
311.2	1.9527	2.06473	2.08462	2.02544	2.02047	1.81527	1.78295	1.83599	1.80345	1.81765	1.76878	1.70288	1.74379	1.76514	1.68219	1.75231	1.66723	1.89579	1.74841	1.89217	1.88936	1.84236	1.85469	1.82636	1.78916	1.77782	1.72418	1.81431	1.73711	1.7395	1.63023	1.58824	1.59204	1.56164	1.55695	1.43499	1.37121	1.25007	1.20914	1.08012	1.04095	0.981277	0.854756	0.739995	0.699037	0.632066	0.42661	0.451948	0.345737
311.1	1.99606	2.1081	2.12642	2.06748	2.06633	1.8596	1.82758	1.88525	1.84656	1.86263	1.81226	1.74905	1.78463	1.80648	1.72495	1.79793	1.71322	1.9348	1.79367	1.93309	1.93112	1.8823	1.89118	1.86181	1.82859	1.81707	1.76162	1.8539	1.77213	1.77344	1.65906	1.62179	1.6222	1.59411	1.58377	1.46295	1.40103	1.27806	1.23471	1.10547	1.06543	1.00368	0.86686	0.754594	0.714703	0.643924	0.441943	0.459482	0.350288
311	2.04203	2.15255	2.16914	2.11262	2.11469	1.90548	1.87381	1.93505	1.89153	1.91004	1.85794	1.7965	1.82738	1.85028	1.76889	1.84616	1.76221	1.97573	1.84252	1.97693	1.97542	1.92453	1.92915	1.89797	1.87008	1.85665	1.80048	1.89482	1.80976	1.80819	1.69098	1.65633	1.65357	1.62846	1.6133	1.4932	1.43195	1.30851	1.26226	1.13319	1.09173	1.02727	0.88034	0.770616	0.732919	0.656596	0.459093	0.469048	0.3567
310.9	2.0894	2.19874	2.21244	2.15887	2.16268	1.9526	1.92207	1.98703	1.93908	1.95947	1.90598	1.84581	1.87135	1.89499	1.81524	1.89599	1.81283	2.01819	1.89285	2.02201	2.0211	1.96885	1.96994	1.9364	1.91336	1.8973	1.84085	1.93738	1.84825	1.84328	1.72558	1.69208	1.68614	1.6644	1.64425	1.52633	1.46416	1.34115	1.29178	1.16184	1.11925	1.0519	0.895877	0.788027	0.751261	0.670598	0.477641	0.479156	0.363776
310.8	2.13814	2.24603	2.25767	2.20638	2.21197	2.00155	1.97193	2.04028	1.98747	2.00965	1.95531	1.8975	1.91591	1.94066	1.86192	1.94858	1.86497	2.06113	1.94534	2.06788	2.06856	2.0154	2.01367	1.97688	1.95868	1.93944	1.88293	1.98086	1.88642	1.88006	1.76129	1.72867	1.72024	1.70202	1.6755	1.56059	1.49818	1.37501	1.3231	1.19304	1.14694	1.07744	0.913008	0.807025	0.771178	0.68491	0.498035	0.489411	0.371017
310.7	2.18947	2.29426	2.3038	2.25489	2.2619	2.05286	2.02279	2.09534	2.03751	2.06211	2.00648	1.9505	1.96204	1.98689	1.91158	2.00201	1.92027	2.10386	2.00009	2.11586	2.11641	2.06297	2.05912	2.01959	2.00638	1.98296	1.92629	2.02534	1.9245	1.918	1.79829	1.76748	1.75629	1.74121	1.70917	1.59635	1.53261	1.4103	1.35612	1.22467	1.17657	1.10436	0.932065	0.827899	0.791817	0.700334	0.518203	0.501648	0.380125
310.6	2.24154	2.34398	2.34991	2.30367	2.31321	2.10417	2.07441	2.15017	2.08693	2.115	2.05779	2.00416	2.00943	2.03274	1.96248	2.0552	1.97709	2.14657	2.05461	2.16398	2.16503	2.11112	2.10416	2.06366	2.05469	2.02598	1.97114	2.06985	1.96195	1.95705	1.83499	1.80556	1.79268	1.78019	1.74363	1.63054	1.5662	1.4462	1.38884	1.25621	1.20622	1.1322	0.951391	0.850084	0.812666	0.715203	0.536927	0.514708	0.38979
310.5	2.29316	2.39277	2.39503	2.35322	2.3643	2.15608	2.12567	2.20459	2.1367	2.16815	2.10869	2.05753	2.05615	2.07955	2.01251	2.10846	2.03476	2.18895	2.10871	2.21304	2.2149	2.15975	2.14913	2.10796	2.10251	2.06882	2.01597	2.11429	2.00013	1.99611	1.87102	1.84305	1.82973	1.81838	1.77759	1.66463	1.59874	1.48153	1.42152	1.28782	1.23457	1.15895	0.971461	0.871813	0.831756	0.729757	0.554595	0.526827	0.399488
310.4	2.34627	2.44359	2.44325	2.4038	2.41657	2.20994	2.17828	2.26169	2.18815	2.2236	2.16094	2.11331	2.10349	2.12795	2.06497	2.16402	2.09476	2.2321	2.16441	2.26315	2.26468	2.21063	2.1947	2.15517	2.15167	2.11375	2.06197	2.16028	2.03943	2.03695	1.90922	1.88165	1.86763	1.8573	1.81276	1.70007	1.6333	1.5186	1.45562	1.32128	1.2642	1.18834	0.993789	0.894702	0.851756	0.746539	0.572908	0.540834	0.410587
310.3	2.39795	2.49369	2.48985	2.4538	2.47027	2.26402	2.23088	2.31869	2.23969	2.27934	2.21294	2.16859	2.14985	2.17475	2.11755	2.21994	2.15433	2.27641	2.21986	2.31284	2.31321	2.26119	2.23912	2.20192	2.20142	2.15746	2.10837	2.20746	2.07719	2.07646	1.94574	1.91848	1.90609	1.89722	1.8467	1.73379	1.6686	1.55561	1.48895	1.35455	1.29355	1.2178	1.01552	0.918231	0.871365	0.762096	0.590535	0.554083	0.421979
310.2	2.45098	2.54426	2.53619	2.50413	2.52394	2.31852	2.28445	2.37574	2.29153	2.33486	2.26476	2.224	2.19555	2.22296	2.1699	2.27667	2.21471	2.32057	2.27531	2.3624	2.36199	2.31204	2.28362	2.24882	2.25187	2.20073	2.15478	2.25511	2.11568	2.11582	1.98377	1.9543	1.94524	1.93833	1.88131	1.76739	1.70412	1.59318	1.52215	1.38789	1.32395	1.24719	1.03727	0.941371	0.89031	0.778706	0.607888	0.568489	0.433667
310.1	2.50404	2.59509	2.58244	2.55461	2.57757	2.37267	2.33871	2.43263	2.34344	2.39034	2.31678	2.28055	2.24227	2.27176	2.22382	2.33419	2.27391	2.36457	2.33067	2.41263	2.40927	2.36202	2.32813	2.29648	2.30233	2.24553	2.20224	2.30251	2.15444	2.15596	2.02193	1.99051	1.98468	1.97972	1.91669	1.80176	1.73954	1.63128	1.55606	1.42006	1.35466	1.27587	1.05963	0.964265	0.908513	0.796171	0.625236	0.581879	0.445044
310	2.55858	2.64692	2.63024	2.60659	2.63087	2.43005	2.39554	2.49024	2.39596	2.4458	2.37073	2.33953	2.29158	2.32069	2.27983	2.39107	2.33402	2.4097	2.38848	2.46473	2.45859	2.4135	2.37457	2.34579	2.35493	2.29145	2.25049	2.35248	2.19401	2.19788	2.06282	2.02939	2.02535	2.02226	1.95262	1.83741	1.77626	1.67117	1.59106	1.45489	1.38597	1.30425	1.08269	0.988566	0.928262	0.814759	0.642456	0.595312	0.458496
309.9	2.61429	2.69846	2.67997	2.66036	2.68516	2.48896	2.45363	2.54976	2.44933	2.50245	2.42637	2.4	2.34236	2.37109	2.33673	2.44903	2.39556	2.45607	2.44692	2.51776	2.50942	2.4661	2.42223	2.39584	2.40707	2.33948	2.29974	2.40368	2.23397	2.24064	2.10444	2.07026	2.06796	2.06486	1.98999	1.8743	1.81384	1.71187	1.62703	1.49048	1.41833	1.3332	1.10809	1.01445	0.948938	0.83601	0.661184	0.609023	0.47185
309.8	2.67078	2.75021	2.73107	2.716	2.74024	2.54906	2.51291	2.6086	2.50252	2.55998	2.48317	2.46059	2.39469	2.42216	2.39562	2.50709	2.45768	2.50229	2.50562	2.5716	2.55992	2.51893	2.46864	2.44747	2.45955	2.38933	2.35017	2.45492	2.27412	2.28625	2.14562	2.1106	2.10984	2.10938	2.02923	1.91102	1.8501	1.75258	1.66397	1.52663	1.45062	1.36374	1.13313	1.04002	0.970813	0.856512	0.678014	0.623283	0.485878
309.7	2.72937	2.80301	2.78443	2.77298	2.79667	2.61018	2.57218	2.66763	2.55633	2.6183	2.54139	2.52232	2.44902	2.47473	2.45471	2.56618	2.52073	2.54936	2.56484	2.6264	2.61144	2.57309	2.51682	2.49889	2.51332	2.43981	2.40186	2.50712	2.31596	2.33266	2.18898	2.15237	2.1536	2.15569	2.07072	1.94805	1.88743	1.79321	1.70146	1.56262	1.48394	1.39433	1.16028	1.06582	0.992677	0.876006	0.696039	0.637836	0.501678
309.6	2.78827	2.85617	2.83767	2.83049	2.85371	2.67075	2.63177	2.72646	2.61083	2.67642	2.60018	2.5837	2.5033	2.52841	2.51468	2.62487	2.5838	2.59666	2.62407	2.67951	2.66338	2.62925	2.56602	2.55129	2.56727	2.49106	2.45431	2.55906	2.35975	2.37898	2.23294	2.19468	2.19703	2.20169	2.11228	1.98515	1.92516	1.83362	1.73794	1.59902	1.51718	1.42461	1.18981	1.09139	1.01385	0.896055	0.713883	0.65218	0.516282
309.5	2.84748	2.90961	2.89068	2.88816	2.91262	2.73116	2.69063	2.7848	2.66686	2.73472	2.65886	2.64571	2.55786	2.58224	2.57436	2.68442	2.64606	2.6447	2.68322	2.73277	2.71496	2.6844	2.61543	2.60304	2.62084	2.5418	2.50619	2.61109	2.40363	2.4262	2.27559	2.23774	2.24047	2.24773	2.15369	2.02185	1.96318	1.87407	1.77392	1.63531	1.54921	1.45615	1.21846	1.11728	1.03446	0.916459	0.730708	0.668256	0.530471
309.4	2.90734	2.96322	2.94431	2.94646	2.97145	2.79146	2.74846	2.84289	2.72254	2.79296	2.71671	2.70675	2.61287	2.63717	2.63229	2.74312	2.709	2.69237	2.7408	2.78647	2.76618	2.73974	2.66525	2.65432	2.67489	2.59135	2.55843	2.66276	2.4478	2.47309	2.318	2.28019	2.28477	2.29315	2.19372	2.05747	2.00143	1.9127	1.81059	1.67184	1.58166	1.48755	1.24692	1.14358	1.05377	0.936346	0.746884	0.68456	0.545009
309.3	2.96579	3.01794	2.99747	3.00495	3.03076	2.8526	2.80631	2.89985	2.77759	2.85135	2.77539	2.76685	2.66761	2.69205	2.68913	2.80216	2.77094	2.73995	2.79824	2.84075	2.81679	2.79423	2.71573	2.70522	2.7285	2.64045	2.61021	2.71296	2.49273	2.51887	2.36133	2.32227	2.33035	2.33716	2.23379	2.09316	2.03938	1.95103	1.84699	1.70704	1.613	1.51896	1.27471	1.17037	1.07251	0.956014	0.761803	0.700199	0.559688
309.2	3.02669	3.07377	3.05139	3.06468	3.08953	2.91447	2.8651	2.95859	2.83127	2.90967	2.83501	2.82957	2.72325	2.74691	2.74725	2.86158	2.83186	2.78866	2.85639	2.89592	2.86794	2.8473	2.76617	2.75833	2.78286	2.69106	2.66185	2.76366	2.53859	2.56474	2.40517	2.36492	2.37678	2.38148	2.27507	2.12938	2.07791	1.99021	1.88443	1.74383	1.64318	1.54949	1.30386	1.19612	1.09167	0.976769	0.776224	0.716321	0.574126
309.1	3.08783	3.12993	3.10523	3.1245	3.14812	2.97726	2.92472	3.01624	2.88514	2.96747	2.89489	2.89244	2.7782	2.80136	2.80528	2.9204	2.89228	2.83796	2.91393	2.94944	2.91832	2.90066	2.81616	2.81237	2.83819	2.74098	2.71282	2.81491	2.58391	2.61171	2.44969	2.40813	2.42359	2.42508	2.31575	2.16601	2.11585	2.02927	1.92235	1.77964	1.67286	1.57819	1.3333	1.22104	1.1108	0.99686	0.791008	0.730618	0.587863
309	3.15025	3.1868	3.16164	3.18548	3.20845	3.04004	2.98671	3.07575	2.94087	3.02689	2.95714	2.95643	2.83462	2.85799	2.86536	2.98143	2.95322	2.88835	2.97395	3.00294	2.97138	2.95433	2.86685	2.86827	2.89415	2.79235	2.76555	2.86686	2.63046	2.66012	2.49466	2.45217	2.47131	2.47142	2.35924	2.20491	2.15455	2.06972	1.96274	1.81608	1.70365	1.60669	1.3628	1.24698	1.1305	1.01803	0.807215	0.744099	0.603727
308.9	3.21404	3.24535	3.21993	3.24698	3.27014	3.10476	3.05032	3.13598	2.99649	3.08696	3.01926	3.02166	2.89231	2.91645	2.92549	3.04333	3.0148	2.9405	3.03573	3.05835	3.02658	3.00881	2.91883	2.92494	2.95018	2.84566	2.81888	2.9188	2.67916	2.71116	2.54172	2.4967	2.52114	2.51898	2.40484	2.24578	2.19495	2.11123	2.00418	1.85452	1.73563	1.63664	1.39417	1.2746	1.1521	1.03977	0.824877	0.758738	0.620648
308.8	3.27662	3.30283	3.27745	3.30716	3.33152	3.16976	3.1122	3.19386	3.05239	3.14574	3.08006	3.08548	2.94877	2.97446	2.98365	3.10451	3.0764	2.99188	3.09563	3.11246	3.08135	3.06233	2.97133	2.98072	3.00596	2.89778	2.87137	2.97045	2.72697	2.7609	2.5889	2.54142	2.56859	2.56589	2.45007	2.28569	2.23467	2.15109	2.04374	1.89051	1.76623	1.66668	1.42757	1.30109	1.17183	1.06008	0.842651	0.771863	0.636932
308.7	3.33973	3.36205	3.33686	3.36915	3.39355	3.23546	3.17453	3.25284	3.11092	3.20593	3.14132	3.15049	3.00705	3.03336	3.04203	3.16485	3.13753	3.04503	3.15629	3.1683	3.13712	3.11607	3.02607	3.03855	3.06186	2.95229	2.92504	3.02382	2.77507	2.81145	2.63834	2.58868	2.61741	2.61303	2.49518	2.32654	2.27511	2.19146	2.08334	1.92726	1.7977	1.69755	1.46138	1.32814	1.19324	1.08006	0.860251	0.785998	0.653777
308.6	3.40186	3.42144	3.39591	3.43123	3.45487	3.30041	3.23455	3.31074	3.16808	3.26426	3.20246	3.21376	3.06566	3.0929	3.10006	3.2243	3.197	3.09758	3.21456	3.22297	3.19161	3.17052	3.07997	3.0947	3.11705	3.00441	2.97774	3.07693	2.81992	2.85993	2.6874	2.6355	2.66479	2.6595	2.54044	2.36658	2.316	2.23133	2.12154	1.96161	1.82804	1.72649	1.49418	1.35444	1.21341	1.09888	0.876234	0.799984	0.669325
308.5	3.46391	3.48191	3.45484	3.49143	3.51556	3.36492	3.29549	3.3681	3.22583	3.32264	3.2639	3.27614	3.1238	3.15241	3.15804	3.28219	3.2568	3.1486	3.27078	3.27633	3.2457	3.22483	3.13284	3.1512	3.17138	3.05692	3.03054	3.13023	2.86467	2.90841	2.73636	2.68264	2.71259	2.70547	2.58386	2.40603	2.35709	2.27011	2.15925	1.99409	1.85802	1.75629	1.52689	1.38045	1.23257	1.11793	0.890786	0.813399	0.684289
308.4	3.52511	3.54246	3.51369	3.5543	3.57811	3.42866	3.35652	3.42571	3.28301	3.3807	3.32467	3.33804	3.18302	3.21379	3.2165	3.34115	3.31743	3.20064	3.32609	3.33138	3.30041	3.27982	3.1856	3.20867	3.22554	3.1106	3.08323	3.18327	2.90977	2.95622	2.78523	2.72932	2.76057	2.75173	2.62743	2.44612	2.39856	2.30825	2.19675	2.02856	1.88888	1.78612	1.55904	1.40554	1.25157	1.13719	0.905626	0.827458	0.700047
308.3	3.58792	3.60299	3.57349	3.61826	3.64033	3.49355	3.41808	3.48277	3.34126	3.43914	3.38729	3.40066	3.24273	3.275	3.27541	3.39919	3.37811	3.25361	3.38211	3.38804	3.35508	3.33454	3.23843	3.26554	3.28013	3.16578	3.13533	3.23726	2.95535	3.00434	2.83506	2.77732	2.80953	2.79708	2.67223	2.48647	2.43913	2.34757	2.2346	2.06145	1.92071	1.81537	1.59203	1.43086	1.27111	1.15749	0.920552	0.842038	0.716391
308.2	3.65078	3.66479	3.63537	3.68265	3.70436	3.55828	3.48216	3.54126	3.39978	3.49884	3.45178	3.46424	3.3036	3.33732	3.33605	3.45826	3.43776	3.30791	3.43919	3.44474	3.41184	3.39071	3.29284	3.32303	3.33583	3.22269	3.1894	3.29225	3.00279	3.05571	2.88544	2.82529	2.85966	2.84344	2.7173	2.52847	2.48192	2.38806	2.27387	2.09445	1.95348	1.84406	1.6256	1.45663	1.29182	1.17873	0.935643	0.857289	0.734028
308.1	3.71573	3.72751	3.69992	3.7489	3.76891	3.62557	3.54774	3.60144	3.46025	3.55952	3.51816	3.52835	3.36562	3.40188	3.39752	3.51906	3.49871	3.3641	3.4997	3.50193	3.46958	3.44884	3.34953	3.38197	3.39364	3.28108	3.24309	3.34784	3.05239	3.1097	2.9383	2.87586	2.91062	2.8921	2.76414	2.57373	2.52734	2.43019	2.31489	2.12933	1.98651	1.87419	1.66006	1.48216	1.31485	1.20136	0.952372	0.872859	0.75287
308	3.7813	3.79027	3.7661	3.81589	3.83366	3.69468	3.61409	3.66167	3.52092	3.62086	3.58522	3.59318	3.42915	3.46721	3.45973	3.58149	3.55931	3.42137	3.55991	3.5599	3.52818	3.50773	3.40785	3.44057	3.45147	3.33999	3.29728	3.40405	3.10329	3.16412	2.99286	2.9267	2.96188	2.94228	2.81133	2.61894	2.5726	2.47364	2.35578	2.16463	2.02147	1.90576	1.6951	1.5084	1.33898	1.22451	0.971291	0.889948	0.773162
307.9	3.84669	3.85279	3.83204	3.88311	3.89867	3.76469	3.68022	3.72206	3.58214	3.68173	3.65378	3.65711	3.49245	3.53251	3.52269	3.64345	3.61984	3.47943	3.62075	3.61864	3.58738	3.56655	3.46745	3.49978	3.50978	3.39906	3.3524	3.45944	3.15477	3.21923	3.04708	2.97894	3.01256	2.99245	2.85849	2.66477	2.61713	2.51645	2.39716	2.19982	2.05595	1.93668	1.73076	1.5344	1.3631	1.24659	0.990697	0.905988	0.793429
307.8	3.9125	3.91694	3.89942	3.95118	3.96259	3.83482	3.74643	3.78315	3.64408	3.7429	3.72226	3.72305	3.55675	3.60035	3.58587	3.7053	3.68086	3.53847	3.68251	3.67743	3.6469	3.62563	3.52928	3.55969	3.56719	3.45801	3.40797	3.51563	3.20939	3.27626	3.10417	3.0332	3.06286	3.04254	2.90668	2.71169	2.66297	2.5602	2.4379	2.23604	2.09104	1.96818	1.76704	1.56086	1.38773	1.26995	1.00992	0.923918	0.814013
307.7	3.97849	3.98347	3.96874	4.02121	4.0267	3.90473	3.81242	3.84602	3.70655	3.80543	3.79164	3.78901	3.62335	3.6678	3.65072	3.76743	3.74225	3.59875	3.74441	3.73727	3.70676	3.68598	3.59246	3.61963	3.62483	3.51784	3.46432	3.57161	3.26417	3.33478	3.16234	3.08965	3.11561	3.0918	2.95606	2.75927	2.70924	2.60473	2.47952	2.27311	2.12528	1.9997	1.8056	1.589	1.41258	1.29356	1.0301	0.941416	0.835053
307.6	4.0453	4.05007	4.03875	4.09332	4.09082	3.97448	3.87854	3.90947	3.76866	3.86845	3.86065	3.85469	3.68968	3.73567	3.71592	3.82912	3.8045	3.65857	3.8056	3.79646	3.76782	3.74726	3.65524	3.67896	3.68256	3.57726	3.52011	3.62813	3.31927	3.39392	3.22004	3.1464	3.16909	3.14092	3.00507	2.80576	2.75537	2.64805	2.5208	2.31169	2.16069	2.03206	1.84332	1.6177	1.43785	1.31609	1.05061	0.959053	0.856572
307.5	4.11246	4.11652	4.10788	4.16339	4.15652	4.0423	3.94361	3.97296	3.83125	3.93143	3.92893	3.91983	3.75527	3.80344	3.7809	3.89038	3.86627	3.71846	3.86534	3.85534	3.82807	3.80772	3.71535	3.73784	3.73947	3.63669	3.57649	3.68333	3.37541	3.45322	3.27671	3.20184	3.22258	3.18944	3.0541	2.85202	2.79975	2.69128	2.56059	2.34843	2.1952	2.06437	1.87916	1.64557	1.46271	1.33745	1.07119	0.978824	0.878052
307.4	4.17885	4.18252	4.17572	4.23305	4.22063	4.10926	4.00868	4.03424	3.89356	3.9933	3.99629	3.98385	3.82085	3.86813	3.84371	3.94964	3.92729	3.77778	3.92327	3.91247	3.88683	3.86753	3.77392	3.79526	3.79657	3.69566	3.63179	3.73801	3.43089	3.51085	3.33209	3.2568	3.27396	3.23673	3.10086	2.89773	2.84246	2.73318	2.59822	2.38394	2.22814	2.09553	1.91304	1.6724	1.48643	1.3575	1.08929	0.997108	0.898502
307.3	4.24374	4.24746	4.24317	4.30106	4.28427	4.17512	4.07302	4.09519	3.95542	4.05382	4.06171	4.04686	3.88496	3.93144	3.906	4.00785	3.98635	3.83675	3.98059	3.96819	3.94554	3.92646	3.83335	3.84972	3.85241	3.75318	3.68543	3.79218	3.4865	3.56686	3.38653	3.31094	3.32569	3.28228	3.14499	2.94332	2.88623	2.77452	2.63441	2.41734	2.26086	2.12389	1.94669	1.69908	1.50994	1.37686	1.10888	1.01403	0.917931
307.2	4.3092	4.31422	4.31074	4.36931	4.34837	4.24211	4.13811	4.15783	4.01797	4.1154	4.127	4.11095	3.94929	3.99475	3.96947	4.06782	4.04609	3.89767	4.03933	4.02511	4.00428	3.98566	3.89355	3.90566	3.90879	3.81114	3.7396	3.84599	3.54299	3.62325	3.44198	3.36576	3.37745	3.32897	3.18793	2.99079	2.93106	2.81653	2.67187	2.45196	2.29491	2.15396	1.97992	1.72512	1.53517	1.39709	1.12893	1.03211	0.937448
307.1	4.37405	4.38078	4.37806	4.43749	4.41273	4.30955	4.20327	4.22196	4.08065	4.1766	4.19131	4.17482	4.01476	4.05765	4.03295	4.12712	4.10595	3.95944	4.09777	4.08422	4.06391	4.04457	3.95397	3.96155	3.96506	3.86862	3.79343	3.9002	3.59937	3.68114	3.49751	3.4217	3.42984	3.3756	3.23205	3.03856	2.97589	2.85967	2.71122	2.48709	2.32954	2.18368	2.01283	1.75144	1.56013	1.41694	1.15054	1.05038	0.957877
307	4.43954	4.44717	4.44715	4.50597	4.47663	4.37745	4.26783	4.28776	4.14391	4.23798	4.25666	4.23849	4.08132	4.12132	4.09687	4.18512	4.16599	4.0233	4.15661	4.14373	4.1244	4.10444	4.01467	4.018	4.02192	3.92651	3.84844	3.95467	3.65665	3.73909	3.55509	3.47734	3.48365	3.42296	3.27779	3.08807	3.02081	2.90302	2.75026	2.52142	2.3651	2.21201	2.04579	1.77898	1.58647	1.43673	1.17305	1.06867	0.977562
306.9	4.50594	4.51434	4.51651	4.57443	4.54113	4.44578	4.33315	4.354	4.2076	4.30033	4.323	4.30428	4.1492	4.18632	4.16173	4.24319	4.22608	4.08685	4.21671	4.20479	4.18626	4.16558	4.07671	4.07564	4.07864	3.98532	3.90438	4.01033	3.71539	3.79762	3.6138	3.53508	3.53764	3.47071	3.32456	3.13891	3.06556	2.94736	2.78947	2.55594	2.40079	2.24121	2.0788	1.80654	1.61329	1.45708	1.19705	1.08666	0.99649
306.8	4.57441	4.58218	4.58739	4.64438	4.6065	4.51526	4.39868	4.42144	4.27345	4.36424	4.38906	4.3712	4.21845	4.25146	4.22833	4.30263	4.28763	4.1517	4.27751	4.26694	4.24973	4.22741	4.13908	4.1342	4.13537	4.04529	3.96125	4.06731	3.77492	3.85641	3.67396	3.59442	3.59185	3.51964	3.37178	3.19077	3.11086	2.99287	2.83034	2.59324	2.43829	2.27159	2.11318	1.83601	1.6417	1.47777	1.22236	1.10668	1.01593
306.7	4.64152	4.64925	4.65796	4.71449	4.67288	4.58343	4.46375	4.48713	4.34071	4.42835	4.45443	4.43686	4.28572	4.31703	4.2937	4.36113	4.34952	4.21602	4.33724	4.32774	4.31258	4.29032	4.20153	4.19155	4.19205	4.10469	4.01683	4.12445	3.83434	3.91503	3.73363	3.65256	3.64484	3.56698	3.41847	3.2422	3.1559	3.03763	2.87009	2.62918	2.4753	2.30265	2.14609	1.8659	1.66951	1.49635	1.24788	1.1261	1.03497
306.6	4.7106	4.71794	4.7292	4.785	4.74025	4.65167	4.5304	4.55529	4.40908	4.49446	4.52174	4.50362	4.35403	4.38357	4.35972	4.42164	4.41312	4.28076	4.39765	4.38889	4.37694	4.35371	4.26577	4.24976	4.24993	4.16629	4.0737	4.18142	3.89552	3.97535	3.79422	3.71206	3.69965	3.61607	3.46557	3.2958	3.2032	3.08306	2.91019	2.66587	2.51347	2.33683	2.17873	1.89668	1.69685	1.51594	1.27467	1.14841	1.05497
306.5	4.77823	4.78619	4.79962	4.8539	4.80545	4.71913	4.59543	4.62137	4.47705	4.56081	4.58772	4.56885	4.42192	4.44777	4.4231	4.48028	4.47549	4.34499	4.4573	4.45042	4.43917	4.41764	4.32932	4.30703	4.30827	4.2271	4.12966	4.23626	3.95621	4.03541	3.85449	3.76987	3.75472	3.66397	3.51056	3.34829	3.25032	3.12809	2.94835	2.70216	2.55128	2.37051	2.21045	1.92611	1.72492	1.53391	1.2999	1.17169	1.07391
306.4	4.84716	4.85533	4.87148	4.92541	4.87315	4.78774	4.66179	4.68964	4.54772	4.62892	4.65483	4.63553	4.49095	4.51316	4.48906	4.5412	4.53895	4.4113	4.51919	4.51298	4.50233	4.48297	4.39433	4.36525	4.36987	4.28855	4.18834	4.29361	4.01814	4.09584	3.91576	3.83052	3.8121	3.71343	3.55564	3.4018	3.29964	3.17544	2.98865	2.73817	2.58996	2.40596	2.24353	1.95745	1.75445	1.55376	1.32594	1.19555	1.09514
306.3	4.91493	4.92453	4.94347	4.99603	4.9395	4.85521	4.72812	4.75793	4.61607	4.69661	4.72116	4.7012	4.55925	4.57699	4.55438	4.60111	4.60123	4.4766	4.58162	4.5749	4.56542	4.54851	4.45832	4.4235	4.42957	4.34989	4.24513	4.34907	4.07872	4.15541	3.97554	3.88928	3.86822	3.76113	3.59843	3.45479	3.34787	3.22292	3.02932	2.77575	2.62867	2.44093	2.2757	1.98814	1.78403	1.57358	1.35244	1.22047	1.11548
306.2	4.98435	4.99436	5.01537	5.06643	5.00665	4.92404	4.79541	4.82764	4.68473	4.76597	4.78841	4.76838	4.62888	4.64224	4.6216	4.66244	4.66687	4.54287	4.6448	4.63869	4.62918	4.61514	4.52274	4.48352	4.49062	4.41324	4.30226	4.40491	4.14119	4.2168	4.0362	3.94923	3.92598	3.81043	3.64411	3.5093	3.39874	3.27172	3.07172	2.81372	2.66902	2.47831	2.30981	2.02132	1.81438	1.59523	1.3806	1.24577	1.13784
306.1	5.05552	5.06524	5.08873	5.13813	5.07419	4.99445	4.86513	4.89996	4.75602	4.83601	4.8564	4.83697	4.69934	4.70777	4.68973	4.72587	4.73451	4.61044	4.7102	4.7042	4.6948	4.6823	4.58915	4.54514	4.55331	4.47854	4.36078	4.46341	4.20732	4.28048	4.09905	4.01033	3.98598	3.86124	3.69177	3.56568	3.45093	3.32221	3.11617	2.85437	2.71159	2.51716	2.34532	2.05526	1.84588	1.61871	1.41106	1.27092	1.16239
306	5.12555	5.13457	5.16113	5.20898	5.14031	5.0644	4.93329	4.97188	4.82582	4.9048	4.92385	4.90501	4.76809	4.77227	4.75741	4.78794	4.79958	4.67846	4.77589	4.76936	4.76016	4.74848	4.65478	4.60605	4.61574	4.54391	4.41823	4.52051	4.2726	4.34213	4.16063	4.07103	4.04253	3.91209	3.73986	3.62035	3.50103	3.37205	3.1603	2.89585	2.75329	2.55362	2.37998	2.08763	1.87668	1.64126	1.44055	1.29476	1.18559
305.9	5.1967	5.20217	5.23359	5.27747	5.20546	5.13448	5.00141	5.04254	4.89568	4.97252	4.99001	4.97214	4.83627	4.83606	4.82467	4.84774	4.86424	4.74577	4.841	4.8331	4.82408	4.81335	4.71917	4.66648	4.67736	4.60797	4.47622	4.57821	4.33748	4.4044	4.22157	4.13199	4.09818	3.96226	3.78779	3.67299	3.55089	3.42233	3.20305	2.93664	2.79395	2.59022	2.41409	2.12062	1.90747	1.66356	1.46886	1.31957	1.2079
305.8	5.26611	5.27084	5.30588	5.34698	5.27293	5.20449	5.07091	5.11377	4.96748	5.04085	5.05626	5.03956	4.90561	4.90084	4.89251	4.90863	4.93011	4.81432	4.90632	4.89678	4.88836	4.87908	4.78289	4.72694	4.73899	4.67181	4.53586	4.63602	4.40378	4.46701	4.28224	4.1937	4.1539	4.01338	3.83589	3.72647	3.60108	3.47272	3.24501	2.97717	2.83544	2.62768	2.44757	2.15457	1.93834	1.68561	1.49763	1.34436	1.23027
305.7	5.33679	5.33884	5.37906	5.41634	5.34028	5.27438	5.1394	5.18578	5.03947	5.10837	5.12126	5.10793	4.97564	4.96576	4.96036	4.97032	4.99658	4.88372	4.97131	4.96116	4.95337	4.94523	4.84663	4.78776	4.79974	4.73644	4.59498	4.694	4.47067	4.52784	4.34251	4.25559	4.2105	4.0646	3.88418	3.78019	3.65121	3.52324	3.28633	3.01962	2.87695	2.66657	2.48045	2.18908	1.96955	1.70791	1.52742	1.37063	1.25263
305.6	5.40653	5.40644	5.45017	5.48401	5.40714	5.34395	5.20662	5.25726	5.11103	5.17573	5.18582	5.17601	5.04514	5.02973	5.02802	5.03206	5.06222	4.95233	5.03418	5.02626	5.01726	5.0108	4.91014	4.84867	4.85952	4.80057	4.65559	4.75298	4.53736	4.5875	4.40196	4.3159	4.26688	4.115	3.93192	3.83357	3.70019	3.57337	3.3275	3.06245	2.9183	2.70551	2.51333	2.2236	2.00122	1.73012	1.55668	1.39769	1.27377
305.5	5.47665	5.47492	5.52172	5.55287	5.47514	5.4127	5.27511	5.32984	5.18404	5.24393	5.2517	5.24414	5.11559	5.09328	5.09755	5.09482	5.12781	5.02182	5.09763	5.09195	5.08174	5.07646	4.97397	4.9101	4.92077	4.86466	4.71656	4.81267	4.60411	4.64805	4.46112	4.37804	4.32417	4.16617	3.98044	3.8884	3.75039	3.62333	3.36863	3.10551	2.96049	2.74477	2.54483	2.25851	2.03293	1.75354	1.58547	1.42419	1.29449
305.4	5.54767	5.54335	5.59332	5.62196	5.54333	5.48079	5.34324	5.40245	5.25559	5.31466	5.31676	5.31292	5.18718	5.15699	5.16712	5.15716	5.19366	5.09126	5.16136	5.15828	5.14647	5.14351	5.03724	4.97053	4.98221	4.92929	4.77707	4.87362	4.67072	4.70895	4.52059	4.43983	4.38328	4.21781	4.02808	3.94289	3.80055	3.67288	3.41072	3.14927	3.00237	2.78453	2.57536	2.29412	2.06546	1.77877	1.61515	1.45283	1.31562
305.3	5.62145	5.61212	5.66525	5.69229	5.61406	5.55051	5.41294	5.47692	5.32773	5.38674	5.38373	5.38147	5.2598	5.22126	5.23745	5.22075	5.26182	5.161	5.22603	5.2253	5.21424	5.21342	5.10089	5.03249	5.04613	4.99576	4.83902	4.93559	4.73705	4.77094	4.5802	4.50173	4.44368	4.27049	4.0778	3.99894	3.8516	3.72336	3.45581	3.19414	3.04504	2.82602	2.60838	2.33035	2.09778	1.80547	1.64746	1.48104	1.33785
305.2	5.69431	5.68056	5.73562	5.76191	5.68478	5.6205	5.48313	5.55124	5.40047	5.45716	5.44917	5.4503	5.33239	5.28471	5.30805	5.28422	5.33081	5.2316	5.29141	5.29298	5.28096	5.28194	5.16454	5.09465	5.1101	5.06299	4.90075	4.99705	4.8055	4.83189	4.63949	4.56202	4.50387	4.32279	4.12715	4.05452	3.90276	3.77297	3.49999	3.23926	3.08827	2.86699	2.6395	2.36517	2.12953	1.83192	1.67951	1.50881	1.35967
305.1	5.76786	5.74887	5.8067	5.83212	5.75687	5.69192	5.55375	5.62616	5.47383	5.52785	5.51462	5.52017	5.40569	5.348	5.37888	5.3481	5.3992	5.30337	5.35871	5.36103	5.3485	5.3505	5.22971	5.15843	5.17523	5.1306	4.96336	5.05874	4.87525	4.89195	4.69942	4.62258	4.56418	4.37609	4.17754	4.11105	3.95451	3.82425	3.54496	3.28545	3.13092	2.90777	2.67166	2.40182	2.16116	1.85809	1.71186	1.53771	1.38191
305	5.84174	5.81852	5.87987	5.90277	5.82787	5.76582	5.62564	5.7021	5.54835	5.59994	5.58222	5.59081	5.48031	5.41156	5.4501	5.41312	5.46822	5.3763	5.42781	5.42946	5.41681	5.42011	5.29711	5.22262	5.24163	5.19838	5.02683	5.12098	4.94559	4.95332	4.76039	4.68525	4.62476	4.43071	4.22938	4.16761	4.00834	3.87574	3.59157	3.33269	3.17388	2.94976	2.70471	2.43911	2.19406	1.88517	1.74445	1.56745	1.40366
304.9	5.91438	5.88779	5.95327	5.97232	5.89894	5.83981	5.69759	5.77906	5.62262	5.67142	5.6494	5.66067	5.55295	5.47705	5.52178	5.48033	5.5368	5.44973	5.49658	5.49704	5.48569	5.48931	5.36359	5.28843	5.30821	5.2659	5.0912	5.18257	5.01617	5.01555	4.82126	4.74718	4.68606	4.48598	4.28204	4.22351	4.06317	3.92775	3.63896	3.3808	3.21634	2.99262	2.73896	2.47624	2.22642	1.91168	1.77725	1.59717	1.42504
304.8	5.98951	5.95915	6.02738	6.04392	5.97099	5.91561	5.77129	5.8576	5.69962	5.74433	5.71862	5.73271	5.62853	5.54545	5.59374	5.55065	5.60757	5.5258	5.567	5.56656	5.55559	5.55894	5.43149	5.35683	5.37575	5.33474	5.1578	5.2454	5.08804	5.07828	4.8839	4.81218	4.74929	4.54307	4.33717	4.28074	4.11954	3.98051	3.68851	3.43039	3.26057	3.03813	2.77417	2.51493	2.25975	1.94027	1.81142	1.62901	1.44797
304.7	6.06336	6.02838	6.09894	6.11356	6.04145	5.98827	5.84265	5.9341	5.77548	5.81525	5.78634	5.80209	5.70173	5.61162	5.66465	5.61745	5.6765	5.59958	5.63638	5.63445	5.62485	5.62728	5.49705	5.42365	5.44199	5.40328	5.22255	5.30774	5.15831	5.13935	4.94385	4.87387	4.81084	4.59778	4.3917	4.33614	4.17383	4.03191	3.73637	3.47867	3.30296	3.08238	2.80852	2.55282	2.29161	1.96821	1.84448	1.65916	1.46943
304.6	6.13696	6.09862	6.1692	6.18322	6.1122	6.06055	5.91517	6.00897	5.85177	5.88523	5.8547	5.87161	5.77389	5.67733	5.73532	5.68444	5.74504	5.67229	5.70566	5.7009	5.69307	5.69548	5.56237	5.49128	5.50854	5.47129	5.28797	5.36992	5.22805	5.19963	5.0043	4.93606	4.87292	4.65247	4.44477	4.39238	4.22844	4.08227	3.78348	3.52601	3.3451	3.12694	2.84304	2.59014	2.32433	1.99651	1.87714	1.68841	1.4912
304.5	6.21157	6.17037	6.24036	6.25366	6.18449	6.13227	5.98905	6.08284	5.92747	5.9547	5.92186	5.94135	5.84681	5.7446	5.80684	5.75238	5.81373	5.74432	5.77478	5.76684	5.76205	5.7643	5.62779	5.55797	5.57601	5.54006	5.35316	5.43383	5.29838	5.26036	5.06455	4.99849	4.93508	4.70828	4.49803	4.4495	4.28413	4.13348	3.83248	3.57486	3.38865	3.17421	2.87874	2.62772	2.35737	2.0264	1.90928	1.71847	1.51305
304.4	6.28792	6.24286	6.31289	6.32488	6.25813	6.20447	6.06362	6.15783	6.00433	6.02526	5.99028	6.01072	5.91932	5.81209	5.8792	5.8213	5.88271	5.81769	5.84452	5.83292	5.83141	5.83384	5.69271	5.62531	5.64485	5.61099	5.41852	5.49716	5.36833	5.32153	5.12441	5.06102	4.99741	4.76476	4.55353	4.50701	4.34106	4.18644	3.88348	3.62468	3.43396	3.22183	2.91479	2.66692	2.39157	2.05739	1.94199	1.74926	1.53694
304.3	6.36301	6.31565	6.38486	6.39457	6.33177	6.27631	6.13909	6.23128	6.08033	6.09512	6.05853	6.07962	5.99088	5.8796	5.94997	5.88916	5.95099	5.89071	5.91291	5.89819	5.89978	5.90433	5.7572	5.69296	5.71354	5.6819	5.48355	5.55992	5.43718	5.38315	5.18347	5.12267	5.05837	4.82265	4.60884	4.56369	4.39849	4.23865	3.93371	3.67224	3.47783	3.26894	2.94934	2.70416	2.42448	2.08816	1.97388	1.77863	1.56154
304.2	6.43924	6.38954	6.45761	6.46451	6.40593	6.35013	6.21508	6.30625	6.15708	6.16578	6.12742	6.14863	6.0645	5.94733	6.0212	5.95826	6.01851	5.96526	5.98202	5.96487	5.9691	5.97369	5.82353	5.76161	5.78254	5.7532	5.54998	5.62278	5.50426	5.44541	5.24369	5.18524	5.12105	4.8822	4.66537	4.62116	4.45694	4.2922	3.98599	3.71964	3.52184	3.31592	2.98473	2.74184	2.45828	2.12179	2.00511	1.80859	1.58631
304.1	6.51496	6.46312	6.53078	6.53514	6.47921	6.42367	6.29093	6.37868	6.23377	6.23612	6.1961	6.21702	6.13819	6.01627	6.09235	6.02633	6.08629	6.04028	6.05163	6.03327	6.0385	6.04224	5.88984	5.82985	5.85111	5.8234	5.61627	5.68673	5.57147	5.50745	5.30348	5.24716	5.18258	4.94135	4.72383	4.6772	4.51582	4.34511	4.03956	3.76788	3.56645	3.36213	3.02195	2.77923	2.49259	2.15644	2.03477	1.83672	1.61125
304	6.59274	6.5383	6.6047	6.60779	6.55534	6.49869	6.36665	6.45367	6.3108	6.30751	6.26654	6.28757	6.21168	6.08793	6.16669	6.09775	6.15625	6.11739	6.1233	6.1028	6.10997	6.11103	5.95765	5.89903	5.92005	5.89487	5.68362	5.75312	5.64014	5.57066	5.36491	5.31117	5.24541	5.00198	4.78454	4.73518	4.57608	4.39946	4.0951	3.81722	3.61273	3.40999	3.06129	2.81737	2.52786	2.19301	2.067	1.86604	1.638
303.9	6.66986	6.61315	6.67848	6.6785	6.62986	6.57302	6.44165	6.52776	6.38685	6.37835	6.33656	6.35815	6.28442	6.15974	6.24043	6.16945	6.22631	6.19387	6.19428	6.17189	6.18103	6.18011	6.02537	5.96904	5.98707	5.96611	5.74997	5.81905	5.70796	5.6331	5.42737	5.37426	5.30601	5.0622	4.84612	4.79182	4.63356	4.4516	4.14905	3.86684	3.65901	3.45733	3.09953	2.8546	2.5615	2.22938	2.09816	1.89531	1.66336
303.8	6.74973	6.68866	6.75326	6.75156	6.70473	6.6486	6.51746	6.60288	6.46561	6.45046	6.40877	6.42987	6.35774	6.23294	6.31504	6.24169	6.29653	6.27179	6.26622	6.24295	6.25219	6.25056	6.09422	6.04009	6.05601	6.03869	5.8181	5.88697	5.7766	5.69659	5.49122	5.4397	5.36898	5.12395	4.91089	4.84913	4.69215	4.50421	4.20351	3.91676	3.70605	3.50499	3.13828	2.89298	2.59625	2.26693	2.12987	1.92507	1.68956
303.7	6.82835	6.76423	6.82856	6.82485	6.77908	6.72301	6.59264	6.67635	6.54407	6.52149	6.48115	6.50092	6.429	6.30626	6.38818	6.31407	6.36408	6.34883	6.3376	6.31118	6.32289	6.3203	6.16293	6.1102	6.1246	6.10941	5.88532	5.95353	5.84466	5.75889	5.55441	5.50324	5.43036	5.18467	4.97427	4.90543	4.74963	4.5558	4.25661	3.96582	3.75219	3.55099	3.1763	2.92959	2.6311	2.30359	2.16025	1.95484	1.71348
303.6	6.90721	6.84046	6.90302	6.89852	6.85399	6.79809	6.66819	6.74857	6.62182	6.59329	6.55474	6.57272	6.49983	6.37973	6.46169	6.38814	6.43232	6.42546	6.40997	6.37948	6.39436	6.39093	6.23228	6.18101	6.19288	6.18125	5.9538	6.02056	5.91298	5.82168	5.61829	5.56786	5.49084	5.24588	5.03813	4.96124	4.80758	4.60789	4.30888	4.01574	3.7992	3.59754	3.21548	2.96644	2.66731	2.34057	2.19028	1.98517	1.73771
303.5	6.98701	6.91735	6.97775	6.97253	6.92965	6.87484	6.74472	6.82116	6.70058	6.66492	6.62748	6.64488	6.57212	6.45242	6.53566	6.4631	6.50142	6.50141	6.48182	6.44693	6.46611	6.46209	6.30177	6.25219	6.26152	6.25273	6.02264	6.08721	5.981	5.88505	5.68323	5.63259	5.55425	5.30687	5.10168	5.0172	4.86646	4.66029	4.36135	4.06559	3.8468	3.64467	3.25517	3.00399	2.70335	2.37928	2.22002	2.01641	1.76335
303.4	7.06587	6.99474	7.05226	7.04637	7.00513	6.95102	6.82139	6.89423	6.77801	6.73679	6.70076	6.71799	6.64438	6.52407	6.6088	6.53804	6.57092	6.57757	6.55452	6.51485	6.53797	6.53204	6.3723	6.32372	6.33136	6.32443	6.09099	6.15297	6.04929	5.94869	5.74745	5.69665	5.61863	5.36848	5.16555	5.07387	4.9249	4.71143	4.41308	4.11329	3.89292	3.69125	3.29461	3.04036	2.73937	2.41802	2.2498	2.04591	1.78893
303.3	7.14619	7.07287	7.1288	7.12079	7.08045	7.02893	6.89778	6.97023	6.85576	6.80944	6.77383	6.79176	6.71814	6.59736	6.68276	6.61412	6.64056	6.65436	6.62773	6.5843	6.61227	6.60222	6.44442	6.39747	6.40244	6.39704	6.16075	6.21971	6.11739	6.01402	5.81336	5.76151	5.68452	5.43218	5.23078	5.13143	4.98468	4.76406	4.46609	4.16364	3.94045	3.7392	3.33524	3.07705	2.77677	2.45787	2.27979	2.07693	1.81643
303.2	7.22413	7.14908	7.20282	7.19355	7.15445	7.105	6.97131	7.04216	6.93208	6.88031	6.84402	6.86242	6.78814	6.66867	6.75345	6.68726	6.70728	6.72867	6.69942	6.65196	6.68371	6.66989	6.51247	6.46947	6.47043	6.46639	6.22883	6.28426	6.18321	6.07778	5.87698	5.82421	5.7474	5.49352	5.29406	5.18575	5.04181	4.81474	4.51805	4.21078	3.98609	3.78504	3.3755	3.1118	2.81234	2.49562	2.30805	2.10454	1.84231
303.1	7.3006	7.22474	7.27576	7.2656	7.22743	7.17946	7.04374	7.1133	7.00722	6.94937	6.91286	6.93231	6.857	6.74028	6.82341	6.75917	6.77305	6.80237	6.76965	6.719	6.75458	6.73587	6.57979	6.53949	6.53651	6.534	6.29525	6.34708	6.24688	6.13986	5.93883	5.88628	5.80918	5.55275	5.35575	5.23862	5.0973	4.86328	4.56946	4.25691	4.0303	3.82775	3.41501	3.14533	2.84511	2.53169	2.33508	2.13016	1.8677
303	7.37768	7.30039	7.3485	7.3364	7.29934	7.2538	7.11612	7.18437	7.07986	7.01639	6.98174	7.00206	6.92439	6.81247	6.89244	6.82965	6.84054	6.87547	6.83932	6.78409	6.82549	6.80221	6.64667	6.60947	6.60258	6.60144	6.36052	6.40852	6.31058	6.20118	6.00157	5.94661	5.86921	5.61172	5.41777	5.29082	5.15276	4.91011	4.62083	4.30336	4.07434	3.86968	3.45448	3.17804	2.87761	2.56651	2.36116	2.15564	1.89277
302.9	7.45559	7.3768	7.42125	7.40636	7.37129	7.32905	7.18898	7.25573	7.15477	7.08298	7.05136	7.07238	6.99172	6.88621	6.96299	6.90216	6.90827	6.95026	6.9088	6.84925	6.89601	6.86781	6.71406	6.67981	6.66838	6.66873	6.42728	6.47128	6.37528	6.2635	6.06503	6.00737	5.92915	5.67124	5.48183	5.34406	5.20868	4.95812	4.67264	4.35018	4.12018	3.91254	3.49473	3.21185	2.91059	2.60203	2.3859	2.18066	1.91817
302.8	7.53128	7.45237	7.49348	7.47713	7.44268	7.4028	7.26079	7.32535	7.2287	7.14856	7.11857	7.14278	7.05814	6.95891	7.03387	6.97449	6.97349	7.02454	6.97753	6.91478	6.96511	6.93115	6.78066	6.7485	6.73259	6.73374	6.49359	6.53328	6.43917	6.32451	6.12777	6.06853	5.98732	5.73036	5.54507	5.39661	5.26254	5.00582	4.72334	4.39695	4.16467	3.95358	3.5323	3.24475	2.94438	2.63657	2.40958	2.20579	1.94225
302.7	7.6074	7.52784	7.56582	7.54905	7.51464	7.47683	7.33274	7.3944	7.30253	7.21661	7.18665	7.21364	7.1252	7.03331	7.10469	7.04772	7.03884	7.09843	7.04633	6.98067	7.03524	6.99603	6.84758	6.81773	6.79645	6.79845	6.56104	6.59508	6.50151	6.38593	6.19114	6.12974	6.04495	5.79039	5.60863	5.4501	5.31649	5.05452	4.77473	4.44345	4.2093	3.99608	3.57138	3.27926	2.98021	2.67012	2.43397	2.2322	1.96673
302.6	7.68318	7.60487	7.63843	7.61955	7.58615	7.55068	7.40524	7.46303	7.37747	7.2859	7.25586	7.2844	7.19228	7.10887	7.17538	7.12096	7.10475	7.17213	7.11486	7.04727	7.1054	7.06105	6.91491	6.88692	6.8599	6.86278	6.62842	6.6568	6.5628	6.44886	6.25474	6.19001	6.10343	5.84983	5.6718	5.50441	5.37119	5.10279	4.82568	4.48836	4.25383	4.03867	3.61081	3.31315	3.01637	2.70527	2.45996	2.25889	1.99176
302.5	7.7589	7.68274	7.71117	7.69158	7.65954	7.6234	7.47687	7.53113	7.45203	7.35535	7.32513	7.3549	7.25865	7.18443	7.24658	7.19519	7.1707	7.24518	7.1833	7.11441	7.17678	7.12626	6.98297	6.95813	6.92326	6.92841	6.69515	6.71898	6.62476	6.51085	6.31853	6.24923	6.16265	5.91081	5.73483	5.56033	5.42542	5.15146	4.87774	4.53322	4.29986	4.0811	3.65121	3.34798	3.05248	2.74038	2.4873	2.28459	2.01789
302.4	7.83631	7.76143	7.78443	7.76382	7.73382	7.69591	7.54799	7.60013	7.52669	7.42566	7.39433	7.42673	7.32611	7.26102	7.31772	7.26789	7.23689	7.31792	7.25306	7.18301	7.24903	7.19166	7.05313	7.02896	6.98695	6.99437	6.76153	6.78245	6.68634	6.57311	6.38374	6.30844	6.22376	5.973	5.79917	5.6182	5.48038	5.20137	4.93111	4.57952	4.34741	4.1241	3.69196	3.38233	3.08969	2.77607	2.51666	2.31188	2.04487
302.3	7.91227	7.83842	7.85636	7.83488	7.8077	7.76556	7.61838	7.66785	7.59902	7.49583	7.46222	7.49667	7.39115	7.33621	7.38823	7.33841	7.30132	7.38813	7.32252	7.25171	7.31924	7.25697	7.12216	7.09841	7.04948	7.05938	6.82644	6.84475	6.74691	6.63506	6.44737	6.36617	6.28235	6.03449	5.86308	5.67351	5.53388	5.25053	4.98245	4.62513	4.39408	4.1661	3.73318	3.41518	3.12501	2.81075	2.54418	2.33747	2.07031
302.2	7.98747	7.91565	7.92947	7.90678	7.88152	7.83539	7.68915	7.73501	7.67144	7.56632	7.53069	7.56766	7.45674	7.41107	7.45781	7.40913	7.3662	7.45822	7.39251	7.32047	7.38899	7.32196	7.1912	7.16804	7.11128	7.12419	6.89157	6.90533	6.80674	6.69748	6.51077	6.42447	6.34081	6.096	5.92702	5.72814	5.58682	5.29961	5.03451	4.67073	4.44059	4.20766	3.77492	3.44781	3.15979	2.8457	2.57131	2.36314	2.09563
302.1	8.06388	7.9922	8.00375	7.97912	7.95516	7.90535	7.75865	7.80266	7.74308	7.63785	7.59916	7.63961	7.52299	7.48805	7.52676	7.48015	7.43265	7.52875	7.46305	7.38936	7.45882	7.38721	7.25962	7.23744	7.17355	7.19017	6.95681	6.96593	6.86724	6.76082	6.57493	6.48248	6.3988	6.1583	5.99195	5.78197	5.63986	5.35004	5.08706	4.71774	4.4882	4.25021	3.81779	3.48179	3.19483	2.87993	2.59786	2.3895	2.12174
302	8.13916	8.0689	8.07736	8.05092	8.0274	7.97507	7.82881	7.87021	7.81607	7.70884	7.66915	7.71086	7.58892	7.56374	7.59528	7.55094	7.49929	7.5991	7.53521	7.45901	7.52779	7.4514	7.32721	7.30672	7.23523	7.2559	7.022	7.02594	6.92667	6.82329	6.63943	6.54109	6.45661	6.21952	6.05621	5.83482	5.69298	5.40009	5.13748	4.76391	4.53585	4.29093	3.86029	3.51442	3.22965	2.91336	2.62412	2.41507	2.14835
301.9	8.21274	8.14399	8.15055	8.12152	8.09866	8.0439	7.89863	7.93665	7.88889	7.77881	7.73726	7.78217	7.65519	7.63943	7.66384	7.62161	7.56699	7.66812	7.60599	7.5283	7.59617	7.51431	7.39468	7.37515	7.29611	7.32082	7.08735	7.08631	6.98647	6.88505	6.70391	6.59883	6.51328	6.28078	6.11861	5.88727	5.7455	5.44931	5.18625	4.80983	4.5815	4.33189	3.90245	3.54674	3.26443	2.94623	2.64916	2.44093	2.17485
301.8	8.28856	8.21969	8.22502	8.19397	8.17059	8.11349	7.96886	8.00421	7.96309	7.85041	7.80653	7.85491	7.72191	7.71625	7.73402	7.69409	7.6364	7.73743	7.67887	7.59785	7.66692	7.57793	7.46357	7.44422	7.35829	7.38523	7.1536	7.14804	7.04697	6.94834	6.76994	6.65776	6.57077	6.34293	6.18314	5.94201	5.79732	5.50002	5.23647	4.85737	4.62875	4.37527	3.94684	3.58042	3.3009	2.98087	2.67522	2.46694	2.20194
301.7	8.3615	8.29361	8.29895	8.26564	8.24105	8.1813	8.03833	8.07067	8.0358	7.92087	7.87548	7.92711	7.78658	7.79362	7.8033	7.76493	7.70528	7.80506	7.7502	7.66727	7.73605	7.64057	7.53073	7.51179	7.41988	7.44854	7.21926	7.20851	7.10709	7.0116	6.835	6.71601	6.62748	6.40366	6.24543	5.99591	5.84717	5.54905	5.28543	4.90491	4.67622	4.41764	3.98917	3.61224	3.33657	3.01417	2.70204	2.49116	2.22779
301.6	8.43448	8.36792	8.37178	8.33643	8.3123	8.24855	8.10716	8.13796	8.10735	7.9914	7.94216	8.00018	7.8501	7.86912	7.87177	7.83587	7.77432	7.8716	7.8222	7.73555	7.80393	7.70357	7.59707	7.57835	7.48106	7.5109	7.28383	7.26811	7.16746	7.07354	6.89975	6.77399	6.68432	6.46484	6.30512	6.0499	5.8955	5.59807	5.33324	4.95174	4.7238	4.45904	4.02974	3.64444	3.37253	3.04654	2.72982	2.51472	2.25336
301.5	8.50688	8.44204	8.44334	8.40537	8.3814	8.31453	8.17474	8.20373	8.17723	8.06071	8.00717	8.07263	7.91462	7.9417	7.93896	7.90496	7.84192	7.93597	7.89142	7.80353	7.8709	7.76701	7.66235	7.64471	7.54199	7.57052	7.34598	7.32727	7.2257	7.13338	6.96295	6.83048	6.73951	6.52498	6.3643	6.10213	5.94179	5.6455	5.37906	4.99826	4.77019	4.49936	4.06845	3.67605	3.40747	3.07868	2.75497	2.53691	2.27708
301.4	8.57866	8.51565	8.51391	8.47355	8.45001	8.37875	8.24195	8.26752	8.24506	8.12836	8.07167	8.14485	7.97793	8.0123	8.00572	7.972	7.90857	7.99853	7.95905	7.87079	7.93716	7.82952	7.72631	7.70856	7.60195	7.62912	7.40733	7.38429	7.28167	7.19222	7.02459	6.88416	6.79404	6.58371	6.4209	6.15437	5.9874	5.69229	5.42386	5.04467	4.81564	4.53869	4.10607	3.70642	3.44171	3.11022	2.78054	2.5579	2.29987
301.3	8.65047	8.58973	8.58574	8.543	8.5205	8.44436	8.31137	8.33299	8.31363	8.1974	8.13623	8.2195	8.04365	8.08441	8.07474	8.04178	7.97723	8.06211	8.02799	7.93871	8.00491	7.89308	7.792	7.77254	7.66243	7.6893	7.46988	7.44202	7.33801	7.25161	7.08781	6.93819	6.85007	6.6441	6.47776	6.20846	6.0337	5.73977	5.47099	5.09249	4.86207	4.57908	4.14402	3.73844	3.47617	3.14285	2.80647	2.58025	2.32463
301.2	8.72336	8.66379	8.65732	8.61201	8.59103	8.51038	8.38048	8.39984	8.38061	8.26751	8.19957	8.2942	8.11036	8.15678	8.14414	8.11155	8.04726	8.12623	8.0972	8.00903	8.07222	7.95647	7.85853	7.83658	7.72324	7.74903	7.53407	7.50052	7.39438	7.31076	7.15047	6.99345	6.90533	6.70433	6.53518	6.26183	6.07991	5.78818	5.51822	5.14169	4.90782	4.61965	4.1822	3.77199	3.5112	3.17626	2.83357	2.60315	2.35095
301.1	8.79563	8.73855	8.72991	8.68221	8.66118	8.57654	8.45011	8.46826	8.44926	8.3387	8.26357	8.36868	8.17848	8.22894	8.21349	8.1804	8.11737	8.19078	8.16684	8.08004	8.13863	8.01949	7.92524	7.90076	7.78555	7.80845	7.59686	7.55709	7.44963	7.36953	7.2128	7.049	6.96095	6.76494	6.59185	6.3154	6.12646	5.83593	5.56638	5.1901	4.95097	4.65985	4.22066	3.80526	3.54551	3.20909	2.86167	2.62689	2.37681
301	8.86807	8.81226	8.80312	8.75478	8.73276	8.64252	8.52072	8.53719	8.51725	8.41149	8.32927	8.44514	8.2475	8.30297	8.28405	8.24932	8.18939	8.25663	8.23836	8.15278	8.20605	8.08223	7.99357	7.96584	7.84934	7.86817	7.66176	7.61515	7.50629	7.4295	7.27543	7.10519	7.01693	6.82635	6.64947	6.3709	6.17415	5.88419	5.61525	5.2397	4.99473	4.70079	4.2604	3.83959	3.58053	3.24189	2.89105	2.65077	2.40232
300.9	8.94247	8.88708	8.87761	8.82836	8.80577	8.71073	8.59136	8.60818	8.58746	8.4856	8.39692	8.52273	8.31817	8.37854	8.35559	8.32092	8.26233	8.32294	8.31169	8.22655	8.27439	8.1474	8.06291	8.03146	7.91387	7.92918	7.72731	7.67557	7.56423	7.48985	7.33946	7.16214	7.07328	6.88686	6.70755	6.42934	6.22307	5.93363	5.66482	5.29339	5.0414	4.7441	4.30242	3.87529	3.61741	3.2758	2.92192	2.67642	2.42844
300.8	9.0148	8.95927	8.94997	8.89822	8.87613	8.77667	8.65991	8.67647	8.6552	8.55792	8.46459	8.59801	8.38555	8.45264	8.42526	8.38949	8.33216	8.38744	8.3831	8.29687	8.33963	8.21194	8.13003	8.09477	7.97632	7.98814	7.79	7.73376	7.62208	7.54644	7.40086	7.21723	7.12725	6.94553	6.76195	6.48567	6.26919	5.9804	5.71181	5.34504	5.08496	4.78539	4.3426	3.90758	3.65267	3.30756	2.95131	2.69958	2.4525
300.7	9.08738	9.03189	9.02461	8.96915	8.94748	8.844	8.73063	8.74684	8.72393	8.63085	8.53414	8.67494	8.45484	8.52763	8.4966	8.46008	8.4034	8.45213	8.45464	8.36836	8.4051	8.27795	8.19859	8.15831	8.04141	8.04747	7.85371	7.79313	7.68028	7.60332	7.46454	7.27317	7.18309	7.00562	6.81715	6.54395	6.31621	6.0291	5.75957	5.397	5.1294	4.82676	4.38286	3.94138	3.68838	3.34069	2.98229	2.72315	2.47703
300.6	9.16179	9.10518	9.10054	9.04202	9.02025	8.91309	8.80264	8.81778	8.79346	8.70446	8.60635	8.75176	8.52528	8.60334	8.56884	8.5315	8.47547	8.51669	8.52711	8.44067	8.4709	8.34547	8.26716	8.22287	8.10817	8.10713	7.91985	7.85264	7.73914	7.66137	7.52906	7.32948	7.23974	7.06745	6.87154	6.60302	6.36577	6.07867	5.80785	5.44993	5.17506	4.87002	4.42238	3.97634	3.72574	3.37412	3.01475	2.74791	2.50213
300.5	9.23606	9.18006	9.17701	9.11633	9.09445	8.98273	8.87453	8.88937	8.86609	8.78125	8.67898	8.83036	8.59751	8.67962	8.64204	8.60349	8.54733	8.58266	8.60098	8.51574	8.5378	8.41235	8.3365	8.28782	8.17456	8.16953	7.98765	7.91412	7.79853	7.72	7.59392	7.38655	7.29875	7.13004	6.92709	6.66328	6.41571	6.13055	5.85781	5.50351	5.22057	4.91385	4.46384	4.01241	3.76467	3.40843	3.04869	2.773	2.52775
300.4	9.30771	9.25408	9.25275	9.19096	9.16886	9.05049	8.9459	8.95931	8.93623	8.85643	8.75144	8.90616	8.67008	8.75373	8.7149	8.67408	8.61885	8.64631	8.67424	8.58904	8.60618	8.4784	8.40487	8.35176	8.24106	8.23114	8.05464	7.97343	7.85577	7.77626	7.6564	7.44154	7.35612	7.19029	6.98072	6.72294	6.46473	6.1817	5.90562	5.55566	5.26445	4.957	4.50479	4.04695	3.80158	3.44124	3.08237	2.7967	2.55216
300.3	9.38034	9.328	9.32873	9.26408	9.24279	9.11825	9.01839	9.03054	9.00828	8.93367	8.82504	8.98172	8.74423	8.82818	8.78814	8.74436	8.69171	8.711	8.74819	8.66334	8.67433	8.54574	8.47452	8.41596	8.30777	8.29373	8.12208	8.03406	7.91397	7.83318	7.7189	7.49665	7.41567	7.25131	7.03407	6.78285	6.51465	6.23371	5.95422	5.6077	5.30837	5.00096	4.54733	4.08288	3.83874	3.47416	3.11618	2.8206	2.57828
300.2	9.45314	9.40195	9.40638	9.33609	9.31776	9.1858	9.09173	9.10234	9.07996	9.01027	8.89915	9.05796	8.81816	8.90337	8.86084	8.81378	8.76376	8.77593	8.82219	8.73816	8.74238	8.61136	8.54449	8.47926	8.37559	8.35598	8.18902	8.09492	7.97249	7.89081	7.77978	7.55281	7.47549	7.3133	7.08754	6.8427	6.56514	6.28495	6.00297	5.66002	5.3527	5.04405	4.5893	4.11869	3.87529	3.50801	3.14999	2.84388	2.60502
300.1	9.52652	9.47738	9.48461	9.41025	9.39461	9.25362	9.16565	9.17491	9.15224	9.08744	8.97658	9.13544	8.8937	8.98096	8.93576	8.88544	8.837	8.84329	8.89843	8.81442	8.81174	8.67841	8.61595	8.54357	8.44502	8.41981	8.25658	8.15854	8.03384	7.94949	7.84154	7.61164	7.53439	7.37679	7.14312	6.90533	6.61659	6.33843	6.05333	5.71525	5.3982	5.08946	4.63317	4.15537	3.9144	3.54365	3.18433	2.86966	2.63288
300	9.60014	9.55102	9.56264	9.48279	9.46978	9.32086	9.23967	9.24707	9.2248	9.16409	9.05318	9.21188	8.9683	9.0585	9.01044	8.95595	8.91146	8.90983	8.97318	8.88878	8.87869	8.74602	8.68554	8.60575	8.51332	8.4828	8.32356	8.22173	8.09343	8.00733	7.90262	7.67031	7.59273	7.43788	7.19808	6.96559	6.66784	6.39114	6.10255	5.7708	5.44246	5.13479	4.67773	4.19116	3.95235	3.57908	3.21713	2.8948	2.65907
299.9	9.67604	9.62614	9.64159	9.55731	9.54611	9.38883	9.31495	9.31999	9.29828	9.24238	9.13222	9.28856	9.04368	9.1348	9.08732	9.02907	8.98867	8.97757	9.04925	8.96452	8.94622	8.81587	8.75527	8.66822	8.58265	8.54656	8.39132	8.28571	8.15454	8.06494	7.96479	7.73032	7.65027	7.49921	7.25421	7.02544	6.72011	6.44315	6.15156	5.82608	5.48796	5.17942	4.72194	4.22851	3.9917	3.61615	3.25083	2.92112	2.68697
299.8	9.75284	9.70242	9.72223	9.63256	9.62388	9.4591	9.39167	9.39471	9.37301	9.32131	9.21303	9.36629	9.12171	9.21164	9.16579	9.10382	9.06867	9.0468	9.12648	9.03964	9.01604	8.88717	8.82522	8.73203	8.65454	8.61223	8.46074	8.35142	8.21581	8.12254	8.02937	7.79152	7.70986	7.561	7.31102	7.08692	6.77379	6.4969	6.20213	5.8823	5.53479	5.2261	4.76583	4.26763	4.03317	3.65462	3.28516	2.94976	2.71592
299.7	9.83143	9.77939	9.80417	9.70903	9.7032	9.53131	9.47005	9.47007	9.44895	9.401	9.29403	9.44497	9.20113	9.28944	9.24586	9.1804	9.14824	9.11718	9.20449	9.11685	9.08688	8.96058	8.89588	8.79729	8.72815	8.67824	8.53151	8.41984	8.27905	8.18056	8.09362	7.85492	7.77102	7.62424	7.36903	7.15077	6.82851	6.55295	6.25283	5.93886	5.58274	5.27419	4.81087	4.30835	4.07492	3.69425	3.32159	2.98061	2.74513
299.6	9.90906	9.85743	9.88609	9.78508	9.78301	9.60373	9.54793	9.54593	9.52591	9.48197	9.3752	9.52265	9.28128	9.36592	9.32631	9.25695	9.22768	9.18695	9.28261	9.19514	9.15858	9.03243	8.96768	8.86293	8.80017	8.74514	8.60267	8.48894	8.34146	8.23763	8.15668	7.91908	7.8317	7.68614	7.42693	7.215	6.88269	6.60932	6.30317	5.99451	5.62878	5.32233	4.85517	4.34873	4.11686	3.73396	3.35918	3.0117	2.77367
299.5	9.98721	9.93521	9.96751	9.86107	9.86242	9.67748	9.62605	9.62178	9.60218	9.56449	9.45726	9.6004	9.36078	9.44277	9.40612	9.33363	9.30664	9.25687	9.35961	9.2736	9.23009	9.10609	9.04006	8.92959	8.87246	8.81173	8.67418	8.55699	8.40493	8.29504	8.21971	7.98305	7.89392	7.74824	7.48529	7.27954	6.93631	6.6657	6.35431	6.05067	5.67341	5.37093	4.90001	4.38882	4.15847	3.77372	3.39843	3.0435	2.80271
299.4	10.0669	10.0154	10.0503	9.93839	9.94298	9.75302	9.70521	9.69897	9.67948	9.64732	9.54225	9.67885	9.44063	9.52058	9.48553	9.41051	9.38461	9.32826	9.43773	9.35118	9.30251	9.18096	9.11332	8.99813	8.94572	8.87815	8.74598	8.62499	8.46795	8.35378	8.28436	8.04843	7.95672	7.81145	7.54413	7.34482	6.99142	6.7226	6.40585	6.10821	5.72046	5.4198	4.94663	4.42817	4.19918	3.81518	3.43816	3.07563	2.83223
299.3	10.1448	10.0944	10.1319	10.0145	10.0221	9.82772	9.78263	9.77538	9.75438	9.72711	9.62597	9.75605	9.5195	9.59595	9.56375	9.48581	9.46132	9.39976	9.51417	9.4273	9.37196	9.25394	9.18341	9.06476	9.01813	8.9442	8.81577	8.69144	8.52973	8.41129	8.34682	8.11318	8.01889	7.87301	7.60145	7.40773	7.04562	6.77868	6.45522	6.16497	5.76691	5.46609	4.99181	4.46667	4.23799	3.85567	3.47573	3.10686	2.85953
299.2	10.2247	10.1727	10.2138	10.0913	10.1023	9.9031	9.86088	9.85258	9.82932	9.80644	9.70864	9.83336	9.59958	9.67034	9.64243	9.5614	9.53933	9.47208	9.59112	9.50286	9.44188	9.32999	9.2543	9.13237	9.09077	9.0101	8.88581	8.75915	8.59319	8.46901	8.40915	8.17813	8.08083	7.93561	7.65932	7.47063	7.09979	6.83598	6.50412	6.22074	5.8129	5.51315	5.0374	4.50592	4.27763	3.89676	3.51219	3.13951	2.88786
299.1	10.3038	10.2507	10.2959	10.1697	10.1822	9.97974	9.94077	9.93001	9.90548	9.88623	9.79165	9.90968	9.6807	9.74414	9.72204	9.63777	9.61667	9.54496	9.66745	9.57864	9.51302	9.40615	9.32545	9.2007	9.16222	9.07663	8.95586	8.82799	8.65591	8.5274	8.47176	8.24456	8.14349	7.99749	7.71817	7.53313	7.15397	6.89271	6.55388	6.27648	5.8581	5.56018	5.08404	4.5448	4.31682	3.93802	3.54874	3.17213	2.91751
299	10.3816	10.3278	10.3782	10.249	10.2612	10.0578	10.021	10.0075	9.98117	9.96504	9.87529	9.98459	9.76165	9.81828	9.80074	9.71402	9.69469	9.61856	9.7444	9.65301	9.58342	9.48222	9.3957	9.26838	9.23394	9.14305	9.02778	8.89579	8.71777	8.5848	8.5342	8.31129	8.20514	8.05794	7.77542	7.59573	7.20824	6.94849	6.60414	6.33105	5.90203	5.60513	5.12927	4.58414	4.3553	3.97904	3.58495	3.20453	2.9466
298.9	10.4607	10.4057	10.4611	10.3302	10.3413	10.1387	10.1025	10.0878	10.059	10.0448	9.95898	10.0591	9.84441	9.89372	9.87966	9.79113	9.7737	9.69361	9.82196	9.72799	9.655	9.56026	9.46677	9.33752	9.30759	9.21013	9.09973	8.96688	8.78226	8.64448	8.59796	8.38081	8.26813	8.12005	7.83466	7.65934	7.26404	7.00642	6.65508	6.38654	5.94744	5.65198	5.1755	4.62485	4.39572	4.02071	3.62229	3.23853	2.97793
298.8	10.5397	10.4846	10.544	10.4111	10.4217	10.2193	10.1823	10.1671	10.1373	10.1239	10.0434	10.1324	9.92673	9.96905	9.95939	9.86622	9.85223	9.76903	9.89832	9.80331	9.72718	9.6373	9.53765	9.40733	9.38119	9.27598	9.17037	9.03875	8.84741	8.70468	8.66057	8.45006	8.33061	8.18111	7.89393	7.72183	7.3201	7.065	6.70515	6.44134	5.99223	5.69733	5.22197	4.66484	4.43645	4.06182	3.65965	3.27183	3.00885
298.7	10.6184	10.563	10.627	10.4923	10.5018	10.3012	10.2633	10.2466	10.2165	10.2021	10.1288	10.2066	10.0084	10.0437	10.0396	9.94233	9.93113	9.84542	9.97436	9.87683	9.80088	9.71542	9.60841	9.47791	9.45475	9.3426	9.24106	9.11091	8.91302	8.76522	8.72377	8.51922	8.39472	8.24305	7.95366	7.78553	7.37659	7.123	6.75769	6.49584	6.03725	5.74299	5.26875	4.70347	4.47624	4.1026	3.69747	3.30428	3.03929
298.6	10.696	10.64	10.7085	10.5726	10.5814	10.3825	10.3427	10.3243	10.2929	10.2791	10.214	10.2802	10.0883	10.118	10.1194	10.0176	10.008	9.92195	10.0493	9.94927	9.87308	9.79124	9.67837	9.54672	9.52662	9.40727	9.3112	9.1823	8.97891	8.826	8.78509	8.58545	8.45752	8.30396	8.01388	7.84907	7.43276	7.18103	6.81085	6.55005	6.08401	5.78756	5.31398	4.74205	4.51625	4.14415	3.73421	3.33631	3.06914
298.5	10.7724	10.7177	10.7894	10.6507	10.6599	10.4622	10.4215	10.401	10.3683	10.3539	10.2981	10.3518	10.1666	10.1906	10.1966	10.0926	10.0823	9.998	10.1228	10.0211	9.94294	9.86613	9.7466	9.61387	9.59522	9.47111	9.37909	9.25241	9.04381	8.88722	8.84492	8.6514	8.5193	8.36312	8.07273	7.91125	7.48829	7.23802	6.8627	6.60252	6.12987	5.83115	5.35716	4.78016	4.55569	4.18405	3.7709	3.36808	3.09746
298.4	10.8477	10.7953	10.8689	10.7288	10.7371	10.5399	10.5002	10.4757	10.4425	10.4283	10.3813	10.4216	10.2435	10.2615	10.2736	10.1661	10.1558	10.0744	10.1949	10.0916	10.0127	9.94013	9.81296	9.67999	9.66302	9.53358	9.44594	9.32171	9.10862	8.94686	8.90401	8.71799	8.58003	8.42182	8.13196	7.97053	7.54413	7.29546	6.91414	6.65275	6.17347	5.8725	5.39952	4.81908	4.59463	4.22354	3.807	3.40005	3.12623
298.3	10.9247	10.8735	10.9483	10.8095	10.8155	10.6176	10.5802	10.5504	10.5176	10.5022	10.4634	10.4925	10.3224	10.3317	10.3508	10.2408	10.2308	10.1504	10.2672	10.1641	10.0843	10.0142	9.87945	9.74658	9.731	9.59747	9.51502	9.39253	9.17294	9.00838	8.96471	8.78501	8.64044	8.48046	8.19423	8.03104	7.60264	7.35403	6.96671	6.70317	6.21858	5.91459	5.44314	4.86053	4.6332	4.26428	3.8441	3.43324	3.15541
298.2	11.0012	10.9525	11.0266	10.8903	10.8933	10.6945	10.6597	10.6254	10.5918	10.5754	10.5461	10.5627	10.4001	10.4022	10.4275	10.3149	10.3057	10.227	10.3401	10.2357	10.1556	10.0871	9.94654	9.81451	9.79848	9.66142	9.58402	9.46293	9.23764	9.07076	9.02449	8.85144	8.70034	8.53777	8.2573	8.09086	7.66118	7.41159	7.0179	6.75488	6.26335	5.95728	5.48728	4.90115	4.67177	4.30401	3.88063	3.4677	3.18487
298.1	11.0767	11.0309	11.1039	10.9704	10.9719	10.7699	10.739	10.7011	10.6665	10.6501	10.6267	10.6323	10.4775	10.4729	10.5035	10.388	10.3803	10.3041	10.4147	10.3067	10.2277	10.1591	10.0141	9.88296	9.86523	9.72684	9.65164	9.53334	9.3034	9.13388	9.08463	8.91831	8.76095	8.59394	8.32199	8.15077	7.71931	7.46985	7.06842	6.80595	6.30929	6.00003	5.53282	4.94272	4.70981	4.34465	3.91708	3.50206	3.21506
298	11.1503	11.1075	11.1805	11.048	11.0495	10.8449	10.8163	10.7757	10.7398	10.7228	10.7053	10.6987	10.5525	10.5427	10.5775	10.4598	10.4535	10.3785	10.488	10.3752	10.2964	10.23	10.0808	9.95143	9.93231	9.79042	9.71873	9.6037	9.36892	9.19679	9.14274	8.98525	8.81968	8.64866	8.38436	8.20842	7.77724	7.5273	7.11657	6.85561	6.35397	6.04178	5.57736	4.9836	4.7453	4.3828	3.95363	3.53595	3.24524
297.9	11.2243	11.1844	11.2575	11.1265	11.1261	10.9204	10.8929	10.8518	10.8134	10.7957	10.7847	10.7666	10.6259	10.6125	10.6501	10.5312	10.5267	10.4531	10.5609	10.4447	10.364	10.3016	10.1487	10.0201	9.99922	9.85493	9.78566	9.67478	9.43528	9.26015	9.20162	9.05433	8.87978	8.70436	8.44726	8.26636	7.83551	7.58521	7.16585	6.90579	6.39848	6.08316	5.623	5.02418	4.78162	4.42033	3.99059	3.57129	3.27605
297.8	11.2972	11.2606	11.333	11.2038	11.202	10.9947	10.9682	10.9252	10.8855	10.8664	10.8639	10.8332	10.6975	10.6813	10.7216	10.6024	10.5989	10.5251	10.6321	10.5128	10.4319	10.3716	10.2141	10.0886	10.0643	9.91934	9.8504	9.74345	9.50007	9.32257	9.2603	9.1215	8.93899	8.75979	8.50912	8.3239	7.89248	7.64232	7.21323	6.95499	6.44388	6.12424	5.66662	5.06351	4.81608	4.45656	4.02532	3.60537	3.30566
297.7	11.3685	11.335	11.4057	11.28	11.2756	11.0681	11.0409	10.9978	10.9569	10.9349	10.9418	10.8975	10.7674	10.7483	10.7915	10.6732	10.6709	10.5955	10.7012	10.5786	10.498	10.4408	10.2773	10.1573	10.127	9.98329	9.91418	9.81212	9.56341	9.38412	9.31952	9.18691	8.99752	8.81359	8.56901	8.37799	7.94807	7.69846	7.25884	7.00288	6.4878	6.16447	5.70873	5.10132	4.84919	4.49209	4.05913	3.63876	3.33316
297.6	11.4369	11.408	11.4768	11.3534	11.345	11.1391	11.1114	11.0685	11.0267	11.0014	11.0144	10.9594	10.8354	10.8117	10.8577	10.741	10.7402	10.6619	10.7665	10.6423	10.5611	10.5075	10.3372	10.2238	10.1857	10.0444	9.97566	9.87699	9.62393	9.44261	9.37601	9.24984	9.05621	8.86635	8.62476	8.42857	8.00093	7.7514	7.30219	7.04692	6.53015	6.20215	5.74829	5.13681	4.87881	4.5243	4.09071	3.66906	3.35924
297.5	11.5057	11.4808	11.5474	11.4284	11.4146	11.2097	11.1823	11.1391	11.0951	11.0667	11.0856	11.0228	10.903	10.874	10.9238	10.8098	10.8083	10.7293	10.8323	10.7073	10.625	10.5729	10.398	10.2913	10.2448	10.1048	10.0389	9.94148	9.68518	9.5032	9.43456	9.31227	9.1144	8.91983	8.68142	8.47904	8.05494	7.80537	7.34614	7.09056	6.57386	6.23966	5.78741	5.17394	4.90824	4.55589	4.12197	3.70083	3.38589
297.4	11.5726	11.5518	11.6162	11.5016	11.4833	11.2798	11.2519	11.2084	11.1626	11.1312	11.1547	11.0856	10.9698	10.936	10.9877	10.8769	10.8744	10.7949	10.8964	10.7706	10.688	10.6365	10.4581	10.3595	10.3025	10.1638	10.1007	10.0045	9.7447	9.564	9.48988	9.3739	9.17178	8.9712	8.7358	8.5293	8.1088	7.85874	7.38925	7.13394	6.61602	6.27726	5.82635	5.20976	4.93578	4.58549	4.15182	3.7323	3.41095
297.3	11.6384	11.6224	11.6829	11.5746	11.5491	11.3479	11.3191	11.2764	11.2279	11.1952	11.2224	11.1472	11.0351	10.9964	11.051	10.9423	10.9389	10.8608	10.9599	10.8341	10.7501	10.6987	10.5185	10.4269	10.3575	10.2221	10.16	10.0664	9.80334	9.6246	9.54281	9.43482	9.22772	9.02258	8.78991	8.57865	8.16218	7.91012	7.43212	7.17683	6.65768	6.31377	5.86466	5.24408	4.96151	4.61404	4.17994	3.76213	3.4354
297.2	11.7039	11.6921	11.7491	11.6468	11.6142	11.4146	11.3861	11.3452	11.2933	11.2592	11.289	11.2074	11.0992	11.0584	11.114	11.0077	11.0031	10.9264	11.0222	10.8952	10.812	10.7607	10.579	10.4944	10.4131	10.2811	10.2188	10.128	9.86141	9.6858	9.59664	9.4959	9.28337	9.07318	8.84469	8.62723	8.21564	7.9606	7.47422	7.22115	6.69963	6.35022	5.90316	5.2794	4.98877	4.64372	4.20776	3.79238	3.46078
297.1	11.7704	11.761	11.8138	11.7193	11.6785	11.482	11.4534	11.4139	11.3578	11.3215	11.3552	11.2691	11.1619	11.1212	11.1764	11.0736	11.0668	10.9924	11.084	10.9559	10.8724	10.8239	10.6385	10.5616	10.4702	10.3389	10.2764	10.1896	9.9204	9.74839	9.65072	9.55576	9.34011	9.12562	8.89874	8.67485	8.26962	8.01076	7.51715	7.26692	6.74258	6.38632	5.9411	5.31545	5.01634	4.67391	4.23542	3.823	3.48742
297	11.8385	11.8288	11.8783	11.7929	11.7438	11.5501	11.52	11.4827	11.4224	11.3834	11.4207	11.3327	11.2257	11.1856	11.2399	11.1404	11.1323	11.0595	11.146	11.0175	10.9339	10.886	10.6988	10.629	10.5281	10.3983	10.3345	10.2524	9.97951	9.81291	9.70583	9.61817	9.39537	9.17947	8.95273	8.72341	8.32453	8.06176	7.56091	7.31398	6.78778	6.42411	5.97928	5.35259	5.04537	4.70533	4.26274	3.8537	3.51544
296.9	11.9055	11.8948	11.9405	11.8665	11.8068	11.6171	11.5853	11.5507	11.4856	11.4443	11.4839	11.3944	11.289	11.2481	11.3024	11.2063	11.1985	11.1252	11.2071	11.0791	10.9947	10.9477	10.7572	10.6948	10.5852	10.4571	10.3908	10.3135	10.0381	9.87641	9.75965	9.67929	9.44997	9.23181	9.00679	8.77135	8.37738	8.11156	7.60413	7.35908	6.83122	6.46148	6.01538	5.38944	5.07432	4.73564	4.28957	3.88471	3.54181
296.8	11.9722	11.9601	12.0031	11.9401	11.8704	11.6835	11.6506	11.6194	11.5496	11.5044	11.5479	11.4557	11.352	11.3116	11.3642	11.2718	11.2643	11.1901	11.2679	11.1417	11.0564	11.0085	10.8172	10.7626	10.6424	10.5168	10.4478	10.376	10.0974	9.93996	9.81421	9.74	9.50508	9.2837	9.0601	8.81878	8.43134	8.16038	7.64848	7.40335	6.87517	6.49925	6.05109	5.42642	5.10355	4.76526	4.31846	3.91593	3.56907
296.7	12.0391	12.0277	12.0653	12.0147	11.9336	11.7493	11.7157	11.6886	11.6141	11.5655	11.6125	11.5164	11.4145	11.3754	11.4252	11.337	11.33	11.2562	11.3284	11.2043	11.118	11.0679	10.8768	10.8295	10.6991	10.577	10.5056	10.4381	10.1559	10.0028	9.86831	9.80045	9.55993	9.33518	9.11381	8.86699	8.48473	8.20996	7.69446	7.44821	6.91903	6.53732	6.08672	5.46379	5.13344	4.79397	4.34765	3.94612	3.59761
296.6	12.1051	12.0948	12.1265	12.0867	11.9961	11.8139	11.779	11.7567	11.6766	11.6235	11.6758	11.5763	11.4759	11.439	11.4845	11.4006	11.3937	11.322	11.3873	11.2663	11.1791	11.1257	10.9365	10.895	10.7557	10.6366	10.5628	10.4982	10.2141	10.0667	9.92132	9.85927	9.6138	9.38607	9.16635	8.91495	8.53719	8.2593	7.73936	7.49271	6.9613	6.57524	6.12146	5.49998	5.16336	4.82186	4.37596	3.97648	3.62369
296.5	12.17	12.1621	12.1871	12.1582	12.0592	11.8778	11.8419	11.8247	11.7404	11.682	11.7384	11.637	11.5366	11.5025	11.5435	11.4638	11.4552	11.3876	11.446	11.3297	11.2404	11.1824	10.9972	10.9625	10.8126	10.6964	10.6194	10.5579	10.2741	10.1325	9.9745	9.9179	9.66911	9.43746	9.21938	8.96388	8.58994	8.30868	7.78429	7.53786	7.00383	6.61519	6.15782	5.53748	5.19419	4.84971	4.40491	4.00758	3.65045
296.4	12.2337	12.2286	12.2465	12.2285	12.1207	11.9409	11.9032	11.8909	11.8037	11.7405	11.8013	11.6975	11.5954	11.5657	11.6016	11.5264	11.5153	11.4528	11.5044	11.3926	11.3012	11.2373	11.0588	11.0297	10.868	10.757	10.6764	10.6165	10.3332	10.1978	10.0264	9.97388	9.72397	9.48833	9.27134	9.01065	8.64335	8.35601	7.83025	7.58185	7.04551	6.65414	6.19386	5.5749	5.22428	4.87737	4.43323	4.03793	3.67747
296.3	12.2956	12.2929	12.3028	12.297	12.1789	12.0016	11.9634	11.9554	11.8649	11.7967	11.8612	11.7563	11.6521	11.6286	11.656	11.5883	11.5744	11.5162	11.5618	11.4526	11.3597	11.2919	11.1176	11.0944	10.9214	10.8155	10.732	10.672	10.3908	10.2625	10.0783	10.0287	9.77626	9.53849	9.32111	9.05594	8.69581	8.4011	7.8749	7.62502	7.08691	6.69246	6.2286	5.61157	5.25333	4.90461	4.46051	4.06656	3.703
296.2	12.3554	12.3548	12.358	12.3659	12.2362	12.0587	12.021	12.018	11.9254	11.8512	11.9188	11.8129	11.7087	11.6885	11.709	11.6477	11.6317	11.5759	11.6187	11.5123	11.416	11.3445	11.1747	11.1567	10.9731	10.8716	10.7857	10.7252	10.4459	10.3265	10.1282	10.0813	9.8271	9.58719	9.36961	9.09973	8.74736	8.44456	7.91645	7.66786	7.12759	6.72912	6.26179	5.64839	5.28167	4.93074	4.48693	4.0948	3.72767
296.1	12.4151	12.4154	12.4125	12.4327	12.2929	12.1141	12.0776	12.0799	11.9856	11.9037	11.9724	11.8688	11.763	11.7467	11.7609	11.705	11.6888	11.6337	11.6743	11.571	11.4717	11.3973	11.2308	11.2193	11.0244	10.9277	10.8388	10.7782	10.4996	10.3889	10.1773	10.1332	9.87785	9.63435	9.41599	9.1415	8.79714	8.48782	7.95575	7.70983	7.16654	6.76571	6.29426	5.68579	5.30767	4.95561	4.5119	4.12159	3.75166
296	12.4739	12.4756	12.4656	12.4991	12.3486	12.1692	12.1313	12.1412	12.045	11.9563	12.0245	11.9232	11.8172	11.8047	11.8123	11.7611	11.7456	11.6896	11.7286	11.6282	11.5266	11.4496	11.2861	11.2817	11.076	10.9835	10.8919	10.83	10.5527	10.4505	10.2268	10.1838	9.92947	9.68185	9.46232	9.18278	8.84622	8.5307	7.99509	7.75084	7.20504	6.80194	6.32687	5.72358	5.33448	4.97958	4.53731	4.14824	3.77651
295.9	12.5329	12.5348	12.5188	12.5651	12.4043	12.2244	12.1838	12.2032	12.1053	12.0101	12.0765	11.9776	11.872	11.8643	11.8638	11.8178	11.8022	11.7455	11.7825	11.6866	11.582	11.5013	11.3432	11.3437	11.1281	11.0405	10.9475	10.8818	10.6054	10.5138	10.2777	10.2344	9.98158	9.73005	9.50864	9.22615	8.89624	8.57355	8.03643	7.79346	7.24573	6.8397	6.3596	5.76119	5.36224	5.0036	4.56373	4.17506	3.8019
295.8	12.59	12.5946	12.5718	12.6295	12.459	12.2794	12.2344	12.2643	12.1644	12.0634	12.13	12.0318	11.9257	11.9234	11.9148	11.8744	11.8587	11.8007	11.8361	11.7433	11.6351	11.5498	11.4002	11.4034	11.1785	11.0959	11.0004	10.9308	10.6564	10.5758	10.327	10.2836	10.0341	9.77647	9.5527	9.26803	8.94482	8.6156	8.07743	7.8374	7.2858	6.87659	6.39225	5.79864	5.38921	5.02604	4.5904	4.20127	3.82701
295.7	12.6473	12.654	12.625	12.6929	12.513	12.3337	12.2855	12.3248	12.2245	12.1174	12.1829	12.0865	11.9806	11.9841	11.9653	11.93	11.9149	11.8568	11.888	11.7998	11.6882	11.5997	11.4565	11.4623	11.2295	11.1534	11.0537	10.98	10.7084	10.6383	10.3771	10.3336	10.086	9.82508	9.59625	9.31012	8.99481	8.65912	8.11876	7.88226	7.32649	6.91516	6.42444	5.83697	5.41746	5.04967	4.61849	4.22873	3.85326
295.6	12.7038	12.7125	12.6775	12.7543	12.5639	12.3878	12.336	12.3833	12.2832	12.1695	12.2356	12.1408	12.0334	12.0418	12.0141	11.9849	11.9699	11.9118	11.9384	11.8545	11.7402	11.6481	11.5114	11.5197	11.2798	11.209	11.1055	11.0279	10.759	10.6993	10.4251	10.3824	10.1359	9.87325	9.63835	9.3509	9.0438	8.70132	8.16007	7.92423	7.36556	6.95418	6.45581	5.87288	5.44452	5.07113	4.64634	4.25671	3.87824
295.5	12.7604	12.7699	12.7292	12.8152	12.6137	12.4409	12.3869	12.4412	12.341	12.2216	12.2883	12.1961	12.0855	12.0995	12.0633	12.0393	12.0231	11.9677	11.9891	11.9086	11.7933	11.6958	11.565	11.5753	11.3297	11.2638	11.1562	11.0739	10.8076	10.7583	10.4735	10.4294	10.1853	9.92161	9.68056	9.39325	9.09195	8.742	8.20229	7.966	7.40567	6.99213	6.48706	5.90919	5.47368	5.09416	4.67369	4.28409	3.90331
295.4	12.8164	12.8261	12.7777	12.8721	12.6616	12.4927	12.4356	12.4964	12.397	12.2718	12.3377	12.2491	12.1372	12.156	12.1097	12.093	12.0736	12.0212	12.0388	11.96	11.8444	11.7412	11.6156	11.629	11.3777	11.3168	11.2048	11.1182	10.855	10.8155	10.5206	10.4749	10.2317	9.96775	9.72112	9.43346	9.13863	8.78324	8.24257	8.00634	7.44505	7.03054	6.51596	5.94578	5.5022	5.11689	4.70015	4.31106	3.92679
295.3	12.8725	12.8825	12.8263	12.929	12.7098	12.5445	12.4844	12.5516	12.4528	12.3222	12.3873	12.3033	12.1886	12.2125	12.1567	12.1452	12.124	12.0746	12.0882	12.0116	11.895	11.7878	11.6676	11.6823	11.4267	11.3693	11.2528	11.1625	10.9028	10.8734	10.5691	10.5214	10.2779	10.0123	9.76247	9.47373	9.18464	8.82527	8.28282	8.04738	7.48392	7.06927	6.54638	5.98349	5.53167	5.14215	4.72828	4.34064	3.95181
295.2	12.929	12.9379	12.875	12.9856	12.7577	12.596	12.5325	12.6063	12.5085	12.3737	12.4373	12.3564	12.2395	12.2686	12.2039	12.1962	12.1737	12.1274	12.1377	12.0638	11.9454	11.8361	11.7194	11.7349	11.4765	11.4208	11.3001	11.2063	10.95	10.93	10.6164	10.5679	10.3237	10.0568	9.80373	9.5155	9.23093	8.86747	8.32328	8.08893	7.52413	7.10693	6.57846	6.02207	5.56135	5.16736	4.75662	4.37046	3.97856
295.1	12.9857	12.9917	12.9224	13.0409	12.8063	12.6469	12.5796	12.6612	12.5631	12.4235	12.4878	12.4085	12.2885	12.3236	12.2514	12.2459	12.2235	12.1789	12.1865	12.1145	11.9961	11.8849	11.772	11.7874	11.5272	11.4724	11.3481	11.2499	10.996	10.9862	10.6639	10.6144	10.3687	10.0999	9.84503	9.55676	9.27662	8.9094	8.36392	8.13122	7.56403	7.14376	6.61128	6.06119	5.5922	5.19339	4.78479	4.40096	4.00622
295	13.0403	13.0448	12.9681	13.0919	12.8541	12.6973	12.625	12.7149	12.6168	12.4714	12.5381	12.4581	12.337	12.3781	12.2967	12.294	12.2723	12.2295	12.2339	12.1634	12.0446	11.9324	11.8234	11.8386	11.5763	11.5231	11.3933	11.2922	11.0393	11.04	10.7078	10.659	10.4125	10.1427	9.88382	9.59844	9.32046	8.94991	8.404	8.17276	7.60184	7.18059	6.64293	6.097	5.62355	5.21901	4.81323	4.43002	4.0335
294.9	13.0929	13.0969	13.0124	13.1424	12.9014	12.7488	12.6692	12.7664	12.6696	12.5188	12.5885	12.5059	12.3855	12.4314	12.3413	12.3406	12.3198	12.2799	12.28	12.2101	12.0914	11.9776	11.8732	11.8875	11.6252	11.5738	11.4369	11.3336	11.0808	11.0923	10.7524	10.7024	10.4554	10.1864	9.92169	9.63934	9.36269	8.9908	8.44434	8.21405	7.64003	7.21753	6.67323	6.13277	5.655	5.24612	4.84031	4.45734	4.06108
294.8	13.145	13.148	13.0578	13.192	12.9495	12.8005	12.7142	12.8165	12.7233	12.5654	12.6391	12.5541	12.4334	12.4851	12.3865	12.3873	12.3671	12.3299	12.3249	12.2567	12.1388	12.022	11.9216	11.9364	11.6742	11.6243	11.4822	11.3768	11.1231	11.1456	10.7969	10.7458	10.4984	10.2308	9.95853	9.68151	9.40432	9.03273	8.48588	8.25568	7.67768	7.25449	6.70431	6.17037	5.6874	5.27431	4.8692	4.48608	4.08956
294.7	13.1942	13.1989	13.1013	13.2419	12.9963	12.8505	12.756	12.8642	12.7747	12.6113	12.6885	12.602	12.4813	12.5363	12.4293	12.4312	12.4139	12.3777	12.3682	12.302	12.1847	12.0649	11.968	11.9827	11.7213	11.6726	11.5253	11.418	11.1634	11.1957	10.8399	10.7864	10.5392	10.2747	9.99404	9.7222	9.44479	9.07314	8.52708	8.29572	7.71299	7.29001	6.73482	6.20545	5.71925	5.30038	4.89664	4.51315	4.11684
294.6	13.2422	13.2469	13.1442	13.2899	13.0413	12.8979	12.7959	12.91	12.8253	12.6561	12.7354	12.6471	12.5296	12.5856	12.4704	12.4736	12.4586	12.4251	12.4099	12.3451	12.2304	12.1059	12.0126	12.0266	11.7661	11.7195	11.5664	11.4576	11.201	11.2434	10.8813	10.8258	10.5774	10.3167	10.0286	9.76239	9.485	9.1116	8.56662	8.33383	7.74895	7.32439	6.76389	6.23949	5.75088	5.32661	4.9226	4.538	4.14213
294.5	13.2866	13.2932	13.1859	13.3359	13.0833	12.9416	12.8352	12.955	12.874	12.6988	12.7795	12.69	12.5755	12.6323	12.5093	12.514	12.5002	12.4702	12.4499	12.3857	12.2748	12.1461	12.0563	12.0697	11.8096	11.7635	11.6055	11.4959	11.2373	11.288	10.9202	10.8611	10.6147	10.356	10.0632	9.80087	9.52354	9.14836	8.60607	8.36935	7.78375	7.35669	6.79135	6.27253	5.78073	5.35209	4.94849	4.56233	4.16662
294.4	13.3299	13.3395	13.2285	13.3801	13.1256	12.9853	12.8747	12.9989	12.9215	12.7412	12.8237	12.7319	12.6198	12.6775	12.548	12.5539	12.5392	12.5154	12.4899	12.426	12.3177	12.1853	12.1007	12.1125	11.8523	11.8068	11.6446	11.5349	11.2743	11.3323	10.9585	10.8962	10.6514	10.3949	10.0968	9.83972	9.56322	9.18468	8.64554	8.40511	7.81919	7.38897	6.82063	6.3056	5.81107	5.37831	4.97472	4.58625	4.19262
294.3	13.3709	13.3839	13.2688	13.4223	13.1665	13.0274	12.9134	13.0415	12.9677	12.7827	12.8676	12.773	12.6629	12.7207	12.5867	12.5923	12.5767	12.5605	12.5286	12.4646	12.3593	12.2225	12.1446	12.1518	11.8946	11.8486	11.6828	11.5712	11.3097	11.3756	10.9962	10.9299	10.6863	10.432	10.1305	9.87799	9.6017	9.22116	8.68446	8.44136	7.8535	7.42041	6.8494	6.33857	5.84321	5.40514	4.99992	4.61071	4.21782
294.2	13.4096	13.4255	13.3078	13.4611	13.2062	13.0682	12.9507	13.0815	13.0122	12.8223	12.9107	12.813	12.7057	12.7624	12.6248	12.6295	12.6125	12.6028	12.5665	12.5013	12.4009	12.2584	12.1872	12.1906	11.9366	11.8893	11.7188	11.6069	11.3437	11.4171	11.0322	10.9629	10.7205	10.4683	10.1647	9.91468	9.64049	9.2562	8.72165	8.47679	7.88722	7.45011	6.87852	6.37156	5.87432	5.43305	5.02561	4.63643	4.24247
294.1	13.4475	13.4654	13.3471	13.4993	13.2449	13.1078	12.9877	13.1217	13.0564	12.8625	12.9536	12.8533	12.747	12.8042	12.6637	12.6658	12.6491	12.6438	12.6039	12.5369	12.441	12.2961	12.2279	12.2292	11.9783	11.9301	11.7543	11.6426	11.3782	11.4561	11.0684	10.996	10.7546	10.5049	10.1997	9.95141	9.67888	9.29179	8.75923	8.5133	7.92245	7.47961	6.90777	6.40639	5.90566	5.46255	5.05298	4.66284	4.26837
294	13.4865	13.5039	13.3861	13.5364	13.2838	13.1465	13.0251	13.1602	13.0995	12.9013	12.9958	12.8935	12.7881	12.8449	12.701	12.7019	12.686	12.6832	12.6415	12.5718	12.4812	12.3337	12.2679	12.266	12.0188	11.9715	11.7911	11.6785	11.4128	11.4943	11.1045	11.028	10.7886	10.542	10.2348	9.98659	9.71632	9.3289	8.79683	8.54992	7.95674	7.50867	6.93759	6.44056	5.93721	5.49228	5.08073	4.68958	4.29431
293.9	13.5244	13.5412	13.425	13.5721	13.324	13.1832	13.0633	13.198	13.1405	12.9399	13.0374	12.933	12.8292	12.8854	12.7371	12.7367	12.7232	12.7224	12.6788	12.6051	12.5204	12.3696	12.3064	12.301	12.0588	12.0117	11.8263	11.7119	11.4471	11.532	11.1404	11.0614	10.8218	10.578	10.2696	10.023	9.75167	9.36668	8.83387	8.5848	7.99079	7.5366	6.96871	6.47441	5.9684	5.5213	5.1088	4.7155	4.31948
293.8	13.5603	13.5777	13.4634	13.6061	13.365	13.2201	13.1009	13.2345	13.1803	12.979	13.0792	12.9721	12.8695	12.9231	12.773	12.7708	12.7599	12.7597	12.7161	12.6382	12.5577	12.403	12.3446	12.3365	12.0994	12.0531	11.8621	11.7452	11.4817	11.5694	11.176	11.095	10.854	10.613	10.3038	10.0593	9.78663	9.40487	8.87191	8.61932	8.02347	7.56582	6.99959	6.50807	5.99945	5.55061	5.1377	4.74329	4.3455
293.7	13.5935	13.6138	13.4992	13.635	13.4036	13.2564	13.1364	13.2691	13.2168	13.0167	13.1186	13.0076	12.907	12.9591	12.8064	12.8021	12.7939	12.7949	12.7514	12.6694	12.5925	12.4351	12.3794	12.3711	12.1386	12.0924	11.8952	11.7762	11.5153	11.6032	11.2095	11.1271	10.8841	10.6455	10.3359	10.0947	9.81991	9.44119	8.90923	8.65062	8.05383	7.59309	7.02967	6.54074	6.02924	5.5782	5.16459	4.76996	4.36957
293.6	13.626	13.6475	13.5338	13.6619	13.4411	13.2908	13.1706	13.3015	13.2516	13.0536	13.1591	13.0406	12.945	12.9941	12.8399	12.8337	12.8269	12.8288	12.7851	12.6987	12.6249	12.4655	12.413	12.4037	12.1766	12.1296	11.9274	11.8053	11.5487	11.6356	11.2428	11.1578	10.914	10.6783	10.367	10.1291	9.85268	9.47662	8.94608	8.68102	8.08387	7.61995	7.05894	6.57208	6.05901	5.60461	5.19293	4.79724	4.39396
293.5	13.6583	13.6807	13.5669	13.687	13.4768	13.3227	13.2047	13.333	13.2854	13.0894	13.1994	13.0741	12.9809	13.0279	12.8729	12.865	12.858	12.8622	12.8181	12.7258	12.6569	12.4959	12.4464	12.4348	12.2137	12.166	11.9589	11.8342	11.5803	11.6663	11.2747	11.1866	10.9422	10.7104	10.3966	10.163	9.88456	9.5117	8.98199	8.71364	8.11384	7.64612	7.08897	6.60242	6.08698	5.63235	5.22066	4.82546	4.418
293.4	13.6872	13.7114	13.5974	13.7092	13.51	13.3524	13.2379	13.3613	13.315	13.1218	13.2371	13.1057	13.0144	13.058	12.9033	12.8934	12.8862	12.8915	12.849	12.7497	12.6858	12.5254	12.4766	12.4635	12.2486	12.1985	11.9854	11.8596	11.6097	11.6943	11.3029	11.2128	10.9681	10.7402	10.4241	10.193	9.9129	9.54521	9.01566	8.74326	8.14157	7.66964	7.11749	6.63116	6.11201	5.65913	5.24666	4.85244	4.44052
293.3	13.7158	13.7403	13.6262	13.7304	13.5425	13.3804	13.2713	13.3893	13.3446	13.1546	13.2723	13.1356	13.0473	13.0876	12.9321	12.9219	12.9133	12.9211	12.8788	12.7731	12.7149	12.5566	12.5065	12.4939	12.2838	12.2306	12.0122	11.8852	11.6399	11.7218	11.332	11.239	10.9941	10.7711	10.4523	10.2229	9.94053	9.57842	9.04957	8.77166	8.16994	7.69302	7.14555	6.6606	6.13698	5.68656	5.27226	4.88075	4.4635
293.2	13.7431	13.7671	13.6517	13.7498	13.5733	13.4065	13.303	13.4144	13.3721	13.185	13.305	13.1642	13.0785	13.1154	12.959	12.9491	12.9383	12.9477	12.9078	12.7946	12.7415	12.5847	12.5348	12.521	12.3157	12.2596	12.0366	11.9094	11.6675	11.7465	11.3582	11.2637	11.0175	10.7999	10.4783	10.2521	9.96629	9.6093	9.08176	8.79819	8.19665	7.71395	7.17278	6.68822	6.16005	5.71316	5.29653	4.90678	4.48481
293.1	13.7688	13.7929	13.6756	13.769	13.6036	13.4299	13.3326	13.4386	13.398	13.2147	13.3367	13.1924	13.1095	13.1422	12.9851	12.9754	12.9634	12.9732	12.9357	12.8154	12.766	12.6124	12.5618	12.5459	12.3465	12.287	12.0608	11.9343	11.6943	11.7702	11.3856	11.2884	11.04	10.829	10.5052	10.2815	9.98978	9.64063	9.1136	8.82646	8.22319	7.73432	7.20009	6.71494	6.18377	5.741	5.32044	4.9318	4.50675
293	13.7919	13.8174	13.6973	13.7869	13.633	13.4507	13.3602	13.4606	13.4212	13.2422	13.3676	13.219	13.139	13.1664	13.0092	13.0001	12.9874	12.9962	12.9607	12.8351	12.788	12.6383	12.588	12.5698	12.3758	12.3122	12.0835	11.9576	11.7207	11.7932	11.4112	11.3127	11.0623	10.8561	10.5304	10.3088	10.0124	9.6727	9.1432	8.85473	8.24753	7.75533	7.22761	6.73912	6.20663	5.76686	5.34267	4.95601	4.52741
292.9	13.8156	13.8431	13.7211	13.8052	13.6628	13.4724	13.3905	13.4842	13.4459	13.2708	13.4001	13.2465	13.1682	13.1914	13.0347	13.0249	13.0125	13.0215	12.9846	12.856	12.8113	12.6653	12.6152	12.5944	12.4077	12.3382	12.1074	11.9829	11.7478	11.8174	11.439	11.337	11.0866	10.8847	10.5564	10.3367	10.0372	9.70358	9.1748	8.88376	8.27351	7.77586	7.25734	6.76429	6.23014	5.79439	5.36598	4.97989	4.5507
292.8	13.8386	13.8675	13.7448	13.823	13.6916	13.4937	13.421	13.5079	13.4685	13.2982	13.4323	13.2726	13.1969	13.2151	13.0591	13.0501	13.0371	13.0473	13.0086	12.8765	12.8337	12.6911	12.6425	12.6188	12.4387	12.3638	12.131	12.0089	11.7751	11.8416	11.4642	11.362	11.1102	10.9141	10.5819	10.3634	10.0631	9.73265	9.20789	8.91229	8.301	7.79713	7.28789	6.78929	6.25534	5.82097	5.3886	5.00359	4.57398
292.7	13.8601	13.8904	13.7669	13.8393	13.7191	13.5139	13.4513	13.5289	13.4902	13.3235	13.4619	13.2989	13.2234	13.2373	13.081	13.0752	13.0604	13.0717	13.0318	12.8957	12.8548	12.7146	12.6689	12.6416	12.4681	12.3891	12.1528	12.0337	11.8028	11.8642	11.4892	11.3858	11.1319	10.9428	10.6061	10.3901	10.0883	9.76058	9.24034	8.93874	8.32639	7.8195	7.31646	6.81331	6.2808	5.84862	5.40915	5.02689	4.59605
292.6	13.8811	13.9125	13.7892	13.8548	13.7464	13.534	13.4833	13.5484	13.511	13.3481	13.4905	13.3261	13.2483	13.2587	13.1024	13.1001	13.0823	13.0965	13.0563	12.9158	12.8756	12.7367	12.6939	12.6634	12.4971	12.4134	12.1741	12.0595	11.8308	11.8866	11.5135	11.4097	11.1527	10.971	10.632	10.4161	10.1128	9.7889	9.27297	8.96391	8.35115	7.84205	7.34398	6.83779	6.30661	5.87662	5.43065	5.05131	4.61869
292.5	13.9006	13.933	13.8111	13.8707	13.7716	13.5518	13.5138	13.5671	13.5301	13.374	13.5177	13.3521	13.2718	13.2797	13.1241	13.124	13.103	13.12	13.0802	12.9349	12.8965	12.7589	12.7169	12.6843	12.5263	12.4373	12.1953	12.0856	11.8596	11.9086	11.5378	11.4351	11.1725	10.9989	10.6583	10.4411	10.1371	9.81666	9.30404	8.9891	8.37677	7.86372	7.37063	6.86345	6.33136	5.90598	5.45065	5.0763	4.64128
292.4	13.9196	13.952	13.8336	13.8861	13.796	13.5672	13.5434	13.5853	13.5482	13.399	13.5421	13.3783	13.2932	13.301	13.1461	13.1484	13.1229	13.1422	13.1037	12.9553	12.9183	12.7826	12.7414	12.7048	12.5546	12.4598	12.218	12.1123	11.8888	11.9307	11.5606	11.4613	11.1908	11.0253	10.6846	10.4655	10.1616	9.84308	9.33483	9.01237	8.4018	7.88487	7.39897	6.88898	6.35568	5.93437	5.4725	5.10111	4.66293
292.3	13.9368	13.9703	13.8536	13.9	13.8185	13.5816	13.5707	13.6027	13.5646	13.4229	13.565	13.4032	13.3142	13.3214	13.1658	13.172	13.1401	13.1627	13.1265	12.9754	12.9376	12.8049	12.7657	12.7239	12.5818	12.4816	12.2379	12.1363	11.9168	11.9511	11.5838	11.4859	11.2086	11.0485	10.7098	10.4886	10.1847	9.86718	9.36404	9.03602	8.42731	7.90425	7.42633	6.91335	6.3804	5.9631	5.49367	5.12513	4.68433
292.2	13.9535	13.9862	13.8722	13.911	13.8399	13.5951	13.5975	13.6206	13.5796	13.4443	13.5869	13.4257	13.3332	13.3399	13.185	13.1961	13.1584	13.1822	13.1479	12.9955	12.9562	12.8265	12.79	12.7422	12.6067	12.5014	12.2585	12.1603	11.9443	11.9723	11.6064	11.5099	11.2274	11.0704	10.7343	10.5105	10.2072	9.89108	9.39267	9.05879	8.45411	7.92445	7.45315	6.93967	6.40403	5.99062	5.51437	5.14907	4.7061
292.1	13.9686	14.0013	13.8915	13.9233	13.8612	13.6078	13.6239	13.6376	13.5933	13.465	13.6095	13.4489	13.3498	13.3571	13.2058	13.2192	13.1765	13.1999	13.1681	13.0155	12.9738	12.8474	12.8142	12.7616	12.6325	12.5207	12.2802	12.1824	11.9728	11.9935	11.6302	11.5332	11.2467	11.0926	10.7577	10.5325	10.2293	9.91455	9.4205	9.08144	8.47982	7.94493	7.48134	6.96591	6.42662	6.01779	5.53765	5.174	4.72873
292	13.9827	14.0155	13.9102	13.9333	13.8816	13.619	13.6468	13.6525	13.6052	13.4835	13.6311	13.4697	13.3642	13.3716	13.2244	13.2403	13.1936	13.2157	13.187	13.0343	12.989	12.8666	12.8362	12.7795	12.6555	12.5376	12.3001	12.2022	11.9994	12.0129	11.6517	11.5552	11.2654	11.1153	10.7786	10.5524	10.2501	9.93598	9.44656	9.10212	8.50203	7.96455	7.50897	6.9916	6.44843	6.04257	5.559	5.1981	4.7496
291.9	13.9956	14.0281	13.9258	13.9413	13.9003	13.6289	13.6688	13.6676	13.6163	13.5006	13.6507	13.4903	13.3785	13.3861	13.2411	13.2598	13.2102	13.2311	13.204	13.0524	13.0035	12.8851	12.8559	12.7964	12.6774	12.554	12.3205	12.2215	12.0238	12.0312	11.6732	11.5772	11.2842	11.1374	10.7983	10.5707	10.2701	9.95675	9.4723	9.12199	8.52316	7.98247	7.53449	7.01686	6.46941	6.06566	5.57964	5.22167	4.76943
291.8	14.0093	14.041	13.941	13.9498	13.9187	13.6396	13.6915	13.6812	13.6262	13.5193	13.6676	13.5106	13.3939	13.4019	13.2574	13.2805	13.2266	13.2458	13.2216	13.0695	13.0188	12.9043	12.8758	12.8152	12.6985	12.5711	12.3409	12.242	12.0496	12.0483	11.6943	11.5994	11.3037	11.1606	10.8173	10.5902	10.2897	9.97654	9.49746	9.14113	8.54366	8.00119	7.5602	7.04177	6.48901	6.08924	5.6007	5.24719	4.78986
291.7	14.0222	14.0545	13.9555	13.9594	13.9348	13.6507	13.7131	13.6946	13.6358	13.54	13.6818	13.5308	13.4077	13.417	13.274	13.3017	13.2422	13.2612	13.2381	13.0876	13.0332	12.9227	12.8953	12.833	12.7191	12.5876	12.3612	12.2623	12.0766	12.0665	11.716	11.6219	11.3242	11.1841	10.8351	10.6088	10.309	9.99529	9.52278	9.16057	8.56482	8.02083	7.5867	7.06666	6.50959	6.11177	5.62206	5.27346	4.81093
291.6	14.0335	14.0663	13.968	13.9672	13.9481	13.6588	13.7311	13.706	13.6439	13.5584	13.6948	13.5495	13.419	13.4308	13.2875	13.3217	13.2553	13.2761	13.2528	13.1051	13.0464	12.9393	12.9146	12.8491	12.738	12.6018	12.3798	12.2814	12.1014	12.0825	11.7358	11.6418	11.3432	11.2049	10.8511	10.6254	10.3261	10.0112	9.54622	9.17739	8.58349	8.03917	7.61144	7.08984	6.52898	6.13154	5.64122	5.29975	4.83068
291.5	14.0418	14.075	13.9771	13.9715	13.9578	13.6642	13.7456	13.716	13.6496	13.5741	13.7043	13.566	13.4272	13.4434	13.298	13.3387	13.2662	13.2881	13.2639	13.1202	13.0552	12.9525	12.9306	12.862	12.7543	12.6126	12.3941	12.2968	12.1231	12.094	11.7542	11.6597	11.3594	11.2224	10.8642	10.6386	10.3415	10.0223	9.56675	9.19223	8.60057	8.05497	7.6332	7.1102	6.54676	6.14915	5.65847	5.32299	4.8487
291.4	14.0489	14.082	13.9845	13.9739	13.9636	13.6695	13.7592	13.7247	13.6561	13.5879	13.7127	13.5802	13.4337	13.4538	13.3066	13.3558	13.2737	13.2991	13.2727	13.1351	13.0632	12.9659	12.9448	12.8747	12.7695	12.6216	12.4069	12.311	12.1436	12.1045	11.7704	11.6769	11.3749	11.2385	10.8769	10.6514	10.3574	10.032	9.5861	9.20767	8.6166	8.07171	7.6529	7.12996	6.5633	6.16694	5.67446	5.34646	4.86703
291.3	14.0571	14.0898	13.9922	13.9758	13.9695	13.6749	13.7721	13.7332	13.662	13.6014	13.7218	13.5931	13.4394	13.4644	13.3166	13.3734	13.2799	13.3109	13.2805	13.1505	13.0721	12.98	12.9589	12.8869	12.7847	12.6296	12.4194	12.3251	12.1636	12.1149	11.7864	11.6937	11.3924	11.254	10.8908	10.6647	10.3719	10.0431	9.60418	9.22231	8.63301	8.08911	7.67459	7.14964	6.58086	6.18395	5.69028	5.37074	4.8869
291.2	14.0663	14.0962	13.9999	13.9776	13.9757	13.6799	13.7843	13.7417	13.6697	13.615	13.7321	13.6071	13.4448	13.4748	13.3281	13.3911	13.2864	13.3231	13.2873	13.1646	13.0816	12.9927	12.973	12.8973	12.7985	12.6386	12.4317	12.3393	12.1828	12.1258	11.8024	11.7107	11.4089	11.2713	10.9035	10.6753	10.386	10.0547	9.62034	9.23805	8.64983	8.10677	7.69607	7.16957	6.59876	6.20227	5.70701	5.39611	4.90808
291.1	14.0735	14.1018	14.0069	13.9798	13.9816	13.6848	13.7946	13.7499	13.6778	13.6281	13.7393	13.6221	13.4495	13.4859	13.3381	13.4081	13.2921	13.3354	13.2935	13.1783	13.0928	13.0062	12.9859	12.9079	12.8118	12.6469	12.444	12.3541	12.2009	12.1375	11.8171	11.7281	11.4257	11.2871	10.9172	10.6866	10.3993	10.0665	9.6361	9.25416	8.66677	8.12425	7.71848	7.1911	6.61754	6.22005	5.7229	5.42086	4.92887
291	14.0798	14.1048	14.0136	13.981	13.9877	13.6906	13.8044	13.7572	13.6854	13.6409	13.7446	13.6347	13.4537	13.4968	13.3465	13.4239	13.2972	13.3464	13.2994	13.1922	13.1035	13.0191	12.9981	12.9177	12.824	12.6532	12.4546	12.3684	12.2187	12.1482	11.8306	11.7452	11.4414	11.3024	10.9321	10.6976	10.4117	10.0773	9.65156	9.26873	8.68244	8.14264	7.73949	7.21205	6.63614	6.23585	5.73809	5.44485	4.95066
290.9	14.0864	14.1095	14.0196	13.9837	13.9938	13.696	13.8132	13.7645	13.6938	13.6529	13.7497	13.6475	13.4565	13.5083	13.3539	13.4391	13.3039	13.3584	13.305	13.2081	13.1136	13.0305	13.0094	12.9284	12.8356	12.6607	12.4669	12.3825	12.2355	12.1591	11.8445	11.7623	11.4585	11.3191	10.9456	10.7086	10.4239	10.0861	9.66712	9.28379	8.69849	8.16195	7.76033	7.23328	6.65634	6.25146	5.7542	5.46912	4.97351
290.8	14.0902	14.1131	14.0221	13.9848	13.9989	13.7008	13.8188	13.7703	13.6993	13.6615	13.7522	13.6589	13.4579	13.5173	13.3599	13.4517	13.3085	13.3682	13.3088	13.2217	13.1216	13.0388	13.0184	12.9374	12.8457	12.6656	12.4759	12.3954	12.2487	12.1686	11.8564	11.7773	11.474	11.3339	10.9564	10.7181	10.4349	10.0929	9.67996	9.29621	8.71171	8.18041	7.7798	7.25219	6.67586	6.26478	5.76849	5.49011	4.99417
290.7	14.0911	14.115	14.0235	13.9845	14.0019	13.7044	13.8224	13.7762	13.7037	13.6687	13.7531	13.6661	13.4576	13.5235	13.3654	13.4617	13.3113	13.3766	13.3098	13.233	13.1283	13.0459	13.0264	12.9449	12.8553	12.6687	12.4837	12.4058	12.2595	12.1767	11.8676	11.7911	11.4887	11.3462	10.9656	10.7254	10.4446	10.0974	9.69246	9.30602	8.72523	8.1981	7.79798	7.27008	6.69465	6.27816	5.78099	5.51167	5.01448
290.6	14.0915	14.1169	14.0252	13.9844	14.003	13.7099	13.8248	13.7826	13.7088	13.6738	13.7518	13.6719	13.4579	13.5298	13.3714	13.4712	13.3133	13.384	13.3086	13.2446	13.1354	13.0552	13.0343	12.9538	12.8638	12.672	12.4908	12.4168	12.2707	12.1839	11.8772	11.8038	11.504	11.3569	10.9748	10.7316	10.4554	10.1013	9.7041	9.31586	8.73953	8.21533	7.81528	7.28955	6.71398	6.29136	5.79441	5.53374	5.03572
290.5	14.0932	14.1178	14.0276	13.9832	14.0024	13.7159	13.8274	13.7882	13.713	13.677	13.7496	13.6762	13.4592	13.5354	13.3762	13.4809	13.3141	13.3922	13.3058	13.2549	13.1435	13.0655	13.0418	12.9618	12.8703	12.6738	12.4976	12.4275	12.2805	12.1908	11.8863	11.8156	11.5179	11.3668	10.9846	10.7382	10.4655	10.1034	9.71525	9.32413	8.75436	8.23168	7.83185	7.31017	6.73346	6.3052	5.80858	5.55645	5.05831
290.4	14.0925	14.1156	14.028	13.9816	14.0014	13.7187	13.8274	13.7925	13.7154	13.6774	13.7446	13.6788	13.4576	13.5381	13.3797	13.4885	13.3124	13.3978	13.3021	13.2627	13.1491	13.0731	13.0477	12.9675	12.8717	12.6733	12.5035	12.4358	12.2874	12.1953	11.8933	11.826	11.5298	11.3763	10.9916	10.743	10.4716	10.1037	9.72353	9.33233	8.76802	8.24736	7.84603	7.32882	6.75259	6.31912	5.82131	5.57865	5.07949
290.3	14.0895	14.1132	14.0273	13.9792	13.9985	13.7204	13.8239	13.7952	13.7181	13.6759	13.7374	13.6798	13.4544	13.5401	13.3805	13.4936	13.3079	13.4016	13.2966	13.2683	13.1545	13.079	13.0515	12.9717	12.871	12.6719	12.5092	12.4439	12.2918	12.1975	11.8993	11.8331	11.541	11.3843	10.9977	10.747	10.4758	10.104	9.72947	9.34025	8.77913	8.26254	7.85839	7.34599	6.76924	6.33229	5.83395	5.59857	5.09999
290.2	14.0839	14.1095	14.0262	13.9751	13.9942	13.7216	13.8197	13.798	13.7198	13.673	13.7297	13.6795	13.4504	13.5411	13.3812	13.4957	13.3012	13.4048	13.2899	13.2722	13.1592	13.0841	13.0542	12.9754	12.8704	12.6691	12.513	12.4502	12.2945	12.1995	11.9046	11.8413	11.5514	11.3906	11.0045	10.7493	10.4794	10.1044	9.73476	9.34811	8.7897	8.27603	7.87045	7.3626	6.78582	6.34468	5.84609	5.61744	5.12138
290.1	14.077	14.1042	14.0219	13.9693	13.9871	13.7214	13.8121	13.7991	13.7192	13.669	13.7193	13.6763	13.4453	13.5402	13.3796	13.4958	13.2932	13.4066	13.2805	13.2744	13.1614	13.0866	13.0547	12.9784	12.867	12.6646	12.5144	12.4554	12.2953	12.2004	11.9094	11.8473	11.5602	11.3964	11.0083	10.7506	10.4827	10.1032	9.73799	9.35503	8.79917	8.28807	7.8824	7.37737	6.80123	6.35607	5.85547	5.63391	5.14006
290	14.0684	14.0973	14.0148	13.9621	13.9787	13.7209	13.803	13.7993	13.7176	13.6619	13.7067	13.6714	13.4383	13.5372	13.3767	13.4932	13.2834	13.4051	13.2695	13.2749	13.1609	13.0866	13.0533	12.9793	12.8618	12.6585	12.5141	12.4581	12.2941	12.1998	11.9112	11.8511	11.567	11.3994	11.0101	10.7503	10.4847	10.1013	9.73919	9.36088	8.8064	8.29949	7.89432	7.39104	6.81636	6.36675	5.86646	5.64932	5.15837
289.9	14.0582	14.0902	14.0072	13.9535	13.9676	13.7207	13.7924	13.7988	13.7139	13.6535	13.6941	13.6638	13.4301	13.5314	13.3724	13.4872	13.2725	13.403	13.2581	13.2734	13.1595	13.0841	13.049	12.9797	12.855	12.6514	12.5113	12.4583	12.2916	12.1973	11.9125	11.8525	11.5744	11.4023	11.0126	10.7493	10.4862	10.1001	9.73948	9.3666	8.81327	8.30936	7.90464	7.40395	6.83179	6.37707	5.87638	5.66468	5.17712
289.8	14.0472	14.0813	13.9997	13.9438	13.955	13.719	13.7807	13.7969	13.7094	13.6434	13.6793	13.6534	13.4196	13.5235	13.3685	13.4783	13.2615	13.3992	13.2439	13.2701	13.1575	13.0806	13.0412	12.9787	12.8472	12.6429	12.5076	12.4562	12.2879	12.1926	11.9107	11.8531	11.5807	11.405	11.0138	10.7473	10.4877	10.0985	9.7388	9.36928	8.81782	8.31898	7.91329	7.41674	6.84527	6.38553	5.88643	5.67921	5.19554
289.7	14.0354	14.0713	13.9926	13.9337	13.9415	13.7171	13.769	13.7935	13.7047	13.6314	13.6627	13.6424	13.4083	13.5149	13.3634	13.4681	13.248	13.3955	13.2289	13.2654	13.1543	13.0752	13.032	12.9764	12.8382	12.6355	12.5025	12.453	12.2831	12.1865	11.9081	11.8526	11.5848	11.4067	11.0146	10.7459	10.4886	10.0965	9.73787	9.37214	8.82112	8.32673	7.9196	7.42856	6.85835	6.39564	5.89711	5.69435	5.21481
289.6	14.021	14.0596	13.9829	13.9204	13.9265	13.7131	13.7548	13.7883	13.6973	13.6181	13.6436	13.6287	13.3959	13.5042	13.3557	13.4558	13.2334	13.3911	13.2134	13.2592	13.1497	13.0686	13.0201	12.9719	12.8258	12.6259	12.4942	12.4489	12.2773	12.1783	11.9022	11.8507	11.5868	11.4069	11.0151	10.7428	10.4858	10.0933	9.73612	9.37345	8.82296	8.33321	7.92277	7.4384	6.87062	6.40442	5.90512	5.70895	5.23336
289.5	14.004	14.0457	13.9698	13.9055	13.9077	13.7073	13.7374	13.781	13.6882	13.6032	13.6214	13.6119	13.3821	13.4924	13.3462	13.4419	13.2162	13.3835	13.194	13.2494	13.1443	13.059	13.0057	12.9649	12.8118	12.6157	12.4842	12.4422	12.2693	12.1688	11.8954	11.8466	11.5859	11.4038	11.0146	10.7379	10.4802	10.0885	9.73314	9.3728	8.82553	8.33737	7.924	7.44679	6.88111	6.41301	5.91293	5.72113	5.25127
289.4	13.9844	14.029	13.956	13.8882	13.8869	13.6989	13.7162	13.7709	13.6775	13.5858	13.5986	13.5921	13.3663	13.4772	13.3353	13.4266	13.1976	13.3737	13.1725	13.2358	13.136	13.0465	12.9891	12.9555	12.7958	12.6019	12.4713	12.432	12.2593	12.1575	11.8851	11.8396	11.5825	11.3997	11.0132	10.7313	10.4714	10.0812	9.72837	9.37063	8.82638	8.34029	7.92438	7.45283	6.88928	6.42104	5.921	5.73225	5.26904
289.3	13.9612	14.0091	13.9386	13.8681	13.8621	13.6879	13.6913	13.7588	13.664	13.5642	13.5736	13.5677	13.3478	13.459	13.3224	13.4079	13.1756	13.362	13.1463	13.2213	13.1255	13.0318	12.9688	12.9436	12.7773	12.585	12.4553	12.419	12.2454	12.144	11.8725	11.8278	11.5765	11.3925	11.0098	10.7216	10.461	10.0738	9.72229	9.36653	8.8258	8.34179	7.92276	7.45616	6.89546	6.42774	5.92709	5.73801	5.28517
289.2	13.9373	13.9868	13.9188	13.8443	13.8365	13.6745	13.666	13.7455	13.6485	13.5382	13.5477	13.541	13.3285	13.4377	13.3066	13.3871	13.1517	13.3475	13.1194	13.2039	13.1133	13.016	12.9474	12.9309	12.7566	12.5665	12.4374	12.4033	12.2284	12.128	11.859	11.8133	11.5681	11.3827	11.0051	10.7122	10.4487	10.0664	9.71557	9.36041	8.82315	8.34272	7.92052	7.45853	6.90023	6.43231	5.93199	5.74123	5.29999
289.1	13.9125	13.9645	13.8969	13.8205	13.8103	13.6619	13.6406	13.7308	13.6321	13.512	13.5218	13.5122	13.3096	13.4146	13.2896	13.3649	13.1282	13.3315	13.0914	13.1845	13.0989	12.9981	12.9221	12.9175	12.7353	12.5481	12.4178	12.3862	12.2108	12.1101	11.844	11.798	11.5591	11.3735	10.9996	10.7036	10.436	10.0592	9.70722	9.35325	8.82106	8.34308	7.91684	7.45991	6.9049	6.43688	5.93709	5.74269	5.31547
289	13.8871	13.9411	13.8746	13.7967	13.7831	13.6482	13.6145	13.7143	13.6139	13.4862	13.4963	13.4813	13.2904	13.3888	13.2725	13.341	13.1044	13.3157	13.0628	13.1615	13.0847	12.9793	12.8976	12.903	12.7118	12.5289	12.3971	12.3696	12.1917	12.0927	11.8262	11.7824	11.5484	11.3644	10.9939	10.6949	10.4227	10.0529	9.69861	9.34477	8.81845	8.34344	7.91347	7.46222	6.90924	6.44065	5.9417	5.74427	5.3316
288.9	13.8593	13.9164	13.8504	13.7714	13.755	13.6319	13.5848	13.6949	13.5925	13.4587	13.4671	13.4487	13.2694	13.3603	13.2538	13.3139	13.0796	13.2966	13.0324	13.1368	13.0679	12.9569	12.8713	12.8857	12.687	12.5073	12.3756	12.3518	12.1701	12.0723	11.8063	11.7637	11.535	11.3538	10.9855	10.6832	10.4057	10.0442	9.68716	9.33467	8.81376	8.34101	7.90864	7.46218	6.91278	6.44345	5.94507	5.74508	5.34521
288.8	13.8282	13.8882	13.8212	13.743	13.7221	13.6111	13.5533	13.6732	13.5684	13.4273	13.4322	13.4136	13.2442	13.3277	13.23	13.2824	13.0516	13.2747	12.9978	13.1079	13.0462	12.9311	12.8418	12.8642	12.6571	12.4822	12.3509	12.3315	12.1447	12.0484	11.7819	11.7414	11.5171	11.3392	10.9746	10.6677	10.3861	10.0315	9.67252	9.32229	8.80614	8.3352	7.89976	7.45905	6.91299	6.44457	5.94548	5.74288	5.35609
288.7	13.7971	13.8595	13.7915	13.7151	13.688	13.5899	13.5223	13.6499	13.5424	13.3947	13.3955	13.3772	13.2188	13.2968	13.2043	13.2514	13.0221	13.2524	12.9632	13.078	13.024	12.9052	12.8122	12.8419	12.6276	12.4573	12.3269	12.3127	12.1192	12.0252	11.7589	11.7183	11.5002	11.3234	10.965	10.6545	10.3669	10.0198	9.65925	9.31046	8.80029	8.32963	7.89096	7.45618	6.91454	6.44643	5.94642	5.73992	5.36752
288.6	13.765	13.8306	13.7614	13.6865	13.6526	13.5672	13.4904	13.6252	13.5138	13.3599	13.3584	13.3385	13.1914	13.263	13.1763	13.2182	12.9909	13.2286	12.9276	13.0463	12.9997	12.8767	12.7814	12.8185	12.596	12.4332	12.2999	12.2911	12.0929	11.9999	11.7352	11.694	11.4808	11.3065	10.9546	10.6394	10.3457	10.006	9.64504	9.29748	8.79389	8.32353	7.88084	7.45019	6.91477	6.44898	5.94741	5.73686	5.37845
288.5	13.7294	13.799	13.7289	13.6549	13.6134	13.5395	13.4539	13.5978	13.4819	13.3212	13.3204	13.2977	13.1606	13.2258	13.1462	13.1823	12.9562	13.2029	12.8894	13.0126	12.9704	12.8442	12.7464	12.7924	12.562	12.4071	12.2706	12.2667	12.0641	11.9719	11.709	11.667	11.4575	11.2873	10.9403	10.6219	10.3227	9.99077	9.62877	9.2819	8.78494	8.31557	7.86925	7.44274	6.91399	6.44946	5.94629	5.73036	5.38683
288.4	13.6936	13.7638	13.6958	13.6198	13.5736	13.511	13.4168	13.5687	13.4484	13.2817	13.2826	13.2543	13.1291	13.1879	13.1158	13.1444	12.9187	13.1752	12.8511	12.9763	12.9397	12.8104	12.7105	12.7648	12.5275	12.38	12.2397	12.2423	12.0352	11.9425	11.6822	11.6393	11.4326	11.2654	10.9268	10.6042	10.2992	9.97663	9.61296	9.26619	8.77543	8.30586	7.85705	7.43432	6.91216	6.45055	5.94349	5.72372	5.39433
288.3	13.658	13.7267	13.6637	13.5838	13.5325	13.482	13.3815	13.5393	13.4136	13.2423	13.2438	13.2096	13.0968	13.1492	13.0866	13.1052	12.8805	13.1449	12.8133	12.9392	12.9081	12.7772	12.6728	12.7353	12.4924	12.3528	12.2101	12.218	12.0075	11.9125	11.6537	11.6124	11.4067	11.2434	10.9131	10.5858	10.2746	9.96247	9.59777	9.25096	8.7664	8.2968	7.84628	7.42499	6.91171	6.45409	5.94207	5.71774	5.40345
288.2	13.6215	13.6897	13.632	13.5489	13.4915	13.453	13.3467	13.5084	13.378	13.2023	13.2059	13.1654	13.0645	13.1083	13.0567	13.0667	12.8424	13.1144	12.7768	12.9023	12.8773	12.7452	12.6352	12.7058	12.4566	12.3265	12.1804	12.1947	11.9793	11.8836	11.6248	11.5857	11.3809	11.2213	10.9013	10.5681	10.2501	9.94982	9.58426	9.23586	8.7571	8.28838	7.83604	7.41622	6.91157	6.45717	5.94254	5.71225	5.41329
288.1	13.5844	13.651	13.5986	13.512	13.4512	13.4221	13.3117	13.4749	13.3392	13.1624	13.1684	13.1211	13.029	13.0662	13.0256	13.0262	12.8032	13.0829	12.7404	12.8636	12.844	12.7099	12.5964	12.6743	12.4205	12.2992	12.1497	12.1689	11.949	11.8537	11.5962	11.5565	11.3542	11.1983	10.8871	10.5489	10.2241	9.93599	9.57066	9.21875	8.74675	8.27905	7.82444	7.40694	6.9101	6.45952	5.94163	5.70611	5.42144
288	13.5421	13.6089	13.5616	13.4735	13.4075	13.388	13.2727	13.4386	13.2972	13.1198	13.1268	13.0748	12.9898	13.0201	12.9912	12.9812	12.762	13.0471	12.702	12.8224	12.8066	12.6705	12.5541	12.6401	12.3813	12.2695	12.1155	12.1407	11.9152	11.8209	11.5656	11.5239	11.3243	11.1734	10.8691	10.525	10.1953	9.91993	9.55535	9.19819	8.73424	8.26649	7.81054	7.39489	6.90497	6.45971	5.93832	5.69707	5.42624
287.9	13.4992	13.5665	13.5236	13.4345	13.3624	13.353	13.2339	13.4006	13.2532	13.0762	13.0852	13.0276	12.9511	12.975	12.9543	12.9346	12.7211	13.0114	12.6645	12.7816	12.768	12.6319	12.5114	12.6066	12.3428	12.2394	12.0809	12.1114	11.8825	11.789	11.5347	11.4907	11.2954	11.1475	10.8537	10.5031	10.1669	9.90497	9.5422	9.17824	8.72087	8.25344	7.79815	7.38415	6.89912	6.45829	5.93671	5.68843	5.43075
287.8	13.455	13.5225	13.4827	13.3937	13.3148	13.316	13.1943	13.3607	13.2072	13.0315	13.0424	12.9784	12.9111	12.9272	12.9157	12.887	12.6799	12.9742	12.625	12.7396	12.7269	12.5919	12.4666	12.5708	12.3027	12.2075	12.0451	12.0786	11.849	11.7553	11.5036	11.457	11.2636	11.1186	10.8371	10.4793	10.138	9.88868	9.52818	9.15579	8.70717	8.23922	7.7841	7.37214	6.89244	6.45671	5.93454	5.68013	5.43432
287.7	13.4097	13.4777	13.4393	13.3511	13.2651	13.2752	13.1515	13.3172	13.1587	12.9846	12.9966	12.9274	12.869	12.8766	12.8755	12.8378	12.6363	12.934	12.5833	12.6956	12.6837	12.5496	12.4198	12.5319	12.2604	12.1749	12.0089	12.0443	11.8135	11.7193	11.4695	11.42	11.2312	11.087	10.8171	10.4542	10.1068	9.87118	9.5132	9.1321	8.6918	8.22399	7.76849	7.35816	6.88328	6.45296	5.93304	5.67045	5.43586
287.6	13.3616	13.4306	13.3944	13.3075	13.214	13.2342	13.1076	13.2714	13.1087	12.9362	12.95	12.874	12.8259	12.8237	12.834	12.7878	12.5908	12.8926	12.5401	12.6484	12.6399	12.5064	12.3733	12.4913	12.2173	12.1411	11.9714	12.0077	11.7772	11.6813	11.4343	11.3816	11.1976	11.0534	10.7958	10.4287	10.0745	9.85287	9.49763	9.1077	8.67594	8.2098	7.75144	7.34281	6.87191	6.44861	5.93165	5.65912	5.43683
287.5	13.3135	13.3826	13.3498	13.264	13.1622	13.1909	13.0633	13.2236	13.0589	12.8891	12.9027	12.8196	12.783	12.7707	12.7911	12.738	12.5458	12.8524	12.498	12.6013	12.5968	12.4638	12.3268	12.4496	12.1738	12.1076	11.9333	11.9704	11.7421	11.6426	11.3994	11.3421	11.1638	11.02	10.7758	10.4037	10.0418	9.83536	9.48307	9.08285	8.65964	8.19561	7.73515	7.32756	6.86054	6.44494	5.92864	5.64904	5.43954
287.4	13.2635	13.3333	13.3022	13.2176	13.1092	13.1451	13.0172	13.1736	13.0092	12.8378	12.8546	12.765	12.7382	12.7161	12.746	12.6887	12.4985	12.8098	12.4543	12.5536	12.5512	12.4202	12.2792	12.4052	12.1288	12.0722	11.8934	11.9319	11.706	11.6025	11.3637	11.3023	11.1279	10.9848	10.7534	10.3764	10.0075	9.81458	9.46712	9.05813	8.64211	8.18051	7.71908	7.3114	6.8484	6.43949	5.92516	5.63879	5.44233
287.3	13.211	13.2806	13.2509	13.1688	13.0551	13.0967	12.9696	13.1218	12.9562	12.7843	12.8051	12.7103	12.6904	12.6591	12.6967	12.6385	12.4497	12.7655	12.4105	12.502	12.5022	12.3734	12.2315	12.3581	12.0828	12.0346	11.8514	11.8927	11.6676	11.5621	11.3281	11.2599	11.0898	10.9477	10.73	10.3475	9.97109	9.79171	9.44778	9.03437	8.62216	8.16559	7.70254	7.29243	6.83591	6.43381	5.91937	5.6282	5.44292
287.2	13.1559	13.2258	13.1971	13.1178	12.999	13.0462	12.9187	13.0681	12.9011	12.7318	12.7539	12.6543	12.6397	12.5998	12.6461	12.585	12.3995	12.7182	12.3656	12.4497	12.4496	12.3249	12.183	12.3098	12.0355	11.9944	11.8073	11.8509	11.6283	11.5193	11.292	11.2162	11.0501	10.9099	10.703	10.3153	9.9345	9.76692	9.42705	9.00809	8.60063	8.14978	7.68525	7.27118	6.82161	6.427	5.91265	5.6159	5.43981
287.1	13.0997	13.1694	13.1413	13.065	12.9403	12.9942	12.8676	13.013	12.8461	12.6779	12.7013	12.5974	12.5874	12.5395	12.593	12.5297	12.3476	12.67	12.3194	12.3966	12.3965	12.2753	12.1345	12.2592	11.9891	11.9526	11.7642	11.8075	11.5876	11.475	11.2554	11.1717	11.0098	10.8709	10.6758	10.2826	9.90012	9.74249	9.4068	8.98101	8.57836	8.13373	7.66998	7.25039	6.8071	6.41865	5.90696	5.60459	5.43584
287	13.0422	13.1123	13.0848	13.0112	12.8807	12.9412	12.8176	12.9567	12.7884	12.6225	12.6493	12.5414	12.5339	12.4778	12.5384	12.4735	12.2947	12.6215	12.2735	12.3441	12.3422	12.2263	12.0844	12.2081	11.9424	11.9109	11.7205	11.7638	11.5447	11.4306	11.2185	11.1283	10.9697	10.832	10.6478	10.2488	9.86723	9.71869	9.38628	8.95496	8.55536	8.11704	7.65527	7.23086	6.79399	6.40988	5.90084	5.59415	5.43181
286.9	12.9855	13.0556	13.0278	12.9569	12.8212	12.8885	12.7666	12.8988	12.7292	12.5676	12.5941	12.4845	12.4799	12.4169	12.4836	12.4162	12.2421	12.5713	12.2264	12.2918	12.2874	12.1757	12.0337	12.1558	11.8951	11.8704	11.6769	11.7205	11.5018	11.3857	11.1812	11.083	10.9295	10.7913	10.6187	10.2154	9.83331	9.69417	9.3664	8.92765	8.5333	8.10061	7.64047	7.21252	6.78255	6.40048	5.89504	5.58578	5.42709
286.8	12.9271	12.9984	12.97	12.9002	12.7618	12.8329	12.7133	12.8387	12.6693	12.5132	12.5379	12.4279	12.424	12.3552	12.4263	12.358	12.1894	12.5187	12.1795	12.2381	12.2302	12.1246	11.9818	12.101	11.8459	11.8283	11.6329	11.674	11.4581	11.339	11.142	11.0381	10.8867	10.7503	10.5876	10.1803	9.79705	9.66614	9.34482	8.89944	8.50987	8.08339	7.62518	7.19495	6.77046	6.38811	5.88934	5.5796	5.42244
286.7	12.8663	12.9389	12.9117	12.8439	12.7019	12.7756	12.6572	12.7756	12.6087	12.4583	12.4804	12.3707	12.3667	12.2934	12.3678	12.2976	12.1358	12.4645	12.1309	12.1832	12.1715	12.0729	11.9284	12.0439	11.7957	11.785	11.5891	11.6276	11.4127	11.291	11.1022	10.9923	10.8426	10.7077	10.5551	10.1443	9.76079	9.63679	9.32148	8.87035	8.48612	8.06505	7.60808	7.17718	6.75796	6.3759	5.88348	5.57266	5.41661
286.6	12.8026	12.8762	12.8522	12.784	12.6408	12.7136	12.5992	12.71	12.5469	12.4006	12.4198	12.3117	12.3086	12.2294	12.3074	12.2357	12.078	12.4069	12.0802	12.1271	12.1104	12.0197	11.8758	11.9841	11.7429	11.7377	11.5435	11.5796	11.3654	11.2431	11.0613	10.9445	10.7979	10.6621	10.5197	10.1046	9.72289	9.60472	9.29813	8.83925	8.46131	8.04638	7.5909	7.15909	6.74423	6.3629	5.87559	5.56635	5.40949
286.5	12.7367	12.8106	12.7917	12.7219	12.5779	12.6495	12.5408	12.6441	12.483	12.3389	12.3575	12.251	12.2484	12.1648	12.2441	12.1733	12.0177	12.3474	12.0277	12.0706	12.0482	11.9665	11.8225	11.9232	11.6897	11.6884	11.4981	11.5302	11.3159	11.1935	11.0197	10.8952	10.7525	10.614	10.484	10.0648	9.68377	9.57053	9.27283	8.80781	8.43719	8.02794	7.57571	7.13938	6.73064	6.35086	5.86846	5.55993	5.40269
286.4	12.6692	12.7418	12.7282	12.6561	12.5126	12.5826	12.4791	12.5757	12.416	12.2761	12.2945	12.1886	12.1852	12.0994	12.1795	12.1096	11.9557	12.2859	11.9736	12.0101	11.9846	11.9121	11.7668	11.8615	11.6346	11.6367	11.4495	11.4782	11.2646	11.1413	10.9777	10.8438	10.7061	10.5647	10.4458	10.0239	9.64427	9.53593	9.24734	8.77419	8.41254	8.00812	7.55986	7.11909	6.71653	6.33709	5.8614	5.55256	5.39519
286.3	12.6013	12.6709	12.6637	12.59	12.4464	12.5157	12.4158	12.5054	12.3479	12.2112	12.232	12.126	12.1221	12.0341	12.1144	12.0453	11.8933	12.2223	11.9192	11.9497	11.9219	11.8573	11.711	11.7992	11.5793	11.5847	11.4007	11.4252	11.2121	11.0879	10.935	10.7927	10.6596	10.5152	10.4051	9.98365	9.60662	9.50157	9.22165	8.74081	8.389	7.98802	7.54472	7.09916	6.70414	6.32299	5.85605	5.54536	5.38651
286.2	12.5301	12.5978	12.5971	12.5211	12.378	12.4466	12.3507	12.4328	12.2771	12.1448	12.1673	12.0614	12.0569	11.9647	12.0464	11.9779	11.8291	12.157	11.8641	11.888	11.8559	11.8005	11.6527	11.7352	11.5219	11.5292	11.3491	11.3695	11.1566	11.0311	10.8898	10.74	10.6115	10.4636	10.3615	9.94142	9.56632	9.46472	9.1933	8.70718	8.3622	7.96686	7.52829	7.07689	6.68849	6.30614	5.8492	5.53895	5.37646
286.1	12.4586	12.5243	12.5278	12.4511	12.3077	12.3759	12.2857	12.359	12.2048	12.0783	12.1012	11.9963	11.9909	11.8949	11.9781	11.9097	11.7646	12.0892	11.8081	11.8261	11.7889	11.7435	11.5934	11.6693	11.4628	11.4732	11.2973	11.3136	11.1001	10.9743	10.8449	10.6868	10.5629	10.4112	10.3157	9.89837	9.52607	9.42759	9.16382	8.67158	8.33325	7.94586	7.51224	7.0552	6.67361	6.28804	5.8419	5.53272	5.36701
286	12.387	12.4507	12.4571	12.3803	12.2363	12.3039	12.2202	12.2848	12.1325	12.0104	12.0331	11.9303	11.9239	11.8241	11.9076	11.8396	11.7004	12.0189	11.7512	11.7626	11.7219	11.6865	11.5342	11.6027	11.4037	11.4161	11.2439	11.2573	11.0427	10.9156	10.7999	10.6349	10.5143	10.3577	10.2687	9.85448	9.48594	9.38825	9.13319	8.63583	8.30498	7.92328	7.49594	7.0346	6.65891	6.26985	5.83653	5.52844	5.35755
285.9	12.3095	12.3738	12.3832	12.3067	12.1606	12.2276	12.1501	12.2075	12.0564	11.9382	11.9602	11.8612	11.8535	11.7487	11.8325	11.7648	11.6331	11.9457	11.6899	11.6959	11.651	11.6251	11.4721	11.5322	11.3403	11.3563	11.1862	11.1967	10.9828	10.8539	10.7497	10.5792	10.4623	10.3026	10.2165	9.80683	9.44362	9.34503	9.09848	8.59676	8.27385	7.89801	7.47831	7.01076	6.64162	6.24858	5.83048	5.52387	5.34566
285.8	12.2304	12.2932	12.3068	12.23	12.0822	12.1477	12.077	12.1267	11.9777	11.8638	11.8862	11.7895	11.7798	11.6711	11.7542	11.688	11.5621	11.8716	11.6246	11.6274	11.5788	11.5616	11.409	11.4603	11.2739	11.2938	11.1269	11.1342	10.9201	10.7911	10.6982	10.5209	10.4085	10.2458	10.1635	9.75722	9.40031	9.30077	9.06328	8.55731	8.23997	7.87069	7.45838	6.98672	6.62238	6.22528	5.82184	5.51858	5.33272
285.7	12.1504	12.21	12.2261	12.1494	12.002	12.0653	12.0013	12.0432	11.8964	11.7866	11.8085	11.7165	11.7036	11.5933	11.6737	11.6092	11.4894	11.7946	11.5561	11.5579	11.5024	11.4944	11.3424	11.3859	11.2058	11.2273	11.066	11.0684	10.8571	10.7254	10.6454	10.4604	10.3536	10.1865	10.1073	9.70526	9.35474	9.25377	9.02567	8.51722	8.20496	7.84091	7.43718	6.9602	6.60084	6.20148	5.81116	5.51234	5.31856
285.6	12.0675	12.124	12.1416	12.0649	11.9177	11.9795	11.9216	11.9577	11.8133	11.7068	11.7278	11.6401	11.6257	11.5137	11.5901	11.5286	11.4132	11.7156	11.4851	11.4861	11.4245	11.4251	11.2713	11.3102	11.1359	11.1584	11.0026	11.0002	10.7917	10.6575	10.5898	10.3989	10.2961	10.1264	10.0495	9.65263	9.30927	9.2055	8.98645	8.47566	8.16574	7.80976	7.41402	6.93239	6.57894	6.17642	5.80056	5.50498	5.30479
285.5	11.9848	12.0387	12.0567	11.9797	11.8343	11.8936	11.8411	11.8714	11.7309	11.6265	11.6481	11.5617	11.5476	11.4352	11.5071	11.4492	11.3375	11.6366	11.4156	11.4149	11.3467	11.3558	11.2004	11.2348	11.0661	11.0907	10.9391	10.9312	10.7274	10.5901	10.534	10.3388	10.2399	10.0672	9.99217	9.60184	9.26495	9.15734	8.94768	8.43685	8.12703	7.77907	7.39115	6.90593	6.55857	6.15247	5.79101	5.49991	5.29217
285.4	11.8974	11.9489	11.9683	11.8914	11.7485	11.8048	11.7578	11.7827	11.6461	11.5456	11.5657	11.4815	11.4668	11.3521	11.4237	11.3663	11.2596	11.554	11.3417	11.3407	11.2667	11.2828	11.1276	11.1559	10.9942	11.0194	10.8716	10.8588	10.66	10.5193	10.4726	10.2763	10.179	10.0051	9.93099	9.54624	9.21888	9.10446	8.90578	8.39475	8.08702	7.74695	7.36566	6.87636	6.53643	6.12751	5.77905	5.4929	5.27834
285.3	11.8082	11.8568	11.8784	11.7996	11.6607	11.714	11.6709	11.6913	11.5592	11.4623	11.4801	11.3991	11.3832	11.2677	11.339	11.2816	11.1787	11.4678	11.2664	11.2632	11.1828	11.2076	11.053	11.0757	10.9211	10.9448	10.8011	10.7857	10.5911	10.4463	10.4065	10.2099	10.1165	9.94189	9.86668	9.48889	9.17259	9.05044	8.86164	8.35086	8.04448	7.71289	7.33919	6.84669	6.51238	6.10072	5.76594	5.48265	5.26363
285.2	11.7182	11.7631	11.7881	11.708	11.573	11.6235	11.5841	11.6001	11.4709	11.3786	11.3931	11.3158	11.3002	11.1826	11.2525	11.1964	11.0991	11.3797	11.1896	11.1852	11.0999	11.1335	10.979	10.9967	10.8481	10.8689	10.7298	10.7127	10.5208	10.3731	10.3414	10.1453	10.0534	9.87933	9.8033	9.43179	9.12626	8.99543	8.81659	8.30657	8.00367	7.67837	7.31354	6.8191	6.48934	6.07607	5.75365	5.47496	5.25069
285.1	11.6271	11.6682	11.6979	11.6147	11.4833	11.529	11.4947	11.5071	11.3817	11.2929	11.3043	11.2317	11.2155	11.0969	11.1632	11.1101	11.019	11.2894	11.1103	11.1057	11.0148	11.0578	10.9025	10.9152	10.7734	10.7919	10.6567	10.6374	10.4471	10.2986	10.2729	10.079	9.98915	9.81684	9.73913	9.37255	9.07837	8.94032	8.76854	8.26035	7.96264	7.6424	7.28701	6.79291	6.46569	6.04991	5.74077	5.46809	5.23733
285	11.5337	11.5715	11.6057	11.5185	11.3919	11.4321	11.4024	11.412	11.2906	11.2047	11.2135	11.1466	11.1291	11.0095	11.0703	11.0213	10.9357	11.1972	11.0266	11.0234	10.9269	10.9786	10.8258	10.8335	10.6957	10.7128	10.5816	10.5609	10.3702	10.2241	10.2039	10.0109	9.92392	9.75214	9.67272	9.31208	9.03012	8.88194	8.71773	8.2132	7.91975	7.60423	7.25809	6.76716	6.44064	6.02196	5.72784	5.459	5.22135
284.9	11.4382	11.472	11.5115	11.4196	11.2984	11.3335	11.3083	11.3153	11.1967	11.1169	11.1202	11.0588	11.041	10.9207	10.9753	10.9288	10.8515	11.1041	10.9407	10.9387	10.8372	10.8981	10.7481	10.7503	10.618	10.6321	10.5054	10.4822	10.2927	10.1493	10.1332	9.94102	9.85703	9.68766	9.60559	9.25193	8.98075	8.82368	8.66539	8.16553	7.87442	7.56563	7.228	6.74122	6.41422	5.99362	5.71342	5.44923	5.20482
284.8	11.3426	11.3723	11.4168	11.3206	11.2033	11.2326	11.2128	11.2165	11.1015	11.0272	11.0253	10.9694	10.9532	10.8308	10.8798	10.8357	10.7663	11.0098	10.8525	10.8546	10.7483	10.8157	10.6682	10.6671	10.5389	10.5493	10.4289	10.4028	10.2151	10.0727	10.0609	9.87129	9.78872	9.62376	9.53825	9.19156	8.93073	8.76462	8.61272	8.11631	7.83139	7.52536	7.19786	6.71561	6.38712	5.96456	5.69978	5.43891	5.18798
284.7	11.2459	11.2712	11.3189	11.2191	11.1067	11.129	11.1148	11.115	11.0046	10.9342	10.9286	10.8779	10.8622	10.7416	10.7818	10.7425	10.6794	10.9148	10.7615	10.7679	10.6588	10.7314	10.5865	10.582	10.4587	10.4645	10.3519	10.3221	10.1365	9.99454	9.9854	9.79962	9.71906	9.55686	9.47072	9.13128	8.87877	8.70458	8.55791	8.06778	7.78855	7.48471	7.1663	6.68934	6.36044	5.93573	5.68477	5.42837	5.17147
284.6	11.1467	11.1686	11.2181	11.1151	11.0083	11.0246	11.0138	11.0123	10.9036	10.8387	10.8293	10.7832	10.7692	10.6489	10.6821	10.6468	10.5889	10.8145	10.6675	10.6787	10.5651	10.6444	10.502	10.4954	10.3755	10.3778	10.2716	10.2402	10.0543	9.91424	9.90744	9.72618	9.64702	9.48722	9.39881	9.06819	8.82401	8.64122	8.4994	8.01692	7.74425	7.44263	7.13094	6.66082	6.33167	5.90641	5.66787	5.41469	5.15375
284.5	11.0479	11.0658	11.1168	11.0102	10.911	10.9197	10.9127	10.91	10.8024	10.7442	10.7288	10.6879	10.6762	10.5562	10.5834	10.5519	10.4985	10.7147	10.5742	10.5886	10.4692	10.5557	10.4188	10.4082	10.2925	10.2895	10.1909	10.1591	9.97363	9.83361	9.82844	9.65105	9.57411	9.4178	9.32553	9.00638	8.76729	8.57678	8.44097	7.96616	7.69884	7.40113	7.09528	6.62987	6.30302	5.87685	5.65115	5.40189	5.13614
284.4	10.9455	10.9599	11.0113	10.9022	10.81	10.8111	10.8091	10.8056	10.6974	10.6466	10.6275	10.5903	10.5802	10.4607	10.4814	10.4536	10.4055	10.6125	10.4782	10.4961	10.3708	10.4664	10.3324	10.3189	10.2077	10.1973	10.1067	10.0753	9.89124	9.75156	9.74776	9.57696	9.49867	9.34745	9.25121	8.94248	8.71055	8.50986	8.37988	7.91409	7.65147	7.35872	7.05831	6.59757	6.27319	5.84853	5.63207	5.38701	5.11725
284.3	10.842	10.852	10.9049	10.7933	10.7067	10.6998	10.704	10.6998	10.5915	10.5453	10.524	10.4915	10.4823	10.3639	10.3784	10.3521	10.3109	10.509	10.3822	10.4021	10.2693	10.376	10.2445	10.2289	10.1209	10.1035	10.0197	9.99107	9.80712	9.66929	9.66684	9.50261	9.42334	9.27497	9.1778	8.87797	8.65503	8.44379	8.31717	7.86144	7.60441	7.31453	7.02058	6.56518	6.24445	5.82106	5.61275	5.37264	5.09776
284.2	10.7363	10.7425	10.796	10.6804	10.6011	10.5863	10.5971	10.592	10.4811	10.4415	10.4183	10.3898	10.381	10.2638	10.2726	10.249	10.2134	10.4029	10.2823	10.3059	10.1655	10.2813	10.1543	10.1371	10.0315	10.0072	9.9305	9.90466	9.7216	9.58572	9.58315	9.42716	9.34588	9.20138	9.10021	8.80943	8.59738	8.37525	8.25233	7.8075	7.55723	7.26756	6.9806	6.53088	6.21382	5.79305	5.59366	5.35825	5.07784
284.1	10.6295	10.6307	10.6848	10.5662	10.4938	10.4723	10.4891	10.482	10.3673	10.3376	10.3092	10.2858	10.276	10.163	10.1654	10.143	10.1148	10.295	10.181	10.207	10.0618	10.1833	10.0613	10.044	9.9408	9.91122	9.83993	9.8165	9.63325	9.50016	9.49818	9.35026	9.26522	9.12708	9.0219	8.74181	8.53862	8.30755	8.18511	7.75346	7.50726	7.21906	6.93907	6.49589	6.18149	5.7653	5.57551	5.34221	5.05694
284	10.5217	10.5206	10.5718	10.4508	10.3844	10.3568	10.3783	10.3688	10.2521	10.2341	10.1977	10.1805	10.1699	10.0614	10.0576	10.0361	10.0157	10.1866	10.078	10.1086	9.95747	10.0839	9.96441	9.9507	9.8488	9.81511	9.74791	9.72718	9.54427	9.4136	9.4119	9.2724	9.1834	9.05279	8.9416	8.67253	8.47966	8.24067	8.11983	7.69792	7.45743	7.16879	6.89495	6.46189	6.14777	5.73607	5.55719	5.32632	5.03572
283.9	10.4124	10.4092	10.4562	10.3364	10.2735	10.2391	10.2665	10.2546	10.1359	10.128	10.0851	10.0729	10.0634	9.95771	9.94851	9.9283	9.91384	10.0771	9.97356	10.0099	9.85291	9.98222	9.8662	9.85547	9.75541	9.71883	9.6545	9.63854	9.45234	9.32767	9.32319	9.19411	9.09987	8.97722	8.86261	8.60249	8.41852	8.17294	8.05298	7.64203	7.40635	7.11863	6.84941	6.42731	6.1134	5.70616	5.53734	5.31013	5.01502
283.8	10.3009	10.2956	10.3397	10.2208	10.1619	10.1186	10.1526	10.1381	10.0182	10.0201	9.97294	9.96239	9.95787	9.85215	9.83816	9.81939	9.81112	9.9658	9.86669	9.9081	9.74588	9.87854	9.76532	9.75926	9.66048	9.62171	9.55749	9.54951	9.3591	9.24002	9.23351	9.11352	9.01614	8.90049	8.78272	8.52972	8.35423	8.10366	7.98363	7.58412	7.35398	7.06654	6.80272	6.39174	6.07761	5.67788	5.51577	5.29153	4.99579
283.7	10.1864	10.1793	10.2211	10.1026	10.0499	9.9958	10.0368	10.0204	9.90016	9.90971	9.85946	9.84985	9.8508	9.74436	9.72685	9.70861	9.70776	9.85263	9.75786	9.80538	9.63878	9.7719	9.66438	9.66188	9.56499	9.52265	9.45849	9.45893	9.26679	9.15175	9.14308	9.03161	8.92931	8.82232	8.70351	8.45731	8.28895	8.0335	7.91353	7.5239	7.30027	7.01321	6.75464	6.35506	6.04164	5.65142	5.49405	5.27199	4.9771
283.6	10.0687	10.0595	10.1002	9.98244	9.93658	9.87162	9.91957	9.90068	9.78164	9.79714	9.74496	9.73496	9.74198	9.63432	9.61328	9.59668	9.60182	9.73893	9.64778	9.70128	9.53015	9.66304	9.5622	9.56299	9.4679	9.42051	9.35808	9.36663	9.17178	9.06154	9.05	8.94924	8.84074	8.74311	8.6241	8.38393	8.22349	7.96187	7.84221	7.46366	7.24529	6.959	6.70515	6.31693	6.00354	5.62399	5.47014	5.24942	4.95729
283.5	9.94959	9.93668	9.97975	9.86262	9.8225	9.74917	9.80241	9.77938	9.66159	9.68389	9.63119	9.62083	9.63255	9.52239	9.50135	9.48572	9.49543	9.62545	9.53622	9.59694	9.42221	9.5551	9.46045	9.46455	9.37045	9.31816	9.25697	9.27411	9.07707	8.97387	8.95669	8.86602	8.75364	8.6637	8.54542	8.31048	8.15826	7.89229	7.77188	7.40378	7.19014	6.9057	6.65565	6.27748	5.96547	5.59884	5.44605	5.22766	4.93963
283.4	9.8307	9.81391	9.85837	9.74251	9.70705	9.6256	9.68389	9.6568	9.54102	9.57013	9.51612	9.5064	9.52117	9.40952	9.38865	9.3752	9.38939	9.51178	9.42332	9.49077	9.31485	9.44645	9.358	9.36458	9.27236	9.21409	9.15638	9.1808	8.98149	8.88529	8.86404	8.78289	8.66702	8.58312	8.46795	8.23802	8.09183	7.8222	7.70308	7.34488	7.13475	6.85313	6.60446	6.23791	5.92823	5.57443	5.421	5.20403	4.92328
283.3	9.70997	9.69081	9.73463	9.62094	9.58981	9.50169	9.56253	9.53309	9.41867	9.45425	9.39952	9.39097	9.40708	9.29467	9.27419	9.26273	9.28384	9.39681	9.30994	9.38331	9.20613	9.33573	9.25291	9.26337	9.17474	9.11055	9.05358	9.08649	8.8862	8.79408	8.77028	8.69755	8.57778	8.50148	8.38916	8.16589	8.02429	7.75214	7.63269	7.28529	7.08032	6.79963	6.55178	6.19715	5.88934	5.54994	5.39671	5.18083	4.90672
283.2	9.58709	9.56589	9.61152	9.4985	9.47081	9.37687	9.43839	9.40852	9.29606	9.33805	9.28299	9.27417	9.29111	9.17854	9.15894	9.14944	9.17776	9.28216	9.19705	9.27416	9.09862	9.22419	9.14795	9.16254	9.0763	9.00801	8.94978	8.99141	8.79015	8.70328	8.67594	8.61155	8.48701	8.42083	8.30947	8.09274	7.95719	7.68231	7.56206	7.22621	7.02425	6.74582	6.4985	6.15684	5.85035	5.52507	5.37272	5.15692	4.89085
283.1	9.4634	9.44025	9.4882	9.37661	9.35264	9.25274	9.31397	9.28385	9.17329	9.22091	9.16527	9.15717	9.1736	9.06053	9.04243	9.03453	9.07143	9.16548	9.08312	9.16493	8.98899	9.11029	9.04473	9.05999	8.97724	8.90488	8.84526	8.89597	8.6947	8.6145	8.58143	8.52604	8.39633	8.33886	8.22917	8.01888	7.88776	7.612	7.49097	7.1687	6.9691	6.69253	6.44527	6.1162	5.81225	5.49968	5.34758	5.13396	4.87371
283	9.33735	9.31454	9.364	9.25387	9.23266	9.12664	9.19068	9.15931	9.04904	9.10362	9.04471	9.03981	9.05482	8.94081	8.92445	8.91758	8.96242	9.04761	8.9677	9.05401	8.87794	8.99544	8.94074	8.95538	8.87883	8.80084	8.73999	8.79951	8.59807	8.52488	8.48698	8.43863	8.3041	8.25557	8.14925	7.94472	7.81773	7.5425	7.41916	7.11056	6.91243	6.64052	6.39207	6.07627	5.77298	5.47463	5.32355	5.11101	4.8571
282.9	9.212	9.18948	9.23912	9.12973	9.1096	9.00019	9.06551	9.03335	8.92491	8.98373	8.92323	8.9203	8.93438	8.82115	8.80424	8.80113	8.85222	8.92856	8.85228	8.94308	8.76554	8.88	8.83534	8.84986	8.77974	8.69654	8.63482	8.70334	8.50059	8.43484	8.39458	8.35007	8.21159	8.17191	8.06884	7.87067	7.74689	7.47418	7.34677	7.05192	6.85354	6.5878	6.33915	6.03708	5.73478	5.45007	5.29941	5.08958	4.84026
282.8	9.08367	9.06036	9.11192	9.00504	8.98532	8.87135	8.93894	8.90579	8.79804	8.86164	8.80085	8.79988	8.81197	8.69913	8.6826	8.68297	8.73978	8.80862	8.73576	8.83148	8.65266	8.76315	8.72994	8.74283	8.6789	8.59192	8.52816	8.60454	8.39981	8.34398	8.30079	8.26133	8.11833	8.08666	7.98776	7.796	7.67501	7.40389	7.27431	6.99206	6.79433	6.53354	6.28572	5.99703	5.69739	5.4249	5.27404	5.06831	4.82202
282.7	8.9528	8.92895	8.98183	8.87746	8.85961	8.74138	8.81009	8.77588	8.66966	8.73806	8.67832	8.67778	8.68663	8.57646	8.55964	8.56303	8.62434	8.69003	8.61931	8.71731	8.5376	8.64305	8.62192	8.6332	8.5757	8.48497	8.41965	8.50489	8.2987	8.25133	8.20349	8.1689	8.02373	8.00067	7.90596	7.71971	7.60249	7.33201	7.20236	6.93321	6.73294	6.47945	6.2311	5.9557	5.65907	5.39805	5.24661	5.04562	4.8027
282.6	8.8209	8.79701	8.85046	8.74911	8.73426	8.61252	8.68211	8.64643	8.54062	8.61456	8.55579	8.55592	8.56119	8.45427	8.43826	8.44334	8.50782	8.57186	8.50435	8.60338	8.42278	8.52286	8.51404	8.52369	8.47208	8.37738	8.31116	8.40414	8.19924	8.16058	8.10695	8.07751	7.92935	7.91235	7.82504	7.64498	7.5292	7.25939	7.13133	6.87536	6.67084	6.42551	6.17586	5.91248	5.62208	5.37295	5.21815	5.02189	4.78365
282.5	8.68735	8.66438	8.717	8.61998	8.60704	8.48343	8.55297	8.51452	8.40977	8.48938	8.43268	8.43203	8.43314	8.33055	8.31656	8.32339	8.39074	8.45108	8.38968	8.48726	8.3081	8.40265	8.40316	8.41152	8.36843	8.26646	8.20259	8.302	8.09743	8.06638	8.01004	7.98494	7.8345	7.82377	7.74263	7.568	7.45412	7.18596	7.05997	6.81643	6.60831	6.37157	6.11945	5.86771	5.58585	5.34739	5.18996	4.99742	4.76521
282.4	8.55214	8.53142	8.58243	8.49061	8.4792	8.35241	8.42235	8.38071	8.27854	8.36167	8.30626	8.30782	8.30383	8.2063	8.19333	8.20333	8.27343	8.32878	8.27425	8.3701	8.19154	8.28216	8.29212	8.29876	8.26349	8.15437	8.09281	8.19836	7.99343	7.97072	7.91246	7.89049	7.74045	7.73295	7.65824	7.48955	7.37742	7.11092	6.9876	6.75472	6.54703	6.31752	6.06214	5.82277	5.54985	5.32267	5.16276	4.97389	4.74513
282.3	8.41308	8.39673	8.44634	8.35825	8.34955	8.2201	8.28801	8.24667	8.14522	8.23247	8.17824	8.18003	8.17173	8.0801	8.067	8.07981	8.15179	8.20317	8.1583	8.25059	8.07322	8.16101	8.17978	8.1836	8.1565	8.04018	7.98093	8.09155	7.88638	7.87412	7.8123	7.79436	7.64499	7.63998	7.57232	7.40878	7.30031	7.03539	6.91416	6.69136	6.48282	6.26257	6.00414	5.77722	5.5135	5.29725	5.13472	4.94881	4.72541
282.2	8.27267	8.26132	8.31094	8.22648	8.21803	8.08771	8.15401	8.11146	8.01003	8.10156	8.05044	8.05072	8.04078	7.95075	7.9405	7.95489	8.0278	8.07513	8.0413	8.12909	7.95423	8.03956	8.06739	8.06695	8.04807	7.9275	7.86743	7.98377	7.77814	7.77826	7.71115	7.69855	7.54826	7.5453	7.48559	7.32758	7.22045	6.95911	6.84083	6.62709	6.4189	6.20722	5.94758	5.73072	5.47692	5.27006	5.10583	4.92266	4.70732
282.1	8.13238	8.12597	8.17645	8.09491	8.08651	7.95501	8.02162	7.9759	7.8762	7.97081	7.92386	7.92056	7.91066	7.82238	7.81215	7.82969	7.90479	7.94832	7.92438	8.00715	7.83612	7.9184	7.95545	7.94984	7.94009	7.81652	7.75513	7.87493	7.67033	7.68269	7.61125	7.60372	7.4515	7.4524	7.39996	7.24766	7.14067	6.88527	6.76965	6.56481	6.35476	6.15336	5.89267	5.68482	5.44146	5.24536	5.07721	4.89748	4.69062
282	7.9895	7.9898	8.03934	7.9616	7.95191	7.82208	7.88575	7.83648	7.74096	7.83618	7.79538	7.78909	7.77813	7.69104	7.6795	7.70226	7.78001	7.8207	7.8058	7.88464	7.71919	7.79598	7.84116	7.83172	7.8293	7.70389	7.64157	7.76412	7.56162	7.58493	7.51191	7.50839	7.35443	7.35692	7.31298	7.1668	7.06028	6.81128	6.69447	6.50146	6.28989	6.10003	5.83701	5.63955	5.40562	5.22033	5.04739	4.87329	4.67495
281.9	7.84478	7.85151	7.90208	7.82779	7.81639	7.68804	7.74968	7.69545	7.6056	7.70095	7.66478	7.65671	7.64318	7.55835	7.54518	7.5754	7.65443	7.69216	7.68695	7.76105	7.60199	7.67135	7.72719	7.71095	7.71826	7.59172	7.52764	7.65166	7.45069	7.48633	7.41281	7.41133	7.25782	7.26089	7.22424	7.08405	6.97832	6.73805	6.61943	6.4384	6.22507	6.04529	5.78062	5.59326	5.37063	5.19401	5.01734	4.84789	4.65968
281.8	7.69934	7.71305	7.76362	7.69375	7.67992	7.55454	7.61492	7.55421	7.46946	7.56539	7.53545	7.5246	7.50646	7.42291	7.40968	7.44903	7.52824	7.56418	7.56567	7.63605	7.48678	7.5449	7.61253	7.58775	7.60684	7.47852	7.41588	7.5395	7.34118	7.38841	7.31272	7.3132	7.16079	7.16522	7.13448	7.0011	6.89536	6.66449	6.54555	6.3756	6.16013	5.99241	5.72512	5.54569	5.33524	5.1672	4.98769	4.82214	4.6452
281.7	7.55042	7.57204	7.62145	7.5578	7.5403	7.41906	7.47689	7.41068	7.33222	7.42662	7.40362	7.38997	7.36847	7.28512	7.27249	7.31909	7.39991	7.43387	7.4438	7.50922	7.3698	7.41698	7.49511	7.4624	7.49236	7.36266	7.30102	7.42422	7.23026	7.28788	7.21137	7.21315	7.0627	7.06782	7.04445	6.91737	6.81122	6.58908	6.47108	6.31169	6.0916	5.93891	5.6691	5.49631	5.29817	5.13861	4.95566	4.79477	4.62909
281.6	7.4007	7.42966	7.47567	7.42164	7.39901	7.28244	7.33744	7.26626	7.19361	7.28492	7.27223	7.25312	7.22942	7.14505	7.13393	7.18896	7.27072	7.30358	7.32101	7.38209	7.25115	7.2895	7.37652	7.33574	7.37705	7.24541	7.18524	7.30772	7.11966	7.18482	7.1088	7.11219	6.96433	6.96997	6.95376	6.83108	6.72586	6.51225	6.39719	6.24651	6.02392	5.88523	5.6138	5.44536	5.26104	5.10734	4.92263	4.76812	4.61298
281.5	7.24951	7.28269	7.3269	7.28442	7.25664	7.14247	7.19547	7.12069	7.05283	7.13934	7.13943	7.11386	7.08857	7.00314	6.99451	7.05689	7.13884	7.16961	7.19653	7.25164	7.12819	7.15919	7.25614	7.20711	7.25943	7.12582	7.06761	7.1891	7.00717	7.0809	7.00445	7.00872	6.86491	6.86941	6.85972	6.74413	6.63784	6.43328	6.32011	6.17926	5.95394	5.8305	5.55734	5.39288	5.22146	5.07643	4.889	4.74076	4.59458
281.4	7.09559	7.13468	7.178	7.14309	7.11179	7.00294	7.05102	6.97546	6.91141	6.9928	7.00341	6.97344	6.94617	6.8608	6.85276	6.92217	7.00553	7.03252	7.07223	7.11951	7.00167	7.02922	7.13466	7.07705	7.13874	7.00495	6.94967	7.06737	6.89419	6.97442	6.89996	6.90325	6.76423	6.76744	6.76321	6.65519	6.5508	6.35344	6.2434	6.11228	5.88338	5.77425	5.50134	5.34012	5.18249	5.04507	4.85632	4.71368	4.57589
281.3	6.94126	6.98503	7.02865	6.99938	6.9644	6.86182	6.90547	6.82961	6.76917	6.84603	6.86466	6.83229	6.80028	6.71527	6.70872	6.78544	6.86991	6.89409	6.94712	6.98676	6.8754	6.8989	7.01138	6.94509	7.01777	6.8829	6.83149	6.94265	6.78089	6.86743	6.79395	6.79696	6.66179	6.66593	6.66549	6.56603	6.46281	6.27155	6.16803	6.045	5.81049	5.71817	5.44534	5.2869	5.14256	5.01132	4.82333	4.6881	4.55505
281.2	6.78812	6.83551	6.87774	6.85589	6.81509	6.71966	6.75886	6.68196	6.62532	6.69822	6.72499	6.69036	6.65297	6.57074	6.56432	6.64913	6.73344	6.75493	6.82047	6.8505	6.74922	6.77035	6.88523	6.81131	6.89514	6.76136	6.71357	6.81706	6.66623	6.76163	6.68671	6.68983	6.56151	6.5639	6.56693	6.4755	6.37447	6.18904	6.09433	5.97824	5.73791	5.66285	5.39067	5.23546	5.10387	4.97657	4.78974	4.66179	4.53592
281.1	6.63431	6.68468	6.72702	6.71149	6.66537	6.57771	6.60945	6.53276	6.48206	6.54874	6.58444	6.54673	6.50404	6.42538	6.41892	6.5097	6.59745	6.61604	6.69321	6.71318	6.62257	6.64085	6.75805	6.67636	6.77237	6.63856	6.59417	6.68979	6.55285	6.6543	6.57947	6.58147	6.46072	6.46116	6.46684	6.38471	6.2851	6.10752	6.02046	5.91133	5.66604	5.60657	5.3357	5.18575	5.06498	4.94206	4.75639	4.63694	4.51698
281	6.47869	6.53437	6.57325	6.56578	6.51535	6.43477	6.4592	6.3829	6.33899	6.39812	6.4411	6.40054	6.35402	6.28053	6.27083	6.36902	6.45919	6.4757	6.56347	6.5747	6.49391	6.50765	6.6301	6.53933	6.64736	6.51482	6.47456	6.5613	6.43709	6.54453	6.47061	6.47065	6.35749	6.35757	6.36433	6.29368	6.19313	6.02577	5.94509	5.84307	5.59287	5.5469	5.27937	5.13511	5.02404	4.90588	4.72107	4.60952	4.49694
280.9	6.32223	6.38365	6.41902	6.41949	6.36531	6.29151	6.30908	6.23398	6.19616	6.24687	6.30015	6.25423	6.20439	6.13559	6.12404	6.22908	6.32006	6.33357	6.43331	6.43724	6.36573	6.37513	6.50153	6.40279	6.52293	6.3916	6.35525	6.43362	6.32094	6.43509	6.36156	6.36022	6.25372	6.25329	6.261	6.20338	6.10026	5.94625	5.86891	5.77327	5.51909	5.48805	5.2245	5.08613	4.9829	4.87069	4.68704	4.58228	4.47732
280.8	6.16472	6.23407	6.26474	6.27382	6.21513	6.14707	6.1584	6.0857	6.05535	6.09573	6.15784	6.10808	6.05633	5.99027	5.97605	6.0893	6.18012	6.19092	6.30266	6.29887	6.23626	6.24324	6.37388	6.2655	6.39675	6.26715	6.23537	6.30579	6.20373	6.32629	6.25203	6.24999	6.15221	6.14875	6.15813	6.11244	6.00659	5.86509	5.7922	5.70429	5.44412	5.43038	5.17116	5.03788	4.94383	4.83488	4.65272	4.55578	4.45673
280.7	6.00568	6.0827	6.10766	6.12492	6.06229	6.00042	6.00516	5.93537	5.91156	5.94176	6.0135	5.95892	5.90699	5.8421	5.82588	5.94599	6.037	6.04567	6.16794	6.15852	6.10365	6.10991	6.24443	6.12672	6.26801	6.14003	6.11362	6.17591	6.08443	6.21478	6.13877	6.13755	6.04884	6.04095	6.05419	6.01956	5.91007	5.78086	5.71367	5.63187	5.36941	5.37306	5.1154	4.98921	4.90432	4.79678	4.61565	4.52649	4.43348
280.6	5.84545	5.92942	5.95071	5.9732	5.90729	5.85157	5.85229	5.78313	5.7664	5.78525	5.86908	5.80766	5.75777	5.6937	5.67494	5.80093	5.89394	5.90072	6.03228	6.01469	5.97066	5.97517	6.11334	5.9865	6.13804	6.01178	5.99083	6.04512	5.96336	6.09934	6.02434	6.0234	5.94387	5.93332	5.94917	5.92568	5.81277	5.69468	5.63327	5.55637	5.29492	5.31388	5.06011	4.93853	4.86204	4.76	4.5777	4.49582	4.40956
280.5	5.68488	5.77391	5.79213	5.8176	5.75039	5.70195	5.69725	5.62918	5.61988	5.62722	5.72444	5.65562	5.60629	5.54381	5.52257	5.65448	5.75048	5.75356	5.89515	5.86933	5.83585	5.83895	5.98125	5.84509	6.00543	5.88157	5.86732	5.91197	5.84219	5.98204	5.90651	5.90881	5.83945	5.82343	5.84134	5.83092	5.71369	5.60791	5.5535	5.4798	5.22086	5.25421	5.00364	4.88566	4.82047	4.72212	4.53839	4.46339	4.38488
280.4	5.52404	5.61688	5.63268	5.65926	5.59391	5.55156	5.54001	5.4748	5.47203	5.46955	5.57714	5.50401	5.45386	5.39305	5.371	5.50855	5.60565	5.60608	5.75625	5.72265	5.701	5.70255	5.84774	5.70476	5.87216	5.75184	5.74311	5.77755	5.72054	5.86416	5.78752	5.7949	5.7347	5.71466	5.73333	5.73595	5.61483	5.51987	5.47331	5.40256	5.14694	5.19406	4.94552	4.83138	4.7773	4.68138	4.4989	4.43059	4.36062
280.3	5.36519	5.46223	5.47387	5.50031	5.43698	5.40012	5.38317	5.3205	5.32465	5.313	5.42929	5.35225	5.30205	5.24449	5.21842	5.36239	5.46174	5.45905	5.61571	5.57521	5.56574	5.56566	5.71289	5.5647	5.73849	5.62257	5.61999	5.64357	5.60084	5.74569	5.66931	5.68149	5.63054	5.60708	5.62555	5.64057	5.51475	5.43228	5.39478	5.3259	5.07462	5.13506	4.88851	4.7777	4.73492	4.64061	4.46185	4.40123	4.33756
280.2	5.20526	5.30617	5.3133	5.33968	5.27715	5.24605	5.22407	5.16589	5.17439	5.15433	5.2782	5.20015	5.14906	5.09362	5.06392	5.21608	5.31595	5.31016	5.47128	5.42717	5.42783	5.42799	5.57607	5.42259	5.6031	5.49265	5.49594	5.50701	5.4797	5.62487	5.55189	5.56668	5.52487	5.49624	5.51535	5.5439	5.41177	5.34261	5.31261	5.24649	5.00079	5.07374	4.82989	4.72215	4.69027	4.59907	4.42454	4.36972	4.3127
280.1	5.04385	5.14714	5.14966	5.17805	5.11532	5.08971	5.06253	5.01033	5.02297	4.99359	5.12551	5.04499	4.99496	4.94091	4.90813	5.06717	5.16874	5.15788	5.32542	5.27665	5.28778	5.28698	5.43724	5.27857	5.46649	5.36058	5.37041	5.37055	5.35529	5.50061	5.43408	5.44956	5.4181	5.38465	5.40107	5.44383	5.31015	5.24999	5.22945	5.16584	4.92747	5.01161	4.77111	4.66634	4.64551	4.5541	4.38702	4.33764	4.28684
280	4.88031	4.98598	4.98441	5.01419	4.95279	4.9317	4.89928	4.8554	4.87053	4.83083	4.97101	4.88858	4.8395	4.78632	4.75136	4.91665	5.01857	5.0048	5.17715	5.12613	5.14401	5.14288	5.29719	5.13565	5.32719	5.22965	5.24289	5.23294	5.23025	5.37534	5.31172	5.33255	5.31025	5.27166	5.28598	5.342	5.20601	5.1565	5.14395	5.08206	4.85384	4.94889	4.71195	4.60905	4.59931	4.50806	4.34909	4.30515	4.25894
279.9	4.71625	4.82264	4.81876	4.84895	4.78852	4.77155	4.73623	4.69955	4.71573	4.66845	4.8162	4.73076	4.68343	4.631	4.59383	4.76484	4.86674	4.85043	5.02655	4.97344	4.99986	4.99525	5.15346	4.99066	5.18498	5.09791	5.11495	5.09506	5.10351	5.24763	5.18716	5.21597	5.20092	5.15684	5.17091	5.23862	5.10077	5.06191	5.05845	4.99662	4.77859	4.88449	4.6515	4.55179	4.55239	4.4601	4.30926	4.2711	4.23083
279.8	4.55162	4.65881	4.65126	4.68312	4.62273	4.61145	4.5745	4.54238	4.5609	4.50568	4.65851	4.57438	4.52755	4.47471	4.4372	4.6131	4.71633	4.69732	4.87445	4.81936	4.8542	4.84848	5.0086	4.84586	5.04229	4.96706	4.98547	4.95774	4.97724	5.11842	5.06193	5.09755	5.09097	5.04045	5.05563	5.13343	4.99447	4.96607	4.97386	4.91142	4.70398	4.81818	4.59037	4.49396	4.50402	4.41204	4.26811	4.23653	4.2017
279.7	4.38666	4.49346	4.48121	4.5138	4.4569	4.44902	4.41133	4.38416	4.40624	4.34262	4.4996	4.41861	4.37213	4.31765	4.27822	4.46141	4.56561	4.54572	4.72298	4.66527	4.70891	4.70067	4.86294	4.7026	4.89965	4.83276	4.85641	4.82098	4.85017	4.98768	4.93706	4.97861	4.97991	4.92585	4.9403	5.02867	4.88938	4.87007	4.88911	4.82419	4.62851	4.75135	4.52957	4.43656	4.45519	4.3644	4.22777	4.20166	4.17168
279.6	4.22112	4.32781	4.30907	4.34287	4.28992	4.28368	4.24492	4.22292	4.25078	4.17807	4.33913	4.26227	4.21592	4.16033	4.12046	4.31064	4.41346	4.39351	4.57175	4.51001	4.5636	4.55309	4.71622	4.55878	4.7546	4.697	4.7233	4.68455	4.72324	4.85759	4.80962	4.8584	4.86854	4.81025	4.82393	4.92235	4.7835	4.77212	4.80315	4.73577	4.55344	4.68312	4.46738	4.37895	4.40574	4.31411	4.18716	4.16708	4.14207
279.5	4.05686	4.16098	4.13881	4.17341	4.1252	4.11732	4.08023	4.06313	4.09669	4.01486	4.17882	4.10552	4.06146	4.00301	3.96606	4.1593	4.26207	4.24096	4.41911	4.354	4.41798	4.4064	4.56972	4.41361	4.60933	4.5616	4.59012	4.54827	4.59531	4.72796	4.68226	4.73734	4.75759	4.69581	4.70967	4.81379	4.67767	4.67305	4.7183	4.64853	4.47956	4.61287	4.40541	4.32114	4.35477	4.26419	4.14657	4.12982	4.1112
279.4	3.89213	3.99502	3.96664	4.00341	3.96163	3.95085	3.91552	3.90245	3.94119	3.85051	4.01831	3.94801	3.90804	3.84576	3.81051	4.00623	4.10945	4.08679	4.26476	4.19746	4.27132	4.25861	4.42124	4.26969	4.46095	4.42458	4.45579	4.41288	4.46776	4.59716	4.55413	4.6167	4.64492	4.57986	4.59496	4.70565	4.57155	4.57382	4.63066	4.56031	4.40356	4.54171	4.34221	4.26303	4.30053	4.21184	4.10618	4.09181	4.08004
279.3	3.72675	3.82807	3.79526	3.83203	3.7968	3.78376	3.74832	3.74062	3.78522	3.68685	3.856	3.78914	3.75463	3.68837	3.65475	3.85257	3.95644	3.93062	4.11005	4.04062	4.12267	4.11062	4.27322	4.12507	4.31267	4.28805	4.31916	4.2767	4.33914	4.46464	4.42697	4.49656	4.53192	4.46281	4.47792	4.59713	4.46366	4.47446	4.54084	4.4715	4.32774	4.46833	4.27874	4.20394	4.24538	4.16118	4.06555	4.05275	4.04811
279.2	3.56488	3.66199	3.6254	3.66105	3.63465	3.61716	3.58169	3.58074	3.62997	3.52524	3.69486	3.63163	3.60109	3.53189	3.50012	3.6992	3.80507	3.77566	3.95589	3.8849	3.97463	3.96355	4.12532	3.98203	4.16569	4.15313	4.18384	4.14386	4.21172	4.33339	4.30113	4.3769	4.4191	4.346	4.36244	4.4899	4.35672	4.37691	4.45176	4.38299	4.25587	4.39615	4.21582	4.14789	4.19152	4.11164	4.02446	4.01629	4.01657
279.1	3.40296	3.49672	3.45838	3.4893	3.47288	3.45123	3.41597	3.4228	3.47724	3.36358	3.53323	3.47599	3.44813	3.37623	3.34644	3.54566	3.65381	3.62095	3.801	3.72876	3.82685	3.81576	3.97672	3.84016	4.01931	4.0198	4.04839	4.01225	4.0842	4.20397	4.17564	4.25706	4.30548	4.2285	4.24688	4.38354	4.25063	4.28084	4.36189	4.29467	4.18432	4.3231	4.15353	4.09177	4.13691	4.06368	3.98307	3.9799	3.98517
279	3.24076	3.33177	3.2918	3.31754	3.31142	3.28714	3.2512	3.26411	3.32596	3.20453	3.37165	3.32052	3.29365	3.21967	3.19267	3.39029	3.50372	3.46775	3.64549	3.57225	3.68076	3.66868	3.82753	3.69717	3.87438	3.88712	3.912	3.88137	3.95814	4.07453	4.0522	4.13707	4.19147	4.11207	4.13335	4.27683	4.14518	4.18453	4.27265	4.20716	4.11161	4.25064	4.08972	4.03624	4.08336	4.0152	3.94063	3.94266	3.95462
278.9	3.07969	3.16623	3.12555	3.14737	3.15129	3.12313	3.08845	3.105	3.17382	3.04593	3.21145	3.16541	3.14064	3.06194	3.04042	3.23687	3.35447	3.31706	3.48899	3.41664	3.53597	3.52277	3.67947	3.55413	3.73164	3.75515	3.77618	3.75093	3.83249	3.94574	3.92893	4.01894	4.07968	3.99633	4.02049	4.17225	4.03946	4.08821	4.18423	4.11895	4.03934	4.17974	4.02524	3.98088	4.02981	3.96729	3.89709	3.90665	3.92357
278.8	2.91774	3.00165	2.96002	2.97806	2.99303	2.96005	2.92529	2.94588	3.0218	2.88842	3.05019	3.01105	2.98719	2.90718	2.88936	3.08495	3.20609	3.16781	3.33306	3.26246	3.39098	3.37633	3.53331	3.41375	3.58897	3.62307	3.64055	3.62251	3.70638	3.8171	3.80641	3.90028	3.96734	3.87976	3.90904	4.06797	3.93513	3.99346	4.09484	4.03191	3.96903	4.1095	3.96119	3.92683	3.97749	3.91814	3.85512	3.87104	3.89345
278.7	2.75433	2.83358	2.79183	2.80835	2.83305	2.79313	2.76016	2.78567	2.86704	2.72959	2.88696	2.85589	2.83356	2.75067	2.73669	2.93038	3.05499	3.01622	3.17485	3.10829	3.24339	3.22763	3.38739	3.27299	3.44396	3.48912	3.50361	3.49243	3.57825	3.68583	3.68198	3.78103	3.85257	3.76132	3.79536	3.9608	3.82855	3.89707	4.00305	3.94084	3.89797	4.03541	3.89416	3.86955	3.92261	3.86557	3.81179	3.83387	3.85872
278.6	2.5925	2.66698	2.6244	2.63771	2.6739	2.62537	2.59629	2.628	2.71258	2.57301	2.7255	2.70227	2.68157	2.5956	2.58699	2.77821	2.90389	2.86409	3.01717	2.95537	3.09569	3.0813	3.24228	3.13313	3.29972	3.35662	3.36705	3.36394	3.44965	3.55616	3.5572	3.66154	3.73791	3.64324	3.68359	3.85338	3.72143	3.79979	3.91295	3.85019	3.82653	3.96176	3.82779	3.8111	3.86763	3.81353	3.76965	3.79718	3.82309
278.5	2.43012	2.49857	2.45696	2.46526	2.51425	2.45571	2.4331	2.46941	2.55753	2.4146	2.56355	2.5474	2.53029	2.4388	2.43912	2.62497	2.75292	2.71222	2.86109	2.80227	2.94848	2.93455	3.0955	2.99327	3.15518	3.22317	3.22958	3.23437	3.32179	3.42459	3.43166	3.54176	3.62346	3.52494	3.5723	3.7441	3.61347	3.70098	3.8224	3.758	3.75387	3.88933	3.7612	3.75196	3.81219	3.75912	3.72651	3.76135	3.78494
278.4	2.26839	2.32892	2.29031	2.29255	2.3545	2.28805	2.27031	2.31034	2.40264	2.25741	2.39957	2.39221	2.38073	2.28376	2.29116	2.47158	2.60184	2.56131	2.70602	2.65008	2.80038	2.7887	2.94904	2.85397	3.01077	3.08839	3.09036	3.10436	3.19203	3.2932	3.30715	3.42181	3.50871	3.40728	3.46153	3.63431	3.5057	3.60056	3.73027	3.6665	3.6805	3.81519	3.69416	3.69301	3.75596	3.70489	3.68162	3.72459	3.74615
278.3	2.10727	2.15909	2.12561	2.12022	2.19632	2.12077	2.10953	2.15087	2.24746	2.10112	2.23544	2.23718	2.22978	2.12997	2.14606	2.32021	2.45208	2.41211	2.5518	2.49862	2.65338	2.64257	2.80302	2.7142	2.86745	2.95464	2.9526	2.97365	3.06299	3.16223	3.18304	3.30245	3.39311	3.28921	3.34912	3.52537	3.39731	3.49958	3.63877	3.57389	3.61023	3.74035	3.62632	3.63356	3.6998	3.6521	3.63748	3.68689	3.70899
278.2	1.94757	1.99154	1.96229	1.95027	2.04026	1.95498	1.95021	1.99289	2.09484	1.94638	2.07344	2.08609	2.08191	1.97859	2.002	2.17027	2.30394	2.26384	2.40053	2.34918	2.50936	2.4982	2.65814	2.57535	2.72651	2.82227	2.81543	2.84441	2.9343	3.03318	3.06205	3.18428	3.27823	3.17358	3.23947	3.41759	3.29085	3.40214	3.54732	3.48493	3.54116	3.66471	3.56042	3.57582	3.64564	3.60043	3.59559	3.65047	3.67376
278.1	1.78865	1.82598	1.79894	1.78343	1.88596	1.79064	1.79186	1.83555	1.94304	1.79417	1.91039	1.93764	1.93183	1.82712	1.8601	2.02243	2.15503	2.11732	2.24843	2.2028	2.36717	2.35538	2.51509	2.43848	2.5844	2.69099	2.67939	2.71735	2.8058	2.90538	2.9421	3.06826	3.16495	3.05725	3.12971	3.31093	3.18553	3.30697	3.45683	3.39683	3.47218	3.59036	3.49463	3.51852	3.59266	3.54746	3.55461	3.61505	3.63875
278	1.63012	1.66098	1.63641	1.61973	1.73347	1.62682	1.63548	1.67829	1.79127	1.64276	1.74692	1.79031	1.78487	1.67796	1.71914	1.87558	2.00747	1.97259	2.09547	2.05752	2.22683	2.21405	2.37373	2.30314	2.44365	2.56106	2.54408	2.59221	2.67788	2.77899	2.82447	2.95248	3.05111	2.94263	3.02267	3.20405	3.08137	3.21203	3.36466	3.30835	3.40264	3.51593	3.42799	3.46184	3.53877	3.4955	3.51345	3.58084	3.60337
277.9	1.47261	1.49773	1.47588	1.45975	1.58381	1.46487	1.48285	1.52241	1.63996	1.49303	1.58654	1.64425	1.64112	1.53202	1.58001	1.72891	1.86177	1.82966	1.94518	1.91434	2.08888	2.07351	2.23472	2.16925	2.30391	2.43097	2.40968	2.47005	2.55182	2.65372	2.70853	2.83796	2.93909	2.82777	2.91595	3.09845	2.97889	3.11911	3.27224	3.22099	3.33502	3.44224	3.36238	3.40674	3.48756	3.44557	3.47207	3.54533	3.56886
277.8	1.31225	1.33382	1.316	1.29895	1.43296	1.30429	1.3305	1.36726	1.48966	1.34256	1.42518	1.49701	1.49642	1.38456	1.44036	1.58045	1.7164	1.68608	1.79564	1.77288	1.95098	1.93208	2.09438	2.03483	2.16375	2.30062	2.27333	2.34685	2.4255	2.52838	2.59316	2.72407	2.82574	2.71384	2.80846	2.99067	2.8756	3.02682	3.17736	3.13285	3.26545	3.36604	3.29427	3.3495	3.43537	3.39503	3.42826	3.50797	3.53157
277.7	1.15174	1.17034	1.15823	1.13868	1.283	1.14353	1.18002	1.21246	1.33829	1.19296	1.2652	1.34896	1.35216	1.23805	1.30109	1.43175	1.57159	1.54124	1.64786	1.63141	1.81361	1.7901	1.9546	1.90064	2.02316	2.17062	2.13807	2.22399	2.29759	2.40483	2.47665	2.60841	2.71167	2.60166	2.70271	2.88281	2.77233	2.93467	3.08434	3.04539	3.19581	3.28955	3.22742	3.29115	3.38343	3.34325	3.38443	3.46983	3.49489
277.6	0.992568	1.00737	1.00202	0.977913	1.13168	0.982406	1.02991	1.05615	1.18613	1.04322	1.10456	1.20052	1.20643	1.09042	1.16095	1.28333	1.42703	1.39754	1.49871	1.48932	1.67594	1.64926	1.81299	1.76719	1.88315	2.03936	2.00378	2.10063	2.17009	2.28074	2.35887	2.49153	2.5963	2.48876	2.59841	2.77331	2.6677	2.84165	2.99075	2.95756	3.12481	3.21144	3.16022	3.2319	3.32969	3.29154	3.34083	3.43072	3.45771
277.5	0.835576	0.844565	0.847079	0.816601	0.980908	0.82207	0.88086	0.89943	1.03295	0.893997	0.944586	1.05143	1.06226	0.942715	1.02034	1.13423	1.28274	1.2539	1.35019	1.34553	1.54014	1.51034	1.67279	1.63209	1.74462	1.90776	1.86892	1.97836	2.04353	2.15776	2.24268	2.37282	2.48079	2.37573	2.49335	2.66454	2.56426	2.74775	2.89805	2.87224	3.05338	3.13182	3.09248	3.17201	3.27528	3.23813	3.29457	3.3916	3.42056
277.4	0.679568	0.683611	0.692185	0.656635	0.831267	0.664163	0.733216	0.743047	0.880368	0.74409	0.787595	0.903717	0.919124	0.796399	0.880995	0.986676	1.13995	1.11223	1.20356	1.20362	1.40635	1.37429	1.53435	1.49924	1.6086	1.77749	1.73458	1.85661	1.91992	2.0368	2.12863	2.25532	2.36543	2.26548	2.3893	2.55886	2.46212	2.65446	2.80601	2.7889	2.98284	3.05362	3.02584	3.11241	3.22094	3.1849	3.24928	3.35155	3.38381
277.3	0.525335	0.523066	0.538928	0.499523	0.682158	0.50694	0.586584	0.588555	0.729302	0.594632	0.633317	0.756631	0.775	0.653076	0.741609	0.841764	0.996754	0.971602	1.05881	1.06347	1.27234	1.23862	1.39782	1.36603	1.47259	1.64607	1.60417	1.73496	1.7968	1.91603	2.0159	2.13936	2.25148	2.15618	2.28594	2.45462	2.36004	2.56281	2.71328	2.70667	2.9117	2.97498	2.96008	3.0517	3.16798	3.13125	3.20573	3.3125	3.34832
277.2	0.372173	0.362588	0.387446	0.346232	0.533662	0.352228	0.441252	0.435781	0.578448	0.447461	0.480641	0.611159	0.631115	0.510645	0.603855	0.697196	0.853668	0.829229	0.914631	0.925334	1.13879	1.10511	1.26154	1.23281	1.33741	1.51546	1.47321	1.61236	1.67353	1.79701	1.90459	2.02477	2.14039	2.04681	2.18256	2.34983	2.25952	2.47323	2.62204	2.62648	2.84117	2.89665	2.89463	2.99262	3.11627	3.07706	3.16378	3.27392	3.31314
277.1	0.220226	0.202343	0.237773	0.194641	0.38581	0.200071	0.29712	0.283569	0.427723	0.301123	0.327553	0.466316	0.485831	0.368982	0.465979	0.55239	0.711505	0.689106	0.769167	0.788038	1.00547	0.972523	1.12562	1.09907	1.20431	1.38583	1.34464	1.49048	1.54962	1.67688	1.79556	1.90973	2.02932	1.93828	2.08051	2.24446	2.15949	2.38241	2.52984	2.5467	2.76916	2.8168	2.83006	2.93304	3.06394	3.0232	3.12062	3.23456	3.27779
277	0.0659834	0.0417554	0.0862345	0.0426155	0.235359	0.0471171	0.151026	0.129836	0.274041	0.154158	0.17275	0.320173	0.338563	0.22837	0.324815	0.406012	0.567842	0.547918	0.623757	0.649716	0.870453	0.83834	0.9889	0.964653	1.06869	1.25578	1.21452	1.36794	1.42514	1.55532	1.68373	1.79282	1.91643	1.82603	1.97543	2.13906	2.05771	2.29178	2.43646	2.46547	2.69615	2.73635	2.76424	2.87134	3.01079	2.96751	3.07657	3.19452	3.24077
276.9	-0.0879062	-0.118681	-0.063921	-0.107129	0.0836642	-0.104479	0.00525342	-0.0213715	0.122144	0.00737544	0.0183369	0.176022	0.190369	0.0880948	0.185138	0.261597	0.425195	0.409548	0.481988	0.512171	0.736234	0.706087	0.854646	0.831443	0.934975	1.12605	1.08484	1.24482	1.30181	1.43435	1.57206	1.67483	1.80357	1.71489	1.86927	2.03374	1.95677	2.20183	2.34415	2.38619	2.62381	2.65565	2.69924	2.80869	2.9585	2.9135	3.03184	3.15385	3.20281
276.8	-0.241149	-0.278555	-0.213764	-0.255001	-0.0663569	-0.254866	-0.138362	-0.170696	-0.0283387	-0.139137	-0.134065	0.0301366	0.0424687	-0.0512741	0.0464939	0.115818	0.28339	0.271218	0.34273	0.374978	0.603076	0.574987	0.721096	0.699932	0.801812	0.996065	0.956707	1.12221	1.17784	1.31374	1.45882	1.55669	1.69002	1.60444	1.76567	1.92915	1.85825	2.11221	2.2536	2.30629	2.55085	2.57541	2.63318	2.74765	2.90665	2.85705	2.98622	3.11398	3.16398
276.7	-0.39354	-0.435829	-0.360589	-0.400406	-0.215346	-0.403205	-0.278943	-0.318993	-0.176832	-0.284246	-0.285243	-0.11373	-0.102998	-0.187772	-0.0908468	-0.0267915	0.143041	0.135159	0.205167	0.23961	0.471664	0.446119	0.589803	0.569844	0.671316	0.867267	0.829482	0.99864	1.05529	1.19552	1.34539	1.43933	1.57673	1.49645	1.66418	1.82509	1.76014	2.02324	2.16449	2.22744	2.47707	2.49461	2.56754	2.68641	2.85472	2.80096	2.94165	3.07297	3.12573
276.6	-0.544947	-0.591656	-0.506771	-0.545068	-0.363562	-0.550311	-0.419031	-0.467614	-0.327095	-0.427811	-0.435913	-0.257751	-0.247933	-0.323875	-0.227776	-0.168731	0.00261574	-0.000418719	0.0705614	0.104861	0.340416	0.319126	0.4598	0.438966	0.540782	0.737289	0.703411	0.875568	0.933499	1.07789	1.23306	1.32202	1.46459	1.38913	1.56243	1.72057	1.66254	1.93402	2.0767	2.15011	2.40271	2.41246	2.50129	2.62577	2.80375	2.74466	2.89644	3.03073	3.08606
276.5	-0.696048	-0.745076	-0.651982	-0.689669	-0.512019	-0.694726	-0.558653	-0.614823	-0.476495	-0.571705	-0.584499	-0.40074	-0.390253	-0.458783	-0.364202	-0.308911	-0.137937	-0.135275	-0.0617391	-0.0275857	0.209905	0.193029	0.331732	0.310178	0.410361	0.608455	0.577784	0.751964	0.812778	0.962058	1.12074	1.20653	1.35278	1.28189	1.46162	1.61708	1.5654	1.84616	1.98947	2.07388	2.32879	2.33068	2.43648	2.56349	2.75178	2.68734	2.85124	2.98896	3.04714
276.4	-0.845133	-0.896594	-0.797555	-0.833333	-0.659262	-0.838009	-0.697821	-0.762441	-0.625335	-0.715424	-0.730439	-0.541598	-0.5331	-0.592907	-0.499929	-0.449897	-0.277624	-0.26833	-0.193548	-0.158954	0.0797577	0.0662191	0.205096	0.183431	0.279841	0.479665	0.453484	0.62939	0.693168	0.847182	1.00977	1.09198	1.23953	1.17507	1.36027	1.51216	1.47068	1.7588	1.89983	1.99807	2.25342	2.24801	2.37231	2.50142	2.69988	2.62941	2.80721	2.94572	3.00902
276.3	-0.992446	-1.04655	-0.942548	-0.974509	-0.805087	-0.97922	-0.834769	-0.908038	-0.772627	-0.859004	-0.873859	-0.683606	-0.674325	-0.72728	-0.634101	-0.591187	-0.416079	-0.401555	-0.325183	-0.290919	-0.0489885	-0.0590528	0.0780752	0.0550502	0.149181	0.35193	0.329245	0.50656	0.574625	0.731154	0.899814	0.977697	1.12835	1.0686	1.25975	1.40652	1.37584	1.67075	1.81043	1.92113	2.17688	2.16474	2.3063	2.43855	2.64724	2.57333	2.76207	2.90082	2.96998
276.2	-1.14045	-1.19411	-1.08552	-1.11576	-0.951666	-1.11629	-0.970847	-1.05226	-0.918474	-1.00159	-1.01579	-0.824041	-0.817052	-0.861397	-0.768381	-0.731577	-0.553157	-0.533109	-0.456642	-0.421385	-0.177827	-0.183355	-0.0489265	-0.0728863	0.0204661	0.224358	0.206286	0.383844	0.456545	0.613911	0.789397	0.863705	1.01761	0.964408	1.15901	1.30246	1.28053	1.58294	1.72022	1.84579	2.099	2.08374	2.24104	2.37636	2.59371	2.51684	2.71631	2.85467	2.93081
276.1	-1.28941	-1.34203	-1.22771	-1.25714	-1.10023	-1.25228	-1.10638	-1.19783	-1.06638	-1.14492	-1.15811	-0.965523	-0.959988	-0.996152	-0.905458	-0.87257	-0.691992	-0.665793	-0.588829	-0.553308	-0.306966	-0.310056	-0.176032	-0.200676	-0.10776	0.0977642	0.0851151	0.260213	0.337792	0.496906	0.678465	0.747741	0.905749	0.859167	1.05659	1.19868	1.18473	1.49541	1.62887	1.76923	2.02106	2.00113	2.17477	2.31246	2.54073	2.45978	2.66918	2.80811	2.89064
276	-1.43615	-1.48768	-1.36793	-1.39645	-1.24849	-1.38588	-1.24298	-1.34156	-1.21345	-1.28524	-1.29946	-1.10396	-1.102	-1.12909	-1.0414	-1.01131	-0.829254	-0.797763	-0.720296	-0.684352	-0.435125	-0.434656	-0.301924	-0.326805	-0.233189	-0.0267753	-0.0341871	0.137491	0.219066	0.381814	0.568872	0.633958	0.795762	0.754389	0.9553	1.09465	1.08997	1.40807	1.53899	1.69362	1.94464	1.91966	2.10982	2.24933	2.48862	2.40528	2.62251	2.76103	2.85287
275.9	-1.58245	-1.63172	-1.50848	-1.53463	-1.39602	-1.52038	-1.37804	-1.48509	-1.36055	-1.42583	-1.44033	-1.24206	-1.24459	-1.2618	-1.17702	-1.14958	-0.966745	-0.928706	-0.851756	-0.816037	-0.562562	-0.55726	-0.428485	-0.452104	-0.358062	-0.150577	-0.151106	0.0149007	0.101923	0.266147	0.458624	0.518695	0.685938	0.650471	0.853977	0.990811	0.994937	1.32108	1.44995	1.61739	1.86857	1.83933	2.04352	2.18571	2.43646	2.34809	2.57602	2.71527	2.81313
275.8	-1.72858	-1.77623	-1.64933	-1.6717	-1.5456	-1.65521	-1.51382	-1.62886	-1.5073	-1.56661	-1.57934	-1.37955	-1.38595	-1.39426	-1.31423	-1.28798	-1.10514	-1.06074	-0.984331	-0.947791	-0.691078	-0.678978	-0.554061	-0.57678	-0.483193	-0.275605	-0.268598	-0.108196	-0.0156132	0.149956	0.34744	0.404413	0.576067	0.547521	0.752479	0.886458	0.901993	1.23298	1.3605	1.54132	1.7894	1.75872	1.97633	2.11972	2.38237	2.28953	2.52833	2.66771	2.77172
275.7	-1.87593	-1.92084	-1.78962	-1.80805	-1.69553	-1.79035	-1.64896	-1.7735	-1.65432	-1.70554	-1.71956	-1.5186	-1.52939	-1.52694	-1.45071	-1.42577	-1.24351	-1.19335	-1.11738	-1.07865	-0.820349	-0.801469	-0.678325	-0.7025	-0.610854	-0.400796	-0.384475	-0.23177	-0.133177	0.0329584	0.23421	0.29053	0.467033	0.44363	0.648751	0.781565	0.808382	1.14296	1.27128	1.46525	1.70697	1.67833	1.90799	2.05207	2.3259	2.23074	2.47948	2.62074	2.72972
275.6	-2.02285	-2.06578	-1.92945	-1.94616	-1.8469	-1.92725	-1.78448	-1.91708	-1.80245	-1.84479	-1.85913	-1.65902	-1.6695	-1.6587	-1.5875	-1.56217	-1.38086	-1.32666	-1.24856	-1.20974	-0.950226	-0.924064	-0.804516	-0.828807	-0.738161	-0.525717	-0.501835	-0.357143	-0.251558	-0.0840073	0.119442	0.174917	0.357371	0.33998	0.545643	0.675009	0.713805	1.05114	1.1824	1.3882	1.62415	1.59671	1.83977	1.98403	2.26803	2.1715	2.42907	2.5716	2.68659
275.5	-2.16773	-2.20964	-2.06777	-2.08333	-1.99763	-2.06201	-1.92071	-2.05918	-1.94757	-1.98375	-1.99613	-1.7977	-1.81103	-1.78987	-1.72369	-1.69769	-1.5171	-1.45793	-1.37822	-1.34067	-1.07984	-1.04654	-0.931817	-0.953279	-0.864773	-0.650348	-0.618698	-0.481409	-0.369713	-0.200933	0.0066255	0.0582632	0.248301	0.236465	0.441472	0.568057	0.620142	0.960217	1.09408	1.31168	1.54115	1.51433	1.7727	1.91549	2.21015	2.11065	2.3782	2.52114	2.64282
275.4	-2.31248	-2.35308	-2.20721	-2.22031	-2.1491	-2.19711	-2.05841	-2.20105	-2.09149	-2.12241	-2.13255	-1.93577	-1.95376	-1.92206	-1.86111	-1.83242	-1.6525	-1.59039	-1.50875	-1.47169	-1.20927	-1.16941	-1.06018	-1.07919	-0.991717	-0.775031	-0.736868	-0.606039	-0.488365	-0.319728	-0.107084	-0.0584649	0.13968	0.132711	0.336495	0.460914	0.525111	0.8681	1.00569	1.23434	1.45803	1.43048	1.70371	1.84624	2.15036	2.05013	2.32746	2.47075	2.59672
275.3	-2.45501	-2.49562	-2.34477	-2.3561	-2.2975	-2.33012	-2.19471	-2.34099	-2.23456	-2.25951	-2.26755	-2.07046	-2.095	-2.05237	-1.9962	-1.96409	-1.78726	-1.71974	-1.63737	-1.6017	-1.33805	-1.28916	-1.18809	-1.20416	-1.11701	-0.89944	-0.854113	-0.728476	-0.60694	-0.438555	-0.220154	-0.175527	0.0328974	0.02896	0.233165	0.356522	0.431429	0.776548	0.917897	1.15786	1.37408	1.34907	1.63591	1.77938	2.08989	1.99051	2.27865	2.4192	2.55311
275.2	-2.59421	-2.63491	-2.48009	-2.49008	-2.44358	-2.46024	-2.32894	-2.47935	-2.37342	-2.39439	-2.40045	-2.20381	-2.23425	-2.17992	-2.12941	-2.09337	-1.91884	-1.84562	-1.76487	-1.72992	-1.46501	-1.40743	-1.31357	-1.32682	-1.23894	-1.02293	-0.969141	-0.848344	-0.722956	-0.555036	-0.329615	-0.288946	-0.0723761	-0.072624	0.130861	0.255086	0.341212	0.687233	0.830566	1.08315	1.29171	1.26919	1.56877	1.71443	2.0312	1.93256	2.22976	2.37101	2.50999
275.1	-2.73263	-2.77016	-2.61477	-2.62163	-2.58606	-2.58731	-2.46286	-2.61576	-2.51095	-2.52749	-2.53188	-2.33529	-2.37135	-2.30505	-2.26283	-2.22333	-2.04923	-1.97105	-1.89109	-1.85761	-1.59081	-1.52487	-1.43566	-1.44834	-1.35906	-1.14253	-1.0847	-0.96673	-0.837492	-0.67032	-0.438771	-0.400581	-0.176945	-0.172894	0.0288691	0.157819	0.251961	0.600094	0.744855	1.0087	1.21023	1.19178	1.50128	1.65134	1.97301	1.87629	2.18102	2.32472	2.46801
275	-2.86901	-2.90158	-2.74795	-2.74899	-2.72589	-2.71221	-2.59427	-2.7487	-2.64533	-2.65746	-2.66022	-2.46307	-2.50699	-2.42755	-2.3929	-2.35015	-2.1774	-2.09387	-2.01362	-1.98092	-1.71439	-1.63963	-1.55708	-1.56706	-1.47805	-1.25933	-1.19782	-1.08416	-0.949147	-0.784003	-0.546611	-0.510519	-0.280281	-0.271517	-0.0706124	0.0610396	0.166649	0.516602	0.661276	0.935605	1.13092	1.11724	1.43601	1.58982	1.91607	1.82211	2.13443	2.27986	2.42728
274.9	-3.00439	-3.03276	-2.8805	-2.87539	-2.86405	-2.83635	-2.72603	-2.88003	-2.77891	-2.78639	-2.7887	-2.59038	-2.6415	-2.55149	-2.52253	-2.47737	-2.30592	-2.21606	-2.13651	-2.10388	-1.83823	-1.75372	-1.67743	-1.6858	-1.59692	-1.37675	-1.31113	-1.20046	-1.06181	-0.896835	-0.654815	-0.620902	-0.38393	-0.372113	-0.170907	-0.0383515	0.0811419	0.432596	0.576716	0.862262	1.05079	1.04227	1.37041	1.52659	1.85893	1.7677	2.08614	2.23538	2.38653
274.8	-3.14081	-3.16402	-3.01174	-3.00495	-3.00223	-2.96034	-2.85837	-3.01244	-2.9131	-2.91528	-2.91741	-2.71763	-2.77598	-2.67723	-2.65199	-2.60518	-2.43339	-2.33922	-2.26011	-2.22802	-1.96204	-1.86863	-1.79961	-1.80449	-1.7157	-1.49379	-1.4269	-1.31897	-1.17376	-1.01124	-0.764893	-0.732134	-0.487483	-0.473294	-0.273114	-0.138296	-0.00428789	0.346387	0.491211	0.784528	0.968707	0.967654	1.30248	1.46248	1.80052	1.71183	2.03559	2.18857	2.34407
274.7	-3.27749	-3.29407	-3.14176	-3.13619	-3.14071	-3.08351	-2.9909	-3.14452	-3.04563	-3.04447	-3.04634	-2.84793	-2.91048	-2.80394	-2.78197	-2.73376	-2.55978	-2.46149	-2.38407	-2.35461	-2.0854	-1.98484	-1.92398	-1.92344	-1.83518	-1.61025	-1.54375	-1.43803	-1.285	-1.12654	-0.875966	-0.845217	-0.592904	-0.573681	-0.375474	-0.238756	-0.091557	0.257631	0.403752	0.70667	0.885234	0.891223	1.23236	1.39631	1.73984	1.65407	1.98141	2.13984	2.29971
274.6	-3.41264	-3.42283	-3.27003	-3.26727	-3.27788	-3.20666	-3.12268	-3.27479	-3.17594	-3.17312	-3.17302	-2.97721	-3.04318	-2.93143	-2.91012	-2.86144	-2.68521	-2.58303	-2.50564	-2.48032	-2.20869	-2.10254	-2.04728	-2.04192	-1.95511	-1.72782	-1.66013	-1.55674	-1.3961	-1.24092	-0.98857	-0.95706	-0.697209	-0.675765	-0.478416	-0.338356	-0.179097	0.170405	0.317806	0.6282	0.802809	0.816176	1.16223	1.33126	1.67865	1.59633	1.92703	2.09038	2.2545
274.5	-3.54563	-3.55189	-3.39676	-3.39967	-3.41236	-3.32764	-3.25333	-3.4033	-3.30306	-3.29883	-3.29588	-3.10438	-3.17295	-3.05846	-3.03504	-2.98621	-2.80857	-2.70389	-2.62548	-2.60418	-2.33065	-2.21931	-2.16849	-2.15819	-2.07063	-1.84422	-1.77324	-1.67432	-1.50775	-1.35387	-1.09819	-1.06746	-0.8014	-0.775223	-0.579271	-0.43559	-0.264704	0.0830363	0.232079	0.549586	0.720987	0.743753	1.09287	1.26797	1.61752	1.54073	1.87426	2.04161	2.20918
274.4	-3.67554	-3.679	-3.52249	-3.53125	-3.54471	-3.44958	-3.38335	-3.53209	-3.42807	-3.42389	-3.41642	-3.23173	-3.29955	-3.18365	-3.15646	-3.10784	-2.93157	-2.8241	-2.74612	-2.72634	-2.44985	-2.33433	-2.28811	-2.27246	-2.18405	-1.95788	-1.88488	-1.78962	-1.61824	-1.46595	-1.20732	-1.17764	-0.90431	-0.874468	-0.677754	-0.531001	-0.34938	-0.00520884	0.145719	0.469148	0.640382	0.673423	1.02336	1.20711	1.55573	1.48499	1.82158	1.994	2.16399
274.3	-3.80386	-3.80423	-3.64696	-3.65967	-3.67496	-3.56995	-3.51347	-3.65896	-3.55271	-3.54659	-3.53568	-3.35488	-3.42346	-3.3066	-3.2761	-3.22574	-3.05378	-2.94233	-2.86666	-2.8463	-2.56761	-2.44756	-2.40586	-2.38484	-2.297	-2.06859	-1.99647	-1.90259	-1.72644	-1.57679	-1.3152	-1.28448	-1.00542	-0.97314	-0.775218	-0.624835	-0.433836	-0.0929678	0.0600883	0.388892	0.560311	0.604093	0.955508	1.1455	1.49381	1.43096	1.76962	1.94633	2.12004
274.2	-3.9318	-3.92934	-3.77126	-3.7868	-3.80504	-3.68986	-3.64261	-3.78475	-3.67712	-3.66817	-3.65488	-3.47773	-3.54735	-3.42985	-3.39348	-3.3436	-3.17432	-3.06038	-2.98777	-2.96534	-2.68562	-2.56084	-2.52254	-2.49661	-2.41079	-2.17701	-2.10789	-2.01543	-1.83525	-1.68888	-1.42153	-1.38926	-1.10542	-1.07267	-0.873226	-0.717034	-0.517064	-0.180374	-0.0256977	0.307566	0.479966	0.535878	0.88762	1.08374	1.43257	1.37795	1.71773	1.90044	2.07586
274.1	-4.0584	-4.05412	-3.89339	-3.91121	-3.93411	-3.80857	-3.77197	-3.90915	-3.79793	-3.78755	-3.77161	-3.59756	-3.67021	-3.551	-3.50988	-3.45922	-3.29316	-3.17669	-3.10715	-3.08195	-2.80153	-2.67293	-2.63726	-2.60518	-2.52347	-2.28427	-2.21757	-2.12789	-1.94382	-1.79906	-1.52723	-1.49238	-1.20572	-1.17153	-0.970449	-0.80886	-0.598838	-0.268304	-0.110178	0.22573	0.400762	0.470421	0.820239	1.02112	1.37108	1.32659	1.66668	1.85428	2.03379
274	-4.18332	-4.17771	-4.01246	-4.03548	-4.06092	-3.92827	-3.8998	-4.03217	-3.91709	-3.90499	-3.88944	-3.71556	-3.7911	-3.66985	-3.62467	-3.574	-3.4098	-3.29239	-3.22588	-3.19741	-2.91716	-2.78549	-2.75113	-2.7146	-2.63462	-2.39141	-2.32594	-2.23865	-2.05311	-1.90908	-1.63282	-1.59478	-1.30492	-1.26919	-1.0685	-0.90071	-0.680239	-0.356715	-0.193834	0.143599	0.322503	0.405013	0.752913	0.958691	1.31041	1.2756	1.61758	1.81003	1.99145
273.9	-4.30662	-4.29879	-4.12773	-4.15883	-4.18585	-4.04776	-4.02622	-4.15249	-4.03536	-4.02039	-4.00744	-3.83407	-3.91018	-3.78658	-3.73756	-3.68774	-3.52521	-3.40841	-3.3441	-3.31247	-3.03153	-2.89688	-2.86503	-2.82368	-2.7441	-2.49764	-2.43469	-2.34913	-2.16041	-2.01719	-1.73897	-1.69926	-1.40437	-1.36529	-1.1645	-0.992032	-0.76255	-0.445711	-0.277046	0.0618043	0.244534	0.339825	0.684045	0.897002	1.24832	1.22448	1.56767	1.76431	1.9469
273.8	-4.42844	-4.41845	-4.24281	-4.283	-4.31209	-4.16681	-4.15234	-4.27247	-4.15244	-4.13463	-4.12518	-3.95111	-4.02906	-3.90135	-3.84949	-3.79968	-3.64018	-3.52313	-3.46076	-3.42571	-3.14608	-3.00911	-2.97776	-2.93023	-2.85166	-2.60291	-2.54056	-2.45836	-2.26715	-2.12268	-1.84497	-1.80273	-1.50516	-1.46039	-1.26052	-1.08102	-0.844602	-0.534151	-0.36074	-0.0197394	0.166801	0.274857	0.616147	0.834545	1.18531	1.17065	1.5168	1.71872	1.90165
273.7	-4.54617	-4.53426	-4.35475	-4.4033	-4.43421	-4.28433	-4.27579	-4.38993	-4.266	-4.24555	-4.24059	-4.06657	-4.14385	-4.0142	-3.95811	-3.90973	-3.7531	-3.63493	-3.57228	-3.53588	-3.25803	-3.11859	-3.08873	-3.03365	-2.95698	-2.70655	-2.64485	-2.5649	-2.37085	-2.22382	-1.9478	-1.90355	-1.60491	-1.55402	-1.35358	-1.16781	-0.922857	-0.620139	-0.440984	-0.0998162	0.0906037	0.212226	0.549236	0.774109	1.12483	1.11798	1.46733	1.67529	1.85729
273.6	-4.66296	-4.64694	-4.4643	-4.52141	-4.5526	-4.40034	-4.39666	-4.50502	-4.37639	-4.35497	-4.35335	-4.18031	-4.25684	-4.12598	-4.06369	-4.0175	-3.8636	-3.74444	-3.68189	-3.64399	-3.36882	-3.22462	-3.19754	-3.13538	-3.06021	-2.8106	-2.74786	-2.66818	-2.47268	-2.32432	-2.0495	-2.00002	-1.70286	-1.64485	-1.44393	-1.25277	-0.999435	-0.705186	-0.519507	-0.178761	0.0145568	0.152455	0.482898	0.716328	1.06359	1.06706	1.41962	1.63235	1.81459
273.5	-4.77766	-4.75743	-4.57371	-4.63916	-4.66816	-4.51664	-4.51513	-4.61859	-4.48498	-4.46275	-4.46431	-4.2931	-4.36776	-4.2369	-4.16835	-4.1249	-3.97263	-3.85201	-3.79062	-3.74986	-3.47701	-3.32901	-3.30354	-3.23648	-3.16315	-2.9143	-2.84998	-2.77029	-2.57318	-2.42235	-2.15036	-2.09736	-1.79987	-1.73428	-1.5344	-1.33611	-1.076	-0.789591	-0.599428	-0.25738	-0.0628319	0.0933907	0.417605	0.66014	1.00263	1.0166	1.37171	1.58938	1.77199
273.4	-4.88901	-4.86439	-4.67997	-4.75416	-4.78044	-4.63005	-4.63073	-4.72887	-4.59036	-4.56731	-4.57064	-4.40201	-4.47568	-4.34491	-4.27053	-4.22827	-4.07842	-3.95691	-3.89658	-3.85232	-3.58181	-3.43294	-3.40558	-3.33559	-3.26352	-3.01466	-2.94928	-2.87001	-2.67109	-2.51687	-2.24857	-2.18959	-1.89359	-1.82136	-1.6232	-1.41726	-1.14857	-0.871987	-0.6778	-0.333758	-0.136515	0.0359457	0.355185	0.604672	0.942652	0.969873	1.32613	1.54692	1.73276
273.3	-4.99725	-4.96893	-4.78437	-4.8669	-4.88928	-4.7402	-4.74529	-4.83747	-4.69421	-4.66911	-4.67527	-4.50851	-4.58023	-4.45037	-4.36965	-4.32972	-4.18142	-4.05914	-4.00005	-3.95172	-3.68245	-3.53414	-3.50551	-3.43147	-3.36214	-3.11266	-3.04786	-2.96719	-2.76734	-2.60959	-2.34453	-2.28112	-1.98548	-1.90723	-1.70897	-1.49654	-1.22159	-0.952943	-0.755004	-0.409743	-0.20984	-0.0207363	0.293762	0.551829	0.884642	0.923159	1.28158	1.50656	1.69511
273.2	-5.10053	-5.06975	-4.88613	-4.97591	-4.99359	-4.84632	-4.85639	-4.94121	-4.7953	-4.76932	-4.77671	-4.61142	-4.68067	-4.55147	-4.46577	-4.42631	-4.28033	-4.15774	-4.10079	-4.04905	-3.78108	-3.63181	-3.60262	-3.52383	-3.4554	-3.20647	-3.14493	-3.06007	-2.86033	-2.69959	-2.43703	-2.37014	-2.07421	-1.98981	-1.79234	-1.57279	-1.29034	-1.03151	-0.830855	-0.484333	-0.28023	-0.0747787	0.234776	0.500941	0.830453	0.877576	1.23932	1.46654	1.65834
273.1	-5.20246	-5.16831	-4.98489	-5.08143	-5.09385	-4.94961	-4.96533	-5.04286	-4.89259	-4.86642	-4.87568	-4.71216	-4.77995	-4.64993	-4.55988	-4.52151	-4.37759	-4.25554	-4.19991	-4.14447	-3.87641	-3.72665	-3.69775	-3.61393	-3.54506	-3.29929	-3.23986	-3.14969	-2.95048	-2.78831	-2.52873	-2.45738	-2.16196	-2.07162	-1.87305	-1.64634	-1.35863	-1.10819	-0.903971	-0.556868	-0.348333	-0.126843	0.176816	0.451169	0.777218	0.83327	1.19852	1.42885	1.62275
273	-5.30506	-5.26703	-5.08351	-5.18588	-5.19284	-5.05341	-5.073	-5.14388	-4.99038	-4.96149	-4.97393	-4.81287	-4.87685	-4.74623	-4.65324	-4.61485	-4.47393	-4.35414	-4.29648	-4.23895	-3.97052	-3.81931	-3.7912	-3.70392	-3.63378	-3.38984	-3.33396	-3.23824	-3.04008	-2.8753	-2.62172	-2.54131	-2.24908	-2.15212	-1.95356	-1.71852	-1.42905	-1.18586	-0.975818	-0.628162	-0.413892	-0.178189	0.118838	0.40243	0.724513	0.789283	1.15698	1.3921	1.58743
272.9	-5.40643	-5.36414	-5.17832	-5.28784	-5.2899	-5.15465	-5.1785	-5.24241	-5.08657	-5.05616	-5.07013	-4.91355	-4.97167	-4.84036	-4.74548	-4.70802	-4.56944	-4.44977	-4.3907	-4.33083	-4.06376	-3.91098	-3.88349	-3.7925	-3.72175	-3.47785	-3.42457	-3.32673	-3.1284	-2.95849	-2.71211	-2.62359	-2.33596	-2.23127	-2.03124	-1.78988	-1.4981	-1.26219	-1.0464	-0.698534	-0.478808	-0.227663	0.0642975	0.354319	0.673531	0.745296	1.11601	1.35555	1.55442
272.8	-5.50482	-5.45923	-5.27213	-5.38633	-5.38398	-5.25505	-5.28156	-5.33894	-5.18044	-5.14839	-5.1628	-5.01323	-5.06377	-4.93221	-4.83558	-4.79845	-4.66252	-4.54436	-4.48348	-4.42101	-4.15356	-4.00098	-3.97199	-3.87944	-3.80719	-3.56431	-3.5109	-3.41272	-3.21423	-3.03801	-2.80014	-2.70318	-2.42093	-2.30953	-2.10798	-1.86004	-1.56495	-1.33812	-1.11486	-0.768591	-0.541423	-0.276155	0.0113691	0.305741	0.625364	0.701924	1.07496	1.32106	1.52107
272.7	-5.60096	-5.55195	-5.3649	-5.48147	-5.47574	-5.35372	-5.38291	-5.43113	-5.27099	-5.23928	-5.25138	-5.11087	-5.15483	-5.02291	-4.92299	-4.88762	-4.75303	-4.63749	-4.57328	-4.50915	-4.24131	-4.08683	-4.05839	-3.96419	-3.8921	-3.64877	-3.59709	-3.49714	-3.29757	-3.11639	-2.88714	-2.78147	-2.50389	-2.38715	-2.18488	-1.93026	-1.63006	-1.4117	-1.18232	-0.837884	-0.602883	-0.322285	-0.0410616	0.258425	0.577746	0.658807	1.0358	1.28712	1.4867
272.6	-5.69584	-5.64372	-5.45455	-5.57463	-5.56609	-5.45159	-5.4818	-5.52149	-5.35974	-5.3278	-5.33792	-5.20624	-5.2432	-5.11216	-5.00747	-4.9743	-4.84254	-4.7288	-4.66202	-4.5928	-4.32762	-4.17126	-4.14387	-4.04722	-3.9759	-3.73204	-3.68063	-3.57981	-3.37841	-3.19337	-2.97308	-2.85799	-2.58458	-2.46324	-2.25959	-2.00091	-1.69367	-1.48419	-1.24854	-0.906236	-0.663404	-0.370615	-0.0921632	0.209834	0.530827	0.615356	0.997307	1.25194	1.4522
272.5	-5.79033	-5.73495	-5.54338	-5.6678	-5.65513	-5.54868	-5.57999	-5.61279	-5.44969	-5.41743	-5.42454	-5.30115	-5.33029	-5.20097	-5.09193	-5.06031	-4.92886	-4.81847	-4.75181	-4.67621	-4.41286	-4.25676	-4.2265	-4.12996	-4.05803	-3.81441	-3.76285	-3.66287	-3.46063	-3.26958	-3.05785	-2.93349	-2.66435	-2.53976	-2.33334	-2.07065	-1.7607	-1.55712	-1.31517	-0.975342	-0.724418	-0.421038	-0.142969	0.163017	0.483011	0.570749	0.957467	1.21521	1.41826
272.4	-5.88094	-5.82367	-5.62892	-5.7586	-5.74217	-5.64314	-5.67618	-5.70096	-5.53647	-5.50367	-5.50823	-5.39454	-5.41403	-5.28665	-5.17408	-5.14182	-5.01322	-4.90651	-4.83789	-4.75773	-4.4951	-4.34155	-4.30751	-4.20997	-4.13732	-3.89346	-3.84325	-3.74434	-3.5398	-3.34392	-3.13911	-3.00822	-2.74151	-2.61341	-2.40449	-2.13744	-1.82599	-1.62655	-1.38024	-1.04439	-0.783292	-0.47025	-0.194143	0.118123	0.436713	0.527676	0.920325	1.17932	1.38547
272.3	-5.96821	-5.90912	-5.71309	-5.84432	-5.82377	-5.73391	-5.76862	-5.7867	-5.61856	-5.58689	-5.58748	-5.4855	-5.4933	-5.36865	-5.25198	-5.22095	-5.09383	-4.99179	-4.92092	-4.83615	-4.5731	-4.42128	-4.38279	-4.28635	-4.2126	-3.96909	-3.91928	-3.8198	-3.61656	-3.4132	-3.21529	-3.07904	-2.81702	-2.68399	-2.47226	-2.19999	-1.88873	-1.69216	-1.4422	-1.1092	-0.838402	-0.517261	-0.241977	0.0768391	0.392441	0.486696	0.885708	1.14601	1.3538
272.2	-6.05291	-5.99156	-5.79541	-5.92794	-5.9023	-5.82334	-5.8578	-5.86888	-5.69843	-5.6684	-5.66382	-5.57127	-5.57015	-5.44713	-5.32655	-5.2966	-5.1722	-5.0749	-5.00035	-4.90992	-4.64889	-4.49881	-4.45367	-4.36028	-4.28476	-4.04268	-3.99136	-3.89153	-3.69117	-3.47982	-3.29082	-3.14574	-2.89064	-2.75274	-2.5382	-2.26078	-1.94914	-1.75698	-1.50323	-1.17282	-0.891351	-0.560674	-0.288638	0.0364206	0.34859	0.448327	0.852638	1.1136	1.32439
272.1	-6.13622	-6.07168	-5.87543	-6.00868	-5.97873	-5.91037	-5.94412	-5.94814	-5.7768	-5.74716	-5.73877	-5.65355	-5.64451	-5.52347	-5.39741	-5.36937	-5.24817	-5.15568	-5.07779	-4.9807	-4.72134	-4.57242	-4.5217	-4.43067	-4.35319	-4.1129	-4.0598	-3.96132	-3.76172	-3.54389	-3.36291	-3.20946	-2.96157	-2.81849	-2.60073	-2.31909	-2.00593	-1.81941	-1.56161	-1.23408	-0.942974	-0.603515	-0.332697	-0.00221317	0.306042	0.412414	0.821795	1.08239	1.29554
272	-6.21573	-6.14785	-5.95227	-6.08402	-6.05367	-5.99305	-6.02675	-6.02375	-5.85158	-5.82497	-5.81105	-5.7335	-5.71746	-5.59676	-5.46657	-5.43987	-5.32187	-5.23453	-5.15255	-5.04961	-4.79197	-4.64366	-4.58647	-4.49966	-4.41912	-4.17992	-4.12713	-4.02866	-3.82809	-3.60341	-3.43253	-3.2693	-3.02945	-2.881	-2.66113	-2.37624	-2.06064	-1.87962	-1.61557	-1.29299	-0.993103	-0.646062	-0.375249	-0.0400144	0.266225	0.37761	0.790918	1.05167	1.26892
271.9	-6.29253	-6.22228	-6.0271	-6.15757	-6.12781	-6.073	-6.10729	-6.09643	-5.92547	-5.89902	-5.88277	-5.8117	-5.78909	-5.6687	-5.53532	-5.50991	-5.3932	-5.31234	-5.22384	-5.11645	-4.86205	-4.71317	-4.64948	-4.56681	-4.48402	-4.24566	-4.19248	-4.09406	-3.89352	-3.66237	-3.50295	-3.32715	-3.09376	-2.94129	-2.72023	-2.43296	-2.11582	-1.9382	-1.66658	-1.34976	-1.0425	-0.688524	-0.417098	-0.0775138	0.227834	0.343557	0.761117	1.01993	1.24288
271.8	-6.36865	-6.29696	-6.10152	-6.23257	-6.20285	-6.15283	-6.18736	-6.16913	-5.99777	-5.97338	-5.95423	-5.88919	-5.86045	-5.74145	-5.60423	-5.57978	-5.46412	-5.38864	-5.29483	-5.18257	-4.93136	-4.78262	-4.71305	-4.63279	-4.54821	-4.31243	-4.25653	-4.16042	-3.95974	-3.71959	-3.57175	-3.38734	-3.15749	-3.00001	-2.77838	-2.49242	-2.17172	-1.9981	-1.71859	-1.40578	-1.09208	-0.732193	-0.46051	-0.116134	0.188906	0.307652	0.730851	0.985803	1.21667
271.7	-6.44287	-6.36953	-6.17453	-6.30604	-6.27592	-6.23123	-6.2664	-6.24037	-6.06779	-6.04643	-6.02241	-5.96408	-5.92993	-5.81154	-5.67313	-5.64734	-5.53381	-5.46208	-5.36337	-5.24671	-4.99904	-4.85092	-4.77626	-4.69882	-4.6091	-4.37967	-4.31849	-4.225	-4.02275	-3.77499	-3.63965	-3.44717	-3.21969	-3.05726	-2.83507	-2.55077	-2.22675	-2.05843	-1.76995	-1.45969	-1.14153	-0.775028	-0.50272	-0.154345	0.149694	0.270352	0.701283	0.94916	1.19162
271.6	-6.51664	-6.44136	-6.24617	-6.379	-6.34762	-6.30846	-6.34378	-6.30852	-6.13703	-6.11781	-6.09032	-6.03945	-5.99733	-5.88031	-5.73993	-5.71348	-5.60093	-5.53528	-5.43254	-5.31064	-5.06509	-4.91835	-4.83877	-4.76473	-4.67018	-4.44653	-4.37912	-4.28774	-4.08428	-3.83215	-3.70523	-3.50572	-3.27912	-3.11139	-2.88853	-2.60642	-2.28216	-2.11684	-1.82153	-1.5126	-1.19074	-0.817904	-0.544982	-0.192148	0.111912	0.232457	0.671405	0.912545	1.16551
271.5	-6.58609	-6.5095	-6.31443	-6.44723	-6.41617	-6.38104	-6.41656	-6.37104	-6.20269	-6.18529	-6.15273	-6.11294	-6.06223	-5.94622	-5.80419	-5.77534	-5.66492	-5.60431	-5.4974	-5.37229	-5.12659	-4.98229	-4.89729	-4.82536	-4.7277	-4.51081	-4.43618	-4.34583	-4.14252	-3.88571	-3.76774	-3.55989	-3.33601	-3.16288	-2.93846	-2.65868	-2.33323	-2.17084	-1.86906	-1.56263	-1.23794	-0.857916	-0.585265	-0.227387	0.0765131	0.19735	0.64307	0.876701	1.13999
271.4	-6.65104	-6.57508	-6.38075	-6.50953	-6.48049	-6.44997	-6.48594	-6.4317	-6.26375	-6.24917	-6.21145	-6.18137	-6.12342	-6.00785	-5.8665	-5.83376	-5.72481	-5.67008	-5.55728	-5.42897	-5.18564	-5.04224	-4.95236	-4.88209	-4.78158	-4.57104	-4.48984	-4.39896	-4.1979	-3.93699	-3.82572	-3.60986	-3.38816	-3.21209	-2.98651	-2.70794	-2.38247	-2.22088	-1.91225	-1.61051	-1.28181	-0.895376	-0.620998	-0.261374	0.0433557	0.166498	0.617328	0.843578	1.11808
271.3	-6.7139	-6.63702	-6.44292	-6.56845	-6.54126	-6.51565	-6.55221	-6.48807	-6.32337	-6.30928	-6.26752	-6.24592	-6.18004	-6.066	-5.92662	-5.88906	-5.78076	-5.7329	-5.61371	-5.48242	-5.24034	-5.0978	-5.00367	-4.93623	-4.83096	-4.62753	-4.54087	-4.4493	-4.2501	-3.98462	-3.88087	-3.65587	-3.43653	-3.25813	-3.03131	-2.75546	-2.42833	-2.26937	-1.95157	-1.65561	-1.32223	-0.930615	-0.654723	-0.293653	0.0136319	0.139548	0.594937	0.813052	1.09891
271.2	-6.77459	-6.69627	-6.50385	-6.62446	-6.59891	-6.57728	-6.61491	-6.54072	-6.38073	-6.36796	-6.31997	-6.30704	-6.23525	-6.12097	-5.98363	-5.93945	-5.83446	-5.79289	-5.66829	-5.53347	-5.29151	-5.15045	-5.05109	-4.98829	-4.87711	-4.68015	-4.58902	-4.49629	-4.29957	-4.03089	-3.93345	-3.69916	-3.48167	-3.30199	-3.07513	-2.80085	-2.47152	-2.31572	-1.98978	-1.69696	-1.3594	-0.964701	-0.685952	-0.325668	-0.0159576	0.114644	0.573851	0.782951	1.08137
271.1	-6.83108	-6.75434	-6.5644	-6.67792	-6.65543	-6.6367	-6.67769	-6.59095	-6.43674	-6.4242	-6.3722	-6.36428	-6.28853	-6.17313	-6.03961	-5.98909	-5.88637	-5.85064	-5.72109	-5.58196	-5.34093	-5.20182	-5.09779	-5.03886	-4.92197	-4.73074	-4.63597	-4.54279	-4.34679	-4.07577	-3.98353	-3.74238	-3.52495	-3.34379	-3.1184	-2.84632	-2.51305	-2.36085	-2.02576	-1.73724	-1.39503	-0.999929	-0.717485	-0.358135	-0.0436844	0.0890138	0.552031	0.752796	1.065
271	-6.88751	-6.81176	-6.62274	-6.72862	-6.71075	-6.69271	-6.73872	-6.64115	-6.49101	-6.47996	-6.4246	-6.41971	-6.3416	-6.22546	-6.09612	-6.03672	-5.93698	-5.90699	-5.77246	-5.63072	-5.3915	-5.25344	-5.14481	-5.08865	-4.96635	-4.78052	-4.6826	-4.58856	-4.39333	-4.1216	-4.03336	-3.7835	-3.56841	-3.38471	-3.16129	-2.89048	-2.55321	-2.40468	-2.06009	-1.77594	-1.42813	-1.03571	-0.749687	-0.392077	-0.0699909	0.0623388	0.531821	0.723615	1.04739
270.9	-6.94286	-6.86765	-6.67939	-6.77853	-6.76419	-6.74785	-6.79851	-6.69045	-6.54286	-6.53396	-6.47686	-6.47368	-6.39262	-6.27642	-6.1509	-6.08405	-5.98477	-5.96154	-5.82124	-5.67738	-5.43998	-5.30272	-5.19078	-5.13658	-5.00997	-4.82946	-4.72871	-4.631	-4.4379	-4.16559	-4.0805	-3.82505	-3.61165	-3.42438	-3.20239	-2.9349	-2.59369	-2.44772	-2.0925	-1.81278	-1.46131	-1.06974	-0.781785	-0.422853	-0.0951528	0.0336121	0.511316	0.695363	1.02951
270.8	-6.99591	-6.92077	-6.73343	-6.82677	-6.8145	-6.80032	-6.85436	-6.73607	-6.5919	-6.58613	-6.52734	-6.52588	-6.44196	-6.3263	-6.20518	-6.12974	-6.03125	-6.0137	-5.86698	-5.72234	-5.48747	-5.3512	-5.23501	-5.1845	-5.04965	-4.87645	-4.77226	-4.67145	-4.47963	-4.20834	-4.12499	-3.86414	-3.65207	-3.46187	-3.24215	-2.97844	-2.63106	-2.48591	-2.12359	-1.84818	-1.49271	-1.10124	-0.811715	-0.452685	-0.118515	0.00717839	0.491681	0.66767	1.01191
270.7	-7.04853	-6.9742	-6.78622	-6.87456	-6.86348	-6.85105	-6.90897	-6.78052	-6.64109	-6.63537	-6.57614	-6.57735	-6.49069	-6.37644	-6.25829	-6.17554	-6.07822	-6.06429	-5.91065	-5.76714	-5.5339	-5.4001	-5.28015	-5.23148	-5.08939	-4.92365	-4.81499	-4.71169	-4.52201	-4.2508	-4.16847	-3.90339	-3.69273	-3.49828	-3.28039	-3.0214	-2.66967	-2.52423	-2.15465	-1.88427	-1.52513	-1.13461	-0.841352	-0.482495	-0.144842	-0.0186171	0.471037	0.639847	0.993492
270.6	-7.09734	-7.02446	-6.83662	-6.91899	-6.90971	-6.8974	-6.9604	-6.82366	-6.68892	-6.68283	-6.62082	-6.62678	-6.53733	-6.42618	-6.30812	-6.21872	-6.12171	-6.1108	-5.95247	-5.80882	-5.57841	-5.44525	-5.32235	-5.27574	-5.12648	-4.96721	-4.85561	-4.75081	-4.56133	-4.2916	-4.20864	-3.93872	-3.73108	-3.53268	-3.31671	-3.06238	-2.70503	-2.56004	-2.18539	-1.91759	-1.5572	-1.16653	-0.869419	-0.509643	-0.16851	-0.0432289	0.451257	0.612424	0.976847
270.5	-7.14365	-7.07219	-6.88472	-6.96037	-6.95305	-6.9415	-7.00981	-6.86405	-6.73167	-6.72814	-6.66381	-6.67311	-6.58171	-6.4744	-6.35462	-6.25871	-6.16403	-6.15373	-5.99219	-5.84719	-5.62002	-5.48917	-5.36173	-5.31749	-5.16156	-5.00977	-4.89339	-4.78744	-4.59825	-4.33086	-4.24578	-3.97179	-3.7674	-3.56496	-3.35132	-3.10071	-2.73725	-2.59349	-2.21303	-1.95014	-1.58809	-1.19685	-0.895911	-0.535827	-0.190659	-0.0646854	0.432901	0.586582	0.962269
270.4	-7.18857	-7.11819	-6.93213	-7.00088	-6.99426	-6.98407	-7.05668	-6.90255	-6.77263	-6.77207	-6.70586	-6.71595	-6.62596	-6.52244	-6.39871	-6.29584	-6.2039	-6.19652	-6.02985	-5.88497	-5.66017	-5.53079	-5.39909	-5.35745	-5.19501	-5.05166	-4.93044	-4.82186	-4.63321	-4.36975	-4.28237	-4.00436	-3.80243	-3.59712	-3.38503	-3.13811	-2.76828	-2.62507	-2.2388	-1.9816	-1.61851	-1.22673	-0.922807	-0.560748	-0.213664	-0.0849825	0.413126	0.561984	0.947568
270.3	-7.23204	-7.16285	-6.97907	-7.04007	-7.03451	-7.02432	-7.10197	-6.94017	-6.81371	-6.81595	-6.74674	-6.75808	-6.66824	-6.56992	-6.44142	-6.33315	-6.24255	-6.23921	-6.06648	-5.92263	-5.69861	-5.57337	-5.43565	-5.39685	-5.22731	-5.09142	-4.96813	-4.85664	-4.66717	-4.4087	-4.31767	-4.03663	-3.8365	-3.62913	-3.4186	-3.17468	-2.79956	-2.65695	-2.26594	-2.01178	-1.64882	-1.25791	-0.94877	-0.585611	-0.238302	-0.105616	0.392724	0.537656	0.932313
270.2	-7.27315	-7.20688	-7.02496	-7.07825	-7.07394	-7.06254	-7.14568	-6.9783	-6.85386	-6.85784	-6.78815	-6.79968	-6.70887	-6.616	-6.48286	-6.36843	-6.28001	-6.28081	-6.10308	-5.95946	-5.73639	-5.61594	-5.47315	-5.43485	-5.25854	-5.12994	-5.00336	-4.89013	-4.70167	-4.44725	-4.35242	-4.06859	-3.87047	-3.66098	-3.44971	-3.21113	-2.83103	-2.68939	-2.29108	-2.04262	-1.67803	-1.28938	-0.973875	-0.610872	-0.261836	-0.126538	0.371952	0.510904	0.917709
270.1	-7.31122	-7.25006	-7.06834	-7.1143	-7.11174	-7.09921	-7.18695	-7.01551	-6.89135	-6.89713	-6.82812	-6.8398	-6.74846	-6.66013	-6.52224	-6.40059	-6.31628	-6.31949	-6.13624	-5.99545	-5.77197	-5.65502	-5.51018	-5.4724	-5.28843	-5.16743	-5.03878	-4.92191	-4.73532	-4.48205	-4.38247	-4.09951	-3.90295	-3.6905	-3.47925	-3.24551	-2.86158	-2.71956	-2.31578	-2.0716	-1.70732	-1.31861	-0.998444	-0.634884	-0.283542	-0.145754	0.352324	0.484889	0.903952
270	-7.34524	-7.29048	-7.10917	-7.14626	-7.14831	-7.13398	-7.22487	-7.04842	-6.92505	-6.93244	-6.86606	-6.87646	-6.78574	-6.70098	-6.5586	-6.43124	-6.35065	-6.35644	-6.16726	-6.02814	-5.80602	-5.6906	-5.54656	-5.50768	-5.31648	-5.20251	-5.07164	-4.9495	-4.76489	-4.51441	-4.40986	-4.12752	-3.93329	-3.71647	-3.50745	-3.27598	-2.88787	-2.74687	-2.33859	-2.09754	-1.7351	-1.34434	-1.02156	-0.659614	-0.303569	-0.162248	0.334364	0.460531	0.889569
269.9	-7.38013	-7.33029	-7.14891	-7.17692	-7.18369	-7.16881	-7.26075	-7.08065	-6.95601	-6.96691	-6.90259	-6.911	-6.82309	-6.74194	-6.59327	-6.46336	-6.38341	-6.393	-6.19755	-6.0587	-5.8397	-5.7256	-5.58184	-5.54033	-5.34456	-5.23756	-5.10039	-4.97508	-4.79387	-4.54624	-4.43725	-4.15291	-3.96345	-3.74155	-3.53521	-3.30521	-2.91375	-2.77354	-2.3602	-2.12241	-1.76394	-1.36923	-1.04406	-0.683432	-0.325026	-0.178441	0.315376	0.435781	0.873165
269.8	-7.41213	-7.36856	-7.18741	-7.20787	-7.2202	-7.2028	-7.29636	-7.11116	-6.98666	-6.99978	-6.9396	-6.94435	-6.85988	-6.78267	-6.62867	-6.49445	-6.4169	-6.42878	-6.22786	-6.08922	-5.87283	-5.76122	-5.61817	-5.57294	-5.37292	-5.27232	-5.12953	-5.00173	-4.82302	-4.57835	-4.46393	-4.17845	-3.99238	-3.76597	-3.56304	-3.33549	-2.93976	-2.79956	-2.38333	-2.14784	-1.79215	-1.39453	-1.06703	-0.707808	-0.347553	-0.19482	0.296212	0.409481	0.854995
269.7	-7.44028	-7.40427	-7.22237	-7.23462	-7.25432	-7.23284	-7.32943	-7.14077	-7.01608	-7.02939	-6.97531	-6.9765	-6.89424	-6.8206	-6.66131	-6.52353	-6.4481	-6.46088	-6.25774	-6.11646	-5.90501	-5.79535	-5.65043	-5.6037	-5.3985	-5.30416	-5.15548	-5.02615	-4.84987	-4.6085	-4.48592	-4.20387	-4.01745	-3.78767	-3.58902	-3.36334	-2.96316	-2.82406	-2.40383	-2.17264	-1.8207	-1.42077	-1.08776	-0.731041	-0.368011	-0.209399	0.278444	0.385473	0.83652
269.6	-7.46674	-7.43841	-7.2567	-7.26077	-7.28729	-7.26247	-7.36204	-7.17007	-7.04417	-7.05849	-7.00978	-7.00811	-6.9277	-6.85655	-6.69446	-6.55262	-6.47723	-6.49344	-6.28623	-6.14432	-5.93748	-5.829	-5.68306	-5.63312	-5.42424	-5.33673	-5.18093	-5.04913	-4.87775	-4.63849	-4.50712	-4.22997	-4.04265	-3.80974	-3.6155	-3.39095	-2.98771	-2.84874	-2.42567	-2.197	-1.84871	-1.44531	-1.11089	-0.755173	-0.388869	-0.224873	0.257971	0.362263	0.817753
269.5	-7.49353	-7.47241	-7.29138	-7.28783	-7.31967	-7.29416	-7.39464	-7.19966	-7.07358	-7.08711	-7.04481	-7.03829	-6.96085	-6.89343	-6.72569	-6.58005	-6.50699	-6.5248	-6.31569	-6.17227	-5.96906	-5.862	-5.71736	-5.66194	-5.45068	-5.36972	-5.20786	-5.07367	-4.90641	-4.67155	-4.53042	-4.25712	-4.06817	-3.83183	-3.64173	-3.41714	-3.01299	-2.87244	-2.44962	-2.22191	-1.87726	-1.47053	-1.13546	-0.780398	-0.411591	-0.24228	0.236763	0.337811	0.796985
269.4	-7.51998	-7.50546	-7.32466	-7.31456	-7.34859	-7.32395	-7.42578	-7.22786	-7.10254	-7.11394	-7.07894	-7.06611	-6.99297	-6.92965	-6.75556	-6.60724	-6.53646	-6.55418	-6.34495	-6.19889	-5.99991	-5.89564	-5.75054	-5.68968	-5.47568	-5.40177	-5.23403	-5.09748	-4.93322	-4.70252	-4.5509	-4.28277	-4.09581	-3.85321	-3.66546	-3.44205	-3.03743	-2.89535	-2.4739	-2.24498	-1.90551	-1.49425	-1.15849	-0.80508	-0.435479	-0.259135	0.215038	0.313902	0.777609
269.3	-7.5423	-7.53462	-7.35421	-7.33854	-7.37231	-7.3502	-7.45233	-7.25282	-7.12873	-7.13606	-7.11032	-7.09035	-7.0204	-6.96091	-6.78141	-6.63124	-6.56211	-6.57976	-6.36888	-6.22136	-6.02716	-5.92595	-5.77952	-5.71435	-5.49675	-5.43009	-5.25617	-5.11724	-4.9548	-4.73047	-4.57024	-4.30632	-4.12028	-3.87216	-3.68742	-3.46155	-3.05966	-2.91512	-2.49561	-2.26508	-1.9305	-1.51433	-1.1781	-0.824937	-0.456612	-0.271227	0.195434	0.294298	0.760381
269.2	-7.5614	-7.56164	-7.37979	-7.35984	-7.39357	-7.37388	-7.47619	-7.27436	-7.15086	-7.15448	-7.14067	-7.11355	-7.04499	-6.99004	-6.80397	-6.6524	-6.58632	-6.60257	-6.38984	-6.24339	-6.05095	-5.95216	-5.80633	-5.73471	-5.51651	-5.45494	-5.27669	-5.13461	-4.97593	-4.75555	-4.58644	-4.3277	-4.1428	-3.88747	-3.70649	-3.48009	-3.07985	-2.93126	-2.51515	-2.28262	-1.95451	-1.53149	-1.19724	-0.844259	-0.475375	-0.27963	0.176128	0.27647	0.7435
269.1	-7.57773	-7.58486	-7.40416	-7.37904	-7.41207	-7.39497	-7.49627	-7.29482	-7.17064	-7.1731	-7.16775	-7.13287	-7.06768	-7.0169	-6.82508	-6.67198	-6.60806	-6.62167	-6.40816	-6.26241	-6.07332	-5.97648	-5.83123	-5.75345	-5.53135	-5.47594	-5.29639	-5.14991	-4.99502	-4.77681	-4.60198	-4.34609	-4.1635	-3.90096	-3.72424	-3.49776	-3.09825	-2.9461	-2.53272	-2.29794	-1.97647	-1.54681	-1.21452	-0.861011	-0.492169	-0.288175	0.158844	0.260433	0.727515
269	-7.5931	-7.60711	-7.42846	-7.3965	-7.42866	-7.41491	-7.51559	-7.31459	-7.18934	-7.19003	-7.19362	-7.14832	-7.08898	-7.04105	-6.84445	-6.69036	-6.62955	-6.63842	-6.42516	-6.27736	-6.09445	-5.99886	-5.85631	-5.77077	-5.54611	-5.49406	-5.31485	-5.16464	-5.01078	-4.79809	-4.61748	-4.36372	-4.18293	-3.91442	-3.74063	-3.51446	-3.1158	-2.96241	-2.55029	-2.31163	-1.997	-1.56181	-1.22985	-0.877808	-0.507926	-0.294788	0.139667	0.24395	0.71183
268.9	-7.60956	-7.62918	-7.45081	-7.414	-7.44575	-7.43361	-7.53407	-7.33289	-7.20823	-7.20835	-7.21946	-7.16393	-7.1107	-7.06599	-6.86227	-6.70848	-6.6518	-6.65481	-6.44237	-6.2929	-6.11381	-6.0219	-5.88053	-5.78717	-5.56204	-5.51251	-5.33212	-5.17973	-5.02539	-4.82014	-4.6331	-4.38136	-4.20267	-3.92761	-3.75566	-3.53026	-3.13272	-2.97784	-2.56726	-2.3258	-2.01747	-1.57822	-1.24613	-0.894998	-0.524349	-0.304539	0.120376	0.228661	0.694412
268.8	-7.62545	-7.65174	-7.47263	-7.4319	-7.46035	-7.4524	-7.55106	-7.35181	-7.22576	-7.22647	-7.24524	-7.17988	-7.13273	-7.08993	-6.88026	-6.72673	-6.67534	-6.67053	-6.46023	-6.30922	-6.13469	-6.04453	-5.90525	-5.80372	-5.58048	-5.5315	-5.35091	-5.19508	-5.04174	-4.84373	-4.64891	-4.4002	-4.2227	-3.94202	-3.77255	-3.54681	-3.15247	-2.99268	-2.58542	-2.34156	-2.03892	-1.59571	-1.26277	-0.912328	-0.542573	-0.315529	0.1	0.213281	0.676103
268.7	-7.63994	-7.67219	-7.49121	-7.45024	-7.47351	-7.47127	-7.56768	-7.37109	-7.24214	-7.24368	-7.27215	-7.19592	-7.15324	-7.11307	-6.89927	-6.74716	-6.69741	-6.68566	-6.47759	-6.32573	-6.15355	-6.06829	-5.92939	-5.81919	-5.59989	-5.5506	-5.36993	-5.21096	-5.0591	-4.86657	-4.66499	-4.42092	-4.24404	-3.95639	-3.78841	-3.5639	-3.17253	-3.00868	-2.60365	-2.35932	-2.05991	-1.61259	-1.27839	-0.930163	-0.558922	-0.326591	0.0790947	0.199057	0.657149
268.6	-7.65479	-7.68958	-7.50689	-7.46474	-7.48268	-7.48825	-7.58081	-7.38909	-7.25606	-7.25901	-7.29548	-7.21068	-7.17092	-7.13375	-6.91451	-6.7656	-6.7156	-6.6969	-6.49354	-6.34066	-6.16834	-6.08995	-5.95243	-5.83204	-5.61666	-5.56783	-5.3875	-5.22445	-5.07467	-4.88674	-4.67925	-4.43923	-4.26345	-3.96929	-3.802	-3.57831	-3.19009	-3.02173	-2.6228	-2.3742	-2.07923	-1.62619	-1.28994	-0.947558	-0.57279	-0.334982	0.0583503	0.1864	0.637691
268.5	-7.66646	-7.70399	-7.51945	-7.47612	-7.48853	-7.50309	-7.59094	-7.40252	-7.26711	-7.27007	-7.31467	-7.2228	-7.18508	-7.15045	-6.9254	-6.78025	-6.73164	-6.70656	-6.50582	-6.35121	-6.17843	-6.1067	-5.97336	-5.8417	-5.62987	-5.58178	-5.40181	-5.23404	-5.08593	-4.9037	-4.68991	-4.45407	-4.28116	-3.98135	-3.81171	-3.58895	-3.2036	-3.03119	-2.63865	-2.387	-2.09698	-1.63776	-1.2999	-0.961157	-0.585404	-0.339835	0.0388076	0.176233	0.619755
268.4	-7.67649	-7.7178	-7.53101	-7.4857	-7.49313	-7.51611	-7.60143	-7.41505	-7.27784	-7.28027	-7.33268	-7.23435	-7.19809	-7.16632	-6.9368	-6.7929	-6.74835	-6.71672	-6.51843	-6.36354	-6.18935	-6.12186	-5.99287	-5.85073	-5.64365	-5.5946	-5.41614	-5.24506	-5.09795	-4.92046	-4.7013	-4.46829	-4.29835	-3.9935	-3.82187	-3.5992	-3.21703	-3.04051	-2.6543	-2.40086	-2.11502	-1.65077	-1.31144	-0.978182	-0.597571	-0.344774	0.0191094	0.165481	0.600232
268.3	-7.68401	-7.72921	-7.54199	-7.49395	-7.49662	-7.52836	-7.61109	-7.42708	-7.2878	-7.29018	-7.34776	-7.24438	-7.20874	-7.17973	-6.94581	-6.80409	-6.76292	-6.726	-6.52946	-6.37464	-6.19884	-6.13571	-6.011	-5.85588	-5.65657	-5.6047	-5.42917	-5.25399	-5.10916	-4.93401	-4.71198	-4.48117	-4.31492	-4.00572	-3.83088	-3.6075	-3.22867	-3.05125	-2.66821	-2.41437	-2.13129	-1.66381	-1.32334	-0.991629	-0.610166	-0.349803	0.000274505	0.155863	0.581016
268.2	-7.69132	-7.74004	-7.55257	-7.50101	-7.49971	-7.54218	-7.62063	-7.4403	-7.29744	-7.3005	-7.36262	-7.25302	-7.21998	-7.19212	-6.95491	-6.81493	-6.77693	-6.7367	-6.54041	-6.38417	-6.20907	-6.14749	-6.02703	-5.86109	-5.66934	-5.61385	-5.44141	-5.26298	-5.11823	-4.94725	-4.72207	-4.4934	-4.33129	-4.01906	-3.84128	-3.61598	-3.24152	-3.06129	-2.6823	-2.42851	-2.14649	-1.67746	-1.3342	-1.00564	-0.621671	-0.355409	-0.0198482	0.145444	0.560712
268.1	-7.69976	-7.75027	-7.5628	-7.50906	-7.5037	-7.55611	-7.62946	-7.45062	-7.30654	-7.31008	-7.37707	-7.25974	-7.23014	-7.2027	-6.96305	-6.82564	-6.79097	-6.74685	-6.55068	-6.39384	-6.21737	-6.15875	-6.04181	-5.86665	-5.68227	-5.6228	-5.45129	-5.27249	-5.12735	-4.95888	-4.73226	-4.50616	-4.34664	-4.03172	-3.85166	-3.625	-3.25393	-3.07267	-2.69648	-2.44165	-2.1598	-1.69142	-1.34616	-1.02077	-0.633702	-0.361182	-0.0408325	0.136064	0.538772
268	-7.70636	-7.75966	-7.57222	-7.51744	-7.50716	-7.56741	-7.63787	-7.45991	-7.31638	-7.31962	-7.38952	-7.26559	-7.24002	-7.2127	-6.971	-6.83702	-6.80429	-6.7575	-6.56014	-6.40282	-6.22626	-6.16981	-6.05762	-5.8728	-5.69578	-5.63149	-5.46114	-5.28226	-5.13565	-4.9703	-4.74264	-4.51922	-4.36138	-4.04456	-3.86147	-3.63467	-3.26638	-3.08394	-2.71181	-2.45508	-2.17617	-1.70588	-1.35806	-1.03585	-0.646473	-0.36764	-0.0623511	0.124968	0.515937
267.9	-7.71086	-7.76795	-7.58039	-7.52394	-7.50981	-7.57722	-7.64617	-7.46809	-7.32497	-7.32634	-7.40134	-7.27047	-7.24653	-7.2205	-6.978	-6.84742	-6.81611	-6.76561	-6.56998	-6.41195	-6.23419	-6.17914	-6.07187	-5.878	-5.70701	-5.63925	-5.46986	-5.29232	-5.14363	-4.9803	-4.75112	-4.53163	-4.37539	-4.05681	-3.87024	-3.64316	-3.27893	-3.09426	-2.7269	-2.468	-2.19192	-1.7201	-1.36984	-1.05127	-0.658069	-0.37497	-0.0824345	0.11418	0.493673
267.8	-7.71373	-7.77441	-7.58726	-7.52974	-7.51206	-7.58679	-7.65397	-7.47637	-7.33169	-7.33201	-7.41213	-7.27399	-7.25356	-7.22755	-6.98547	-6.85646	-6.82579	-6.77221	-6.57873	-6.41867	-6.24268	-6.18519	-6.08464	-5.8807	-5.71812	-5.64659	-5.47657	-5.30037	-5.15127	-4.9893	-4.75937	-4.54264	-4.38956	-4.0687	-3.87634	-3.65036	-3.29084	-3.10314	-2.7403	-2.47762	-2.20612	-1.73279	-1.38166	-1.06603	-0.669124	-0.381368	-0.0997192	0.103208	0.473436
267.7	-7.71646	-7.77862	-7.59293	-7.5347	-7.51329	-7.595	-7.66111	-7.48226	-7.33768	-7.33552	-7.42013	-7.2755	-7.25777	-7.23129	-6.99192	-6.86508	-6.83512	-6.77708	-6.58453	-6.42215	-6.24904	-6.19022	-6.09387	-5.88182	-5.72716	-5.65256	-5.48151	-5.30799	-5.15645	-4.99499	-4.76633	-4.55085	-4.40104	-4.0791	-3.88194	-3.65479	-3.30269	-3.11095	-2.75311	-2.48564	-2.22066	-1.74457	-1.39334	-1.08002	-0.681028	-0.385351	-0.116688	0.0920106	0.45335
267.6	-7.71842	-7.78253	-7.60014	-7.54042	-7.51402	-7.60169	-7.66716	-7.48647	-7.34374	-7.33918	-7.42598	-7.27542	-7.2602	-7.23453	-6.99758	-6.87302	-6.84309	-6.78106	-6.59008	-6.42541	-6.25418	-6.19463	-6.10135	-5.88147	-5.73579	-5.65766	-5.48538	-5.31617	-5.16203	-5.00176	-4.77494	-4.55926	-4.41144	-4.09017	-3.88564	-3.65868	-3.31554	-3.12039	-2.76651	-2.4947	-2.23492	-1.75695	-1.40652	-1.09516	-0.69539	-0.389235	-0.135927	0.0807026	0.431936
267.5	-7.72193	-7.78588	-7.60699	-7.54663	-7.51473	-7.60822	-7.6739	-7.4915	-7.3491	-7.3427	-7.42943	-7.27628	-7.26198	-7.23693	-7.00303	-6.88008	-6.85063	-6.78459	-6.59439	-6.42851	-6.25815	-6.19913	-6.10862	-5.88044	-5.7455	-5.66355	-5.49021	-5.32441	-5.16933	-5.00888	-4.78447	-4.56793	-4.42185	-4.1017	-3.89028	-3.66338	-3.33041	-3.13206	-2.78133	-2.50555	-2.24754	-1.77053	-1.4202	-1.10987	-0.709541	-0.394873	-0.154897	0.0691269	0.410171
267.4	-7.72202	-7.78536	-7.61068	-7.54976	-7.51312	-7.6117	-7.67758	-7.494	-7.35258	-7.34383	-7.43101	-7.27529	-7.26174	-7.23595	-7.00543	-6.88359	-6.85709	-6.78432	-6.59731	-6.43003	-6.25925	-6.2007	-6.11215	-5.87766	-5.75207	-5.66562	-5.49405	-5.33099	-5.17423	-5.01304	-4.79267	-4.57584	-4.43011	-4.11162	-3.89262	-3.6674	-3.34437	-3.14144	-2.79488	-2.5129	-2.25628	-1.78283	-1.43167	-1.12461	-0.719848	-0.399931	-0.172998	0.0595523	0.389867
267.3	-7.72121	-7.78446	-7.6129	-7.55124	-7.51006	-7.61459	-7.68095	-7.49438	-7.35293	-7.3436	-7.43132	-7.27187	-7.25979	-7.23314	-7.0067	-6.88548	-6.86197	-6.78214	-6.59722	-6.42962	-6.25864	-6.20152	-6.1145	-5.87258	-5.75736	-5.66595	-5.49689	-5.3351	-5.17742	-5.01566	-4.80064	-4.58278	-4.43651	-4.1215	-3.89419	-3.67162	-3.35843	-3.15108	-2.80551	-2.51832	-2.26357	-1.79331	-1.44198	-1.13891	-0.729656	-0.403535	-0.191538	0.0518808	0.371696
267.2	-7.72064	-7.78326	-7.61542	-7.55377	-7.5067	-7.618	-7.68396	-7.49329	-7.3532	-7.34366	-7.43021	-7.26762	-7.25747	-7.22939	-7.00813	-6.88812	-6.86597	-6.78005	-6.59499	-6.4307	-6.25667	-6.19992	-6.11941	-5.8684	-5.76348	-5.66649	-5.50127	-5.33921	-5.1812	-5.01808	-4.81	-4.58976	-4.44342	-4.13346	-3.89523	-3.676	-3.37332	-3.15909	-2.81629	-2.52379	-2.27064	-1.80275	-1.45293	-1.15311	-0.739779	-0.408464	-0.210737	0.0426061	0.352733
267.1	-7.71749	-7.78009	-7.61559	-7.55227	-7.49943	-7.61724	-7.68322	-7.48886	-7.35169	-7.34002	-7.42483	-7.25975	-7.2497	-7.22265	-7.00659	-6.88735	-6.86751	-6.77482	-6.59154	-6.42753	-6.25113	-6.19649	-6.121	-5.86105	-5.76584	-5.66149	-5.50371	-5.34081	-5.18173	-5.01773	-4.81698	-4.59405	-4.44784	-4.14148	-3.89325	-3.67852	-3.38455	-3.16454	-2.82402	-2.5278	-2.27542	-1.81135	-1.4607	-1.16477	-0.746483	-0.412035	-0.225178	0.0347557	0.335165
267	-7.71064	-7.77421	-7.61229	-7.5481	-7.48835	-7.61368	-7.67915	-7.48192	-7.34594	-7.33267	-7.41581	-7.24873	-7.23855	-7.21161	-7.00322	-6.88366	-6.86513	-6.76637	-6.58453	-6.42015	-6.2427	-6.18854	-6.11961	-5.8497	-5.76622	-5.65317	-5.50226	-5.33874	-5.17854	-5.01323	-4.82063	-4.5946	-4.44933	-4.14612	-3.89007	-3.67981	-3.3935	-3.16879	-2.82745	-2.52994	-2.27621	-1.81686	-1.46687	-1.17249	-0.750841	-0.412523	-0.236107	0.0291162	0.322183
266.9	-7.70302	-7.76627	-7.60591	-7.54142	-7.47734	-7.60801	-7.67399	-7.4736	-7.33682	-7.32357	-7.40305	-7.23524	-7.22513	-7.19809	-6.99797	-6.87842	-6.86093	-6.75621	-6.57525	-6.4104	-6.23069	-6.17755	-6.11638	-5.83637	-5.76366	-5.64203	-5.4999	-5.33474	-5.17401	-5.00651	-4.82147	-4.59353	-4.44733	-4.14819	-3.88709	-3.68102	-3.39891	-3.17033	-2.82787	-2.53143	-2.27513	-1.82167	-1.47231	-1.17829	-0.751442	-0.412545	-0.245364	0.0265547	0.308866
266.8	-7.6958	-7.75799	-7.60059	-7.53331	-7.46749	-7.60147	-7.66826	-7.46446	-7.32886	-7.31515	-7.38972	-7.2221	-7.21301	-7.1841	-6.99254	-6.87246	-6.85626	-6.74708	-6.56687	-6.40223	-6.21948	-6.1678	-6.11361	-5.82345	-5.76136	-5.6309	-5.49759	-5.33213	-5.17082	-5.00235	-4.82208	-4.59113	-4.44579	-4.15101	-3.88324	-3.68237	-3.4043	-3.17219	-2.82767	-2.53309	-2.27535	-1.82739	-1.47892	-1.18522	-0.753313	-0.415162	-0.255656	0.0229797	0.291962
266.7	-7.68993	-7.74868	-7.59616	-7.52542	-7.45789	-7.5934	-7.66226	-7.45631	-7.32218	-7.30859	-7.37486	-7.20886	-7.2003	-7.17026	-6.98713	-6.86706	-6.85021	-6.73864	-6.55869	-6.39271	-6.20888	-6.15928	-6.10927	-5.80956	-5.7593	-5.62057	-5.49441	-5.32846	-5.16701	-4.99883	-4.82317	-4.58942	-4.44512	-4.15514	-3.88103	-3.68529	-3.4112	-3.17517	-2.82776	-2.5351	-2.27521	-1.83554	-1.48469	-1.19273	-0.755841	-0.421641	-0.266616	0.0188943	0.275801
266.6	-7.6818	-7.73794	-7.5894	-7.51613	-7.4462	-7.58318	-7.65492	-7.44746	-7.31518	-7.2988	-7.35911	-7.19447	-7.18597	-7.15482	-6.98047	-6.8599	-6.84374	-6.72805	-6.54784	-6.38118	-6.19599	-6.14841	-6.10295	-5.79541	-5.75751	-5.61013	-5.4902	-5.32404	-5.16295	-4.99384	-4.82431	-4.58685	-4.44286	-4.15844	-3.87804	-3.68695	-3.41775	-3.17738	-2.827	-2.53666	-2.27305	-1.84396	-1.48926	-1.20028	-0.759071	-0.426609	-0.277904	0.015946	0.261412
266.5	-7.67333	-7.72519	-7.58171	-7.50563	-7.43335	-7.57119	-7.6465	-7.43792	-7.30718	-7.28825	-7.3418	-7.17931	-7.17031	-7.13899	-6.97194	-6.85258	-6.83543	-6.71683	-6.53582	-6.37018	-6.18191	-6.13582	-6.09299	-5.78184	-5.75342	-5.59807	-5.48526	-5.31833	-5.15848	-4.98665	-4.82283	-4.58534	-4.43922	-4.15982	-3.87546	-3.68895	-3.42358	-3.1786	-2.82671	-2.53871	-2.27156	-1.85079	-1.49331	-1.20611	-0.76191	-0.4333	-0.288409	0.0148818	0.247992
266.4	-7.66268	-7.71041	-7.57309	-7.49294	-7.41902	-7.55827	-7.6355	-7.42539	-7.29672	-7.27444	-7.32213	-7.1625	-7.15297	-7.12132	-6.96156	-6.84214	-6.82455	-6.70177	-6.5221	-6.35843	-6.16759	-6.1201	-6.08249	-5.76798	-5.7473	-5.58532	-5.47922	-5.31118	-5.1546	-4.97676	-4.82121	-4.58129	-4.43443	-4.15994	-3.87207	-3.68905	-3.42769	-3.17913	-2.82693	-2.53806	-2.26803	-1.85625	-1.49639	-1.21039	-0.762574	-0.436916	-0.298506	0.0135758	0.236038
266.3	-7.65023	-7.69361	-7.56407	-7.48003	-7.40489	-7.54311	-7.62563	-7.4108	-7.28613	-7.25949	-7.30094	-7.14326	-7.13425	-7.10337	-6.94949	-6.83268	-6.81272	-6.68512	-6.50653	-6.34431	-6.15166	-6.10379	-6.07072	-5.75374	-5.74058	-5.5723	-5.47211	-5.30426	-5.14898	-4.96766	-4.81941	-4.57614	-4.42967	-4.15946	-3.86795	-3.6876	-3.43011	-3.17937	-2.82505	-2.53596	-2.2643	-1.86092	-1.49922	-1.21416	-0.762768	-0.440669	-0.307818	0.0116903	0.224146
266.2	-7.63646	-7.67681	-7.55281	-7.46436	-7.39007	-7.52722	-7.613	-7.39376	-7.27452	-7.2415	-7.27562	-7.12139	-7.1134	-7.08282	-6.93463	-6.82072	-6.79986	-6.66614	-6.48944	-6.32697	-6.13569	-6.08518	-6.05715	-5.73772	-5.73014	-5.55751	-5.46333	-5.29453	-5.14024	-4.95581	-4.81426	-4.56727	-4.42131	-4.15676	-3.86175	-3.68465	-3.43064	-3.17789	-2.82191	-2.53291	-2.25998	-1.86622	-1.50127	-1.21595	-0.762972	-0.443278	-0.315734	0.0108201	0.214358
266.1	-7.62046	-7.65917	-7.54103	-7.45003	-7.3768	-7.50993	-7.59954	-7.37464	-7.26088	-7.22263	-7.2498	-7.09918	-7.09281	-7.06026	-6.92024	-6.80676	-6.78657	-6.64794	-6.47104	-6.30974	-6.11986	-6.06675	-6.0417	-5.7218	-5.72113	-5.54095	-5.45259	-5.28425	-5.13163	-4.94484	-4.80936	-4.55811	-4.41185	-4.15493	-3.85675	-3.68273	-3.43089	-3.17751	-2.81726	-2.53005	-2.25506	-1.87225	-1.50494	-1.21737	-0.764371	-0.446833	-0.320836	0.00931795	0.205084
266	-7.60329	-7.64038	-7.52847	-7.43518	-7.36371	-7.49137	-7.58487	-7.3561	-7.24774	-7.20357	-7.22287	-7.0779	-7.07204	-7.03658	-6.90584	-6.79429	-6.77237	-6.62824	-6.45406	-6.29354	-6.10364	-6.04849	-6.02459	-5.70637	-5.71171	-5.52396	-5.4417	-5.27303	-5.12423	-4.93321	-4.8023	-4.5495	-4.40094	-4.1513	-3.85126	-3.68198	-3.4322	-3.1782	-2.81281	-2.52772	-2.25081	-1.87879	-1.50973	-1.22043	-0.766065	-0.452122	-0.327017	0.00548542	0.195415
265.9	-7.58539	-7.62043	-7.51492	-7.41898	-7.35075	-7.47008	-7.56825	-7.33567	-7.23345	-7.18407	-7.1945	-7.05591	-7.05089	-7.01198	-6.88916	-6.78128	-6.75583	-6.60666	-6.43487	-6.27501	-6.08607	-6.03003	-6.00659	-5.68942	-5.69984	-5.50646	-5.42932	-5.25984	-5.11424	-4.92028	-4.79322	-4.54009	-4.38885	-4.14677	-3.84436	-3.67925	-3.4308	-3.17645	-2.80759	-2.52419	-2.24607	-1.88444	-1.51036	-1.22209	-0.768223	-0.457101	-0.333638	0.000791517	0.187309
265.8	-7.56893	-7.60165	-7.50165	-7.40266	-7.33914	-7.44884	-7.55156	-7.31584	-7.22058	-7.16362	-7.16693	-7.03379	-7.03108	-6.98836	-6.87205	-6.76945	-6.73926	-6.5862	-6.4165	-6.2562	-6.06955	-6.01292	-5.98963	-5.67355	-5.69	-5.49169	-5.41662	-5.24775	-5.10387	-4.90967	-4.78674	-4.53153	-4.37804	-4.14363	-3.84018	-3.67818	-3.43228	-3.17547	-2.80426	-2.52312	-2.24252	-1.8913	-1.51132	-1.22667	-0.771882	-0.46215	-0.341536	-0.00613096	0.177059
265.7	-7.55032	-7.5798	-7.48692	-7.38542	-7.32722	-7.42427	-7.532	-7.29318	-7.20523	-7.14165	-7.13781	-7.01101	-7.00948	-6.96393	-6.85356	-6.75851	-6.7217	-6.56455	-6.3964	-6.23796	-6.05043	-5.99534	-5.9723	-5.65539	-5.67975	-5.47749	-5.40215	-5.23424	-5.0942	-4.89593	-4.77912	-4.52261	-4.36534	-4.13887	-3.83388	-3.67594	-3.43363	-3.1731	-2.80012	-2.52198	-2.23832	-1.89689	-1.51267	-1.23169	-0.776105	-0.4682	-0.347995	-0.0121396	0.166664
265.6	-7.52924	-7.55863	-7.47114	-7.36753	-7.31392	-7.40071	-7.51241	-7.27126	-7.18892	-7.11869	-7.10975	-6.98913	-6.98603	-6.93991	-6.83634	-6.74715	-6.70384	-6.54383	-6.37642	-6.22026	-6.03275	-5.97855	-5.95561	-5.63876	-5.66912	-5.4634	-5.38925	-5.2201	-5.08544	-4.88096	-4.77123	-4.51488	-4.35247	-4.1335	-3.82939	-3.67439	-3.43403	-3.1704	-2.79674	-2.52214	-2.23493	-1.90149	-1.51383	-1.23573	-0.780561	-0.474992	-0.354676	-0.0204869	0.156813
265.5	-7.5053	-7.53375	-7.45438	-7.34794	-7.29925	-7.37638	-7.49107	-7.24708	-7.17084	-7.09431	-7.08011	-6.9663	-6.96093	-6.9158	-6.81725	-6.73397	-6.68356	-6.52092	-6.35593	-6.20214	-6.01257	-5.95959	-5.9367	-5.62	-5.65494	-5.44735	-5.37446	-5.20348	-5.07661	-4.86392	-4.76116	-4.50631	-4.33801	-4.1268	-3.82285	-3.67169	-3.43275	-3.1678	-2.79217	-2.52061	-2.22901	-1.90448	-1.51516	-1.23922	-0.784337	-0.4825	-0.359743	-0.0286761	0.148102
265.4	-7.48133	-7.50869	-7.43835	-7.32838	-7.28469	-7.35178	-7.46933	-7.22314	-7.15323	-7.06994	-7.04851	-6.9442	-6.93578	-6.89192	-6.79737	-6.72046	-6.66393	-6.49697	-6.33445	-6.18234	-5.99319	-5.94124	-5.91789	-5.60311	-5.6402	-5.4322	-5.35934	-5.18591	-5.06608	-4.84791	-4.75151	-4.49738	-4.32328	-4.11857	-3.81663	-3.67001	-3.43097	-3.16585	-2.7891	-2.51884	-2.22335	-1.9075	-1.51758	-1.24304	-0.789339	-0.489342	-0.365131	-0.0393714	0.137361
265.3	-7.45755	-7.48319	-7.42137	-7.3092	-7.27094	-7.3269	-7.44715	-7.19928	-7.13591	-7.04411	-7.01723	-6.92265	-6.90944	-6.86849	-6.77653	-6.70529	-6.64507	-6.473	-6.31242	-6.1635	-5.97387	-5.92435	-5.89943	-5.58583	-5.62509	-5.41577	-5.34479	-5.16795	-5.05444	-4.83183	-4.74267	-4.48909	-4.3075	-4.10933	-3.81219	-3.66807	-3.42827	-3.16556	-2.78536	-2.51954	-2.21816	-1.91176	-1.5214	-1.24755	-0.796789	-0.497776	-0.371833	-0.0512846	0.125206
265.2	-7.43213	-7.45801	-7.40299	-7.28863	-7.25551	-7.30083	-7.42394	-7.17553	-7.11813	-7.01844	-6.98572	-6.89993	-6.88364	-6.84577	-6.75369	-6.68849	-6.62504	-6.44788	-6.28952	-6.14433	-5.95432	-5.90627	-5.8796	-5.56888	-5.61005	-5.39894	-5.33044	-5.1483	-5.04168	-4.81565	-4.73209	-4.48028	-4.29149	-4.09986	-3.80711	-3.6667	-3.42466	-3.16457	-2.7818	-2.51984	-2.21158	-1.91549	-1.52294	-1.25086	-0.803789	-0.506634	-0.377691	-0.0612161	0.114257
265.1	-7.40511	-7.43104	-7.38189	-7.26619	-7.2379	-7.27306	-7.39869	-7.15007	-7.09889	-6.99094	-6.95294	-6.87597	-6.85785	-6.82131	-6.72987	-6.67153	-6.60202	-6.42029	-6.26538	-6.12295	-5.93306	-5.88796	-5.85619	-5.55052	-5.59334	-5.38081	-5.31231	-5.12697	-5.02744	-4.79841	-4.71996	-4.46823	-4.27536	-4.08855	-3.80265	-3.66405	-3.41949	-3.16045	-2.77654	-2.5171	-2.20422	-1.91732	-1.52237	-1.25127	-0.809321	-0.515755	-0.381744	-0.0702429	0.105267
265	-7.37518	-7.40261	-7.35759	-7.24354	-7.21876	-7.24324	-7.3702	-7.12169	-7.07786	-6.96034	-6.92016	-6.84894	-6.83181	-6.79572	-6.70284	-6.65249	-6.57807	-6.39031	-6.24013	-6.09907	-5.91023	-5.86815	-5.8287	-5.5304	-5.57205	-5.36108	-5.29054	-5.10479	-5.0103	-4.77938	-4.70528	-4.45338	-4.25738	-4.07478	-3.79606	-3.66141	-3.41265	-3.15277	-2.76916	-2.51116	-2.19765	-1.91821	-1.52016	-1.25193	-0.815458	-0.522695	-0.384563	-0.0785181	0.097736
264.9	-7.34449	-7.37418	-7.33266	-7.22003	-7.19785	-7.21271	-7.34	-7.09265	-7.05614	-6.92839	-6.88598	-6.81942	-6.80493	-6.77001	-6.6762	-6.63276	-6.55178	-6.35891	-6.21353	-6.07447	-5.8863	-5.84674	-5.80151	-5.51034	-5.55038	-5.34099	-5.2696	-5.08231	-4.99341	-4.75892	-4.68846	-4.43739	-4.23787	-4.05985	-3.78875	-3.65783	-3.40367	-3.14607	-2.76141	-2.50562	-2.19068	-1.9178	-1.51678	-1.25158	-0.823172	-0.528977	-0.385528	-0.0864741	0.0914448
264.8	-7.31098	-7.3427	-7.30599	-7.19245	-7.17374	-7.17915	-7.30733	-7.06274	-7.03389	-6.89469	-6.84829	-6.78921	-6.77555	-6.74102	-6.64509	-6.61235	-6.5238	-6.32478	-6.18541	-6.04615	-5.86087	-5.82408	-5.772	-5.48752	-5.527	-5.31965	-5.24687	-5.05622	-4.97532	-4.73698	-4.67003	-4.41986	-4.21777	-4.0415	-3.77851	-3.65065	-3.39254	-3.13727	-2.75188	-2.49885	-2.18268	-1.91586	-1.5122	-1.24858	-0.829158	-0.534867	-0.385046	-0.0937994	0.0876466
264.7	-7.27681	-7.30958	-7.27931	-7.16389	-7.14865	-7.14555	-7.27329	-7.03144	-7.01064	-6.85846	-6.81049	-6.75897	-6.74586	-6.71192	-6.61366	-6.58983	-6.49614	-6.28977	-6.15848	-6.01808	-5.83584	-5.80151	-5.74034	-5.46263	-5.50353	-5.29787	-5.22196	-5.02916	-4.95684	-4.71376	-4.65071	-4.40077	-4.19828	-4.02154	-3.76848	-3.64348	-3.38062	-3.12829	-2.74192	-2.49188	-2.17453	-1.91379	-1.50721	-1.24621	-0.835647	-0.541868	-0.384045	-0.0994907	0.0840295
264.6	-7.24415	-7.27718	-7.25209	-7.13751	-7.12591	-7.11366	-7.23963	-7.00172	-6.98855	-6.82405	-6.77458	-6.73221	-6.71916	-6.6838	-6.58399	-6.56801	-6.47094	-6.25589	-6.1325	-5.99116	-5.81267	-5.77899	-5.7102	-5.44	-5.48161	-5.27891	-5.19868	-5.00449	-4.93988	-4.6929	-4.63348	-4.38337	-4.17941	-4.0027	-3.76038	-3.63776	-3.37124	-3.12122	-2.73412	-2.48781	-2.16814	-1.91236	-1.50313	-1.24524	-0.844411	-0.550862	-0.385663	-0.107505	0.0774164
264.5	-7.21235	-7.24449	-7.22464	-7.10957	-7.10357	-7.08133	-7.20458	-6.97007	-6.9656	-6.78975	-6.73896	-6.70491	-6.69258	-6.65556	-6.55268	-6.54798	-6.44608	-6.22159	-6.10638	-5.96606	-5.78809	-5.75818	-5.67991	-5.41856	-5.45934	-5.26026	-5.17604	-4.97907	-4.9231	-4.67296	-4.6163	-4.36727	-4.16139	-3.98472	-3.75238	-3.63163	-3.36197	-3.11419	-2.72692	-2.48416	-2.16454	-1.91177	-1.49776	-1.24556	-0.853062	-0.562536	-0.388514	-0.115017	0.0681783
264.4	-7.17812	-7.20796	-7.19515	-7.07889	-7.07826	-7.04805	-7.16523	-6.93669	-6.94053	-6.75401	-6.70279	-6.67625	-6.66496	-6.62642	-6.51909	-6.52557	-6.41788	-6.18711	-6.07941	-5.93996	-5.76307	-5.73549	-5.64976	-5.39698	-5.43765	-5.2412	-5.15195	-4.95235	-4.90444	-4.65173	-4.59885	-4.35184	-4.1432	-3.96655	-3.74216	-3.62339	-3.35171	-3.10528	-2.71875	-2.47989	-2.16043	-1.90888	-1.4909	-1.24622	-0.861176	-0.574123	-0.391598	-0.121691	0.0596737
264.3	-7.14157	-7.16881	-7.16128	-7.04572	-7.05094	-7.01321	-7.12462	-6.9022	-6.91279	-6.71649	-6.66505	-6.64567	-6.63585	-6.59676	-6.48509	-6.50103	-6.38825	-6.15183	-6.05146	-5.91147	-5.73555	-5.71051	-5.61767	-5.37545	-5.41333	-5.21985	-5.12803	-4.92338	-4.88427	-4.62828	-4.57956	-4.33558	-4.12392	-3.94703	-3.7326	-3.61607	-3.33915	-3.09425	-2.7096	-2.47546	-2.1546	-1.90532	-1.48304	-1.24563	-0.867754	-0.584852	-0.39354	-0.1284	0.0537598
264.2	-7.10396	-7.13027	-7.12667	-7.01286	-7.02338	-6.97874	-7.0846	-6.8675	-6.88492	-6.67841	-6.62871	-6.61486	-6.60667	-6.56651	-6.45089	-6.4764	-6.35911	-6.11699	-6.02299	-5.88347	-5.70855	-5.68538	-5.58537	-5.35514	-5.38889	-5.19931	-5.10237	-4.8956	-4.86347	-4.60536	-4.56024	-4.31751	-4.10466	-3.9276	-3.72328	-3.60791	-3.32598	-3.08217	-2.70091	-2.47072	-2.14898	-1.90106	-1.47605	-1.2455	-0.874781	-0.594158	-0.394986	-0.135178	0.0465674
264.1	-7.06623	-7.09213	-7.09347	-6.97997	-6.99629	-6.94414	-7.04542	-6.83215	-6.85645	-6.64132	-6.59258	-6.58422	-6.57779	-6.53752	-6.41723	-6.45196	-6.32855	-6.08488	-5.99587	-5.856	-5.68251	-5.66008	-5.55351	-5.33395	-5.36547	-5.17866	-5.07632	-4.86861	-4.84169	-4.58369	-4.53833	-4.29961	-4.08672	-3.91006	-3.71372	-3.59951	-3.31099	-3.07088	-2.69274	-2.46693	-2.14548	-1.89633	-1.4703	-1.24499	-0.88226	-0.603403	-0.396082	-0.142969	0.0385229
264	-7.02731	-7.05537	-7.05903	-6.94697	-6.96883	-6.91012	-7.00642	-6.79826	-6.82934	-6.60491	-6.55631	-6.55443	-6.54861	-6.50914	-6.38417	-6.42664	-6.29849	-6.05251	-5.97052	-5.82879	-5.6576	-5.63455	-5.52294	-5.31098	-5.34256	-5.16057	-5.04949	-4.84297	-4.82142	-4.56301	-4.51663	-4.28061	-4.06904	-3.89218	-3.70415	-3.58902	-3.29666	-3.05896	-2.68511	-2.46389	-2.14226	-1.89336	-1.46621	-1.24575	-0.890175	-0.612868	-0.397242	-0.153511	0.0297399
263.9	-6.99068	-7.01915	-7.02488	-6.91522	-6.94064	-6.87459	-6.96908	-6.76629	-6.80222	-6.56944	-6.52094	-6.52488	-6.51929	-6.48095	-6.35224	-6.40229	-6.26842	-6.02338	-5.94675	-5.80069	-5.63264	-5.6107	-5.49205	-5.28842	-5.31989	-5.14261	-5.02379	-4.81713	-4.80074	-4.54451	-4.49491	-4.26231	-4.0516	-3.87428	-3.69543	-3.58136	-3.28314	-3.04911	-2.67767	-2.46183	-2.14085	-1.89034	-1.46328	-1.24899	-0.900289	-0.62612	-0.400348	-0.166241	0.0192237
263.8	-6.95436	-6.98363	-6.9897	-6.88258	-6.91331	-6.83977	-6.93117	-6.73485	-6.77449	-6.53356	-6.48558	-6.49615	-6.49066	-6.45139	-6.32065	-6.37615	-6.23824	-5.99353	-5.9227	-5.77387	-5.6073	-5.58692	-5.46098	-5.26568	-5.29698	-5.12507	-4.99833	-4.7914	-4.78026	-4.52364	-4.47247	-4.24312	-4.03276	-3.85603	-3.68605	-3.57354	-3.27031	-3.03789	-2.67202	-2.46028	-2.13945	-1.88722	-1.46142	-1.25376	-0.910462	-0.638929	-0.404749	-0.179321	0.00796917
263.7	-6.91951	-6.94839	-6.95568	-6.85124	-6.88626	-6.80489	-6.89501	-6.70348	-6.74773	-6.49926	-6.45293	-6.468	-6.46276	-6.42356	-6.28994	-6.35023	-6.2083	-5.96516	-5.89928	-5.7493	-5.58277	-5.56392	-5.42974	-5.24486	-5.27566	-5.10917	-4.97281	-4.76664	-4.76146	-4.50431	-4.45249	-4.22625	-4.01568	-3.83969	-3.67737	-3.56662	-3.2582	-3.02602	-2.66806	-2.45809	-2.13928	-1.88447	-1.46151	-1.25974	-0.920487	-0.651997	-0.410821	-0.193786	-0.00592605
263.6	-6.88483	-6.91343	-6.92125	-6.81925	-6.85689	-6.77096	-6.85817	-6.6738	-6.72312	-6.46523	-6.42185	-6.43956	-6.4346	-6.39748	-6.25952	-6.3245	-6.17911	-5.93721	-5.87679	-5.72461	-5.55952	-5.54057	-5.39843	-5.2244	-5.2544	-5.09492	-4.94831	-4.74202	-4.74321	-4.48488	-4.43359	-4.20916	-3.99849	-3.82324	-3.66771	-3.55769	-3.24813	-3.01551	-2.66482	-2.45722	-2.14052	-1.88277	-1.46176	-1.26674	-0.931785	-0.667558	-0.419825	-0.20859	-0.0197046
263.5	-6.85076	-6.8778	-6.88573	-6.78696	-6.82495	-6.73688	-6.82289	-6.64188	-6.69666	-6.42996	-6.38945	-6.40941	-6.40615	-6.37134	-6.22881	-6.29708	-6.14994	-5.90819	-5.85308	-5.69838	-5.53598	-5.51674	-5.36732	-5.20343	-5.23233	-5.07951	-4.92345	-4.7179	-4.72329	-4.46514	-4.41619	-4.19032	-3.98112	-3.80709	-3.65903	-3.54838	-3.23765	-3.00509	-2.66241	-2.45606	-2.13915	-1.87911	-1.46114	-1.27243	-0.943468	-0.681782	-0.427313	-0.222668	-0.0319686
263.4	-6.81443	-6.84176	-6.84869	-6.75339	-6.79193	-6.70357	-6.78723	-6.60978	-6.66935	-6.39231	-6.35594	-6.37747	-6.37793	-6.34372	-6.19763	-6.26885	-6.11932	-5.87898	-5.82859	-5.67219	-5.51043	-5.49221	-5.33577	-5.18256	-5.20857	-5.06274	-4.89752	-4.69451	-4.7034	-4.44562	-4.39848	-4.17039	-3.96325	-3.79137	-3.64854	-3.538	-3.22734	-2.99513	-2.65925	-2.45546	-2.1366	-1.87436	-1.46307	-1.2769	-0.954627	-0.694285	-0.432779	-0.234951	-0.0441128
263.3	-6.77666	-6.80401	-6.80801	-6.7187	-6.757	-6.66897	-6.74924	-6.57454	-6.63846	-6.35311	-6.32144	-6.34468	-6.34807	-6.31435	-6.1646	-6.23735	-6.08707	-5.84685	-5.80276	-5.64482	-5.48342	-5.46608	-5.30249	-5.15979	-5.18184	-5.043	-4.87038	-4.66989	-4.68238	-4.42386	-4.37661	-4.14926	-3.94357	-3.77252	-3.63534	-3.52544	-3.2148	-2.98354	-2.654	-2.45125	-2.13236	-1.86774	-1.46363	-1.27916	-0.963902	-0.705995	-0.436956	-0.245311	-0.0542701
263.2	-6.73943	-6.76815	-6.7666	-6.68468	-6.72069	-6.63618	-6.7127	-6.53979	-6.60866	-6.31468	-6.28799	-6.31336	-6.31715	-6.28475	-6.13216	-6.20345	-6.05447	-5.81494	-5.77802	-5.61716	-5.45511	-5.44048	-5.27087	-5.13739	-5.1532	-5.0226	-4.84391	-4.6468	-4.6608	-4.40359	-4.35671	-4.1271	-3.9259	-3.75429	-3.62207	-3.51357	-3.20138	-2.97132	-2.64761	-2.44614	-2.12695	-1.86019	-1.46611	-1.28107	-0.972651	-0.717265	-0.441694	-0.256903	-0.0630874
263.1	-6.70266	-6.73067	-6.72517	-6.6496	-6.68291	-6.6004	-6.6741	-6.50477	-6.5774	-6.27535	-6.25286	-6.28016	-6.28748	-6.25524	-6.09756	-6.16868	-6.02035	-5.7826	-5.75039	-5.5883	-5.42577	-5.41355	-5.23907	-5.11309	-5.1237	-5.00087	-4.81577	-4.62307	-4.63725	-4.38431	-4.33393	-4.10259	-3.90789	-3.73562	-3.60739	-3.4992	-3.18814	-2.9578	-2.64031	-2.44018	-2.12207	-1.85309	-1.4677	-1.28326	-0.981781	-0.727676	-0.445496	-0.267631	-0.0718964
263	-6.66752	-6.69543	-6.68171	-6.61383	-6.64516	-6.5648	-6.63459	-6.47097	-6.54634	-6.23523	-6.21826	-6.24764	-6.25862	-6.2244	-6.06352	-6.13394	-5.98517	-5.75129	-5.7231	-5.55907	-5.3979	-5.38771	-5.20795	-5.08939	-5.09359	-4.98038	-4.78787	-4.6002	-4.61271	-4.36485	-4.31152	-4.07866	-3.89034	-3.71738	-3.59133	-3.4851	-3.17381	-2.94349	-2.63351	-2.43504	-2.11698	-1.84608	-1.46929	-1.28523	-0.991677	-0.73758	-0.450597	-0.278052	-0.081799
262.9	-6.63096	-6.6585	-6.63635	-6.57528	-6.60482	-6.52785	-6.59249	-6.4367	-6.51204	-6.19368	-6.18219	-6.2125	-6.22774	-6.19221	-6.02881	-6.09682	-5.94788	-5.71935	-5.69402	-5.52899	-5.36729	-5.35935	-5.17386	-5.06279	-5.0627	-4.95795	-4.75733	-4.57512	-4.58757	-4.34263	-4.28808	-4.05412	-3.87201	-3.69699	-3.57499	-3.46739	-3.15773	-2.92751	-2.62468	-2.42863	-2.10965	-1.83706	-1.46805	-1.28506	-0.999666	-0.745124	-0.453965	-0.285451	-0.0895824
262.8	-6.59278	-6.62186	-6.59042	-6.53447	-6.56287	-6.48942	-6.5497	-6.40088	-6.47611	-6.15268	-6.14446	-6.17522	-6.19592	-6.15857	-5.99253	-6.06002	-5.90929	-5.68637	-5.66499	-5.49662	-5.33443	-5.32881	-5.14032	-5.03582	-5.03108	-4.9353	-4.7263	-4.55086	-4.56254	-4.31983	-4.26242	-4.02905	-3.85351	-3.67595	-3.55807	-3.44878	-3.14291	-2.91021	-2.61526	-2.42185	-2.10264	-1.82696	-1.46494	-1.28302	-1.00514	-0.752092	-0.457949	-0.292492	-0.0977364
262.7	-6.55458	-6.58525	-6.54407	-6.49247	-6.51881	-6.45108	-6.50635	-6.36402	-6.43834	-6.11159	-6.10717	-6.1368	-6.16402	-6.1245	-5.95704	-6.02312	-5.87023	-5.65344	-5.6359	-5.46493	-5.30102	-5.2994	-5.10757	-5.00814	-4.99869	-4.91207	-4.69497	-4.52725	-4.53784	-4.29799	-4.23936	-4.00479	-3.83481	-3.65421	-3.54106	-3.42911	-3.12743	-2.89406	-2.60555	-2.41584	-2.09565	-1.81718	-1.46471	-1.28308	-1.00998	-0.759574	-0.463383	-0.298857	-0.105496
262.6	-6.51736	-6.54733	-6.49822	-6.45003	-6.47455	-6.41461	-6.46437	-6.32841	-6.39912	-6.07196	-6.07122	-6.09724	-6.13134	-6.09131	-5.92113	-5.98483	-5.83249	-5.62203	-5.6079	-5.43339	-5.26883	-5.27053	-5.07692	-4.98044	-4.96668	-4.88872	-4.66557	-4.5041	-4.51405	-4.27642	-4.21585	-3.98175	-3.81604	-3.63329	-3.52431	-3.4106	-3.11242	-2.87995	-2.59654	-2.41175	-2.08861	-1.80778	-1.4641	-1.28382	-1.01481	-0.767167	-0.467701	-0.304627	-0.114772
262.5	-6.47932	-6.50741	-6.45218	-6.40505	-6.42809	-6.37718	-6.42275	-6.29219	-6.35918	-6.03205	-6.03448	-6.0576	-6.09702	-6.05694	-5.88703	-5.94548	-5.79419	-5.59264	-5.57844	-5.40357	-5.23611	-5.24008	-5.04757	-4.95371	-4.93552	-4.86484	-4.63721	-4.48048	-4.49006	-4.2544	-4.19056	-3.95869	-3.79661	-3.61256	-3.5054	-3.38938	-3.09583	-2.86687	-2.58591	-2.4063	-2.08116	-1.79855	-1.46382	-1.28333	-1.01835	-0.775551	-0.472857	-0.309823	-0.122836
262.4	-6.44107	-6.46822	-6.40564	-6.36133	-6.38262	-6.33975	-6.38281	-6.25744	-6.3195	-5.99308	-5.99808	-6.01967	-6.062	-6.02136	-5.85389	-5.90558	-5.75712	-5.56407	-5.54986	-5.37274	-5.20542	-5.2098	-5.01826	-4.92829	-4.90539	-4.8423	-4.60971	-4.45787	-4.46556	-4.23491	-4.16622	-3.9358	-3.77868	-3.59241	-3.48796	-3.36832	-3.07829	-2.8544	-2.57516	-2.40112	-2.07655	-1.79074	-1.46412	-1.28353	-1.02131	-0.783983	-0.479814	-0.31547	-0.131911
262.3	-6.40415	-6.42844	-6.36018	-6.31898	-6.33839	-6.30239	-6.34364	-6.22227	-6.28073	-5.95475	-5.96442	-5.98067	-6.02867	-5.9877	-5.82277	-5.86537	-5.72001	-5.53469	-5.52169	-5.34283	-5.17506	-5.1781	-4.99014	-4.90404	-4.87409	-4.82009	-4.58188	-4.43785	-4.44007	-4.21772	-4.14086	-3.91289	-3.76225	-3.57422	-3.47238	-3.34771	-3.06142	-2.84439	-2.56565	-2.39655	-2.07257	-1.78444	-1.46535	-1.28593	-1.02497	-0.792519	-0.487002	-0.321529	-0.143223
262.2	-6.36614	-6.38892	-6.31153	-6.27356	-6.2921	-6.26273	-6.30293	-6.18585	-6.24	-5.91561	-5.92915	-5.9381	-5.99303	-5.95221	-5.78861	-5.82314	-5.67941	-5.50417	-5.49135	-5.30982	-5.14312	-5.14502	-4.96006	-4.87762	-4.8401	-4.79686	-4.5521	-4.41738	-4.41215	-4.20063	-4.11409	-3.88907	-3.74372	-3.55537	-3.45497	-3.32559	-3.04398	-2.8333	-2.5542	-2.38895	-2.06591	-1.77638	-1.46553	-1.28597	-1.02554	-0.798919	-0.493577	-0.327506	-0.153118
262.1	-6.32703	-6.3481	-6.26414	-6.2262	-6.24426	-6.22193	-6.26235	-6.14814	-6.19619	-5.87474	-5.89291	-5.89315	-5.95756	-5.91508	-5.75225	-5.78041	-5.63684	-5.47238	-5.45962	-5.27626	-5.1102	-5.11157	-4.92757	-4.8494	-4.80537	-4.77055	-4.52157	-4.39633	-4.38368	-4.18134	-4.08604	-3.864	-3.72557	-3.53694	-3.43604	-3.30108	-3.02694	-2.82012	-2.54174	-2.37802	-2.05816	-1.76831	-1.46365	-1.2852	-1.02364	-0.804219	-0.499979	-0.331302	-0.160415
262	-6.28743	-6.30821	-6.2182	-6.18052	-6.19543	-6.18209	-6.22328	-6.11227	-6.15261	-5.83469	-5.85772	-5.84909	-5.92237	-5.87802	-5.71721	-5.73869	-5.59486	-5.4425	-5.42817	-5.24077	-5.07817	-5.07843	-4.89529	-4.82087	-4.77143	-4.74562	-4.48926	-4.3757	-4.35666	-4.16122	-4.05691	-3.83964	-3.70658	-3.51942	-3.41599	-3.27735	-3.01	-2.80629	-2.52957	-2.36777	-2.05102	-1.76044	-1.46197	-1.28469	-1.02239	-0.808281	-0.506168	-0.334547	-0.1667
261.9	-6.24941	-6.27155	-6.17389	-6.13641	-6.14784	-6.14375	-6.18676	-6.07695	-6.11271	-5.79636	-5.82334	-5.80708	-5.8883	-5.84099	-5.68479	-5.69951	-5.55651	-5.41398	-5.39877	-5.20726	-5.04778	-5.04651	-4.86489	-4.79415	-4.73894	-4.72254	-4.45757	-4.3581	-4.3344	-4.14341	-4.02968	-3.81595	-3.6899	-3.50265	-3.39948	-3.25702	-2.99687	-2.79532	-2.52073	-2.35962	-2.04593	-1.75588	-1.465	-1.28528	-1.02242	-0.815204	-0.515301	-0.34073	-0.174836
261.8	-6.213	-6.23522	-6.13142	-6.09395	-6.10044	-6.10566	-6.14933	-6.04205	-6.07222	-5.75899	-5.78949	-5.7652	-5.85363	-5.80247	-5.65147	-5.66223	-5.51858	-5.38534	-5.36913	-5.17471	-5.01852	-5.01412	-4.83706	-4.76585	-4.70768	-4.70062	-4.42686	-4.34079	-4.31078	-4.12489	-4.00369	-3.79278	-3.67291	-3.485	-3.38276	-3.23608	-2.98269	-2.7854	-2.51269	-2.35135	-2.04114	-1.75177	-1.46799	-1.28683	-1.02269	-0.822438	-0.525527	-0.349053	-0.183374
261.7	-6.17617	-6.19785	-6.08953	-6.05108	-6.05383	-6.06834	-6.11186	-6.00755	-6.03213	-5.72227	-5.75363	-5.72326	-5.81927	-5.765	-5.61859	-5.62484	-5.48064	-5.35677	-5.33875	-5.14192	-4.98946	-4.98277	-4.81014	-4.73903	-4.67585	-4.67634	-4.39922	-4.32319	-4.28786	-4.10582	-3.97863	-3.77271	-3.65567	-3.46766	-3.36592	-3.21483	-2.96833	-2.77699	-2.50508	-2.34485	-2.03508	-1.74825	-1.47234	-1.28874	-1.02317	-0.82983	-0.537351	-0.358235	-0.193264
261.6	-6.14076	-6.1597	-6.04721	-6.00688	-6.00864	-6.03229	-6.07378	-5.97311	-5.99184	-5.68598	-5.71626	-5.68054	-5.78426	-5.72581	-5.58449	-5.58711	-5.44291	-5.32698	-5.30886	-5.11001	-4.96063	-4.95299	-4.78406	-4.71173	-4.64351	-4.65097	-4.37082	-4.30407	-4.26491	-4.08713	-3.95606	-3.75395	-3.6395	-3.45087	-3.35006	-3.19332	-2.95569	-2.76806	-2.49854	-2.33896	-2.02849	-1.74435	-1.47492	-1.29236	-1.02274	-0.838336	-0.551149	-0.367663	-0.204165
261.5	-6.10606	-6.12034	-6.00538	-5.96347	-5.96379	-5.99587	-6.03715	-5.93728	-5.94969	-5.65069	-5.6809	-5.63855	-5.7493	-5.68682	-5.55142	-5.55019	-5.40479	-5.29859	-5.27762	-5.08072	-4.93131	-4.92393	-4.75925	-4.68663	-4.61247	-4.62435	-4.34366	-4.28473	-4.24242	-4.06913	-3.93513	-3.73507	-3.62419	-3.43508	-3.33379	-3.17387	-2.9437	-2.75812	-2.49222	-2.3333	-2.02295	-1.73988	-1.4793	-1.29612	-1.02414	-0.847995	-0.564884	-0.377473	-0.215139
261.4	-6.06918	-6.07919	-5.96265	-5.92035	-5.91976	-5.96041	-5.99871	-5.90109	-5.9074	-5.61609	-5.64669	-5.59524	-5.71561	-5.64785	-5.51828	-5.51214	-5.36623	-5.26894	-5.24606	-5.05097	-4.90021	-4.8937	-4.73405	-4.66182	-4.58179	-4.59724	-4.31602	-4.26602	-4.21913	-4.04854	-3.9131	-3.7167	-3.6075	-3.41869	-3.31608	-3.15242	-2.93119	-2.74732	-2.48612	-2.32795	-2.01721	-1.734	-1.48408	-1.2991	-1.02544	-0.854765	-0.578247	-0.386977	-0.224624
261.3	-6.03007	-6.03613	-5.91704	-5.87282	-5.87302	-5.92169	-5.95657	-5.86246	-5.86137	-5.57985	-5.61083	-5.54954	-5.67925	-5.60762	-5.48132	-5.47201	-5.324	-5.23706	-5.21197	-5.01789	-4.86653	-4.86031	-4.7074	-4.63322	-4.54704	-4.56842	-4.28545	-4.24371	-4.1927	-4.02526	-3.88775	-3.69613	-3.58845	-3.40024	-3.29529	-3.12861	-2.91594	-2.73496	-2.47695	-2.3185	-2.00896	-1.72561	-1.48512	-1.29754	-1.0242	-0.86052	-0.589422	-0.395667	-0.231004
261.2	-5.98828	-5.99207	-5.87025	-5.82376	-5.82466	-5.88076	-5.91306	-5.82374	-5.81317	-5.54214	-5.57218	-5.50264	-5.64065	-5.5655	-5.44217	-5.42956	-5.28025	-5.20415	-5.17597	-4.98246	-4.83155	-4.82675	-4.68093	-4.60315	-4.51078	-4.53723	-4.25447	-4.22058	-4.16459	-3.9996	-3.86034	-3.67397	-3.56874	-3.38028	-3.27478	-3.10219	-2.89999	-2.72274	-2.46672	-2.30757	-2.00007	-1.71599	-1.48434	-1.29341	-1.0229	-0.865064	-0.599332	-0.40428	-0.235223
261.1	-5.94619	-5.94796	-5.82343	-5.77411	-5.77657	-5.83979	-5.86996	-5.78337	-5.76418	-5.50388	-5.53221	-5.45673	-5.60104	-5.52398	-5.40445	-5.38622	-5.23684	-5.17029	-5.13899	-4.94614	-4.79558	-4.79347	-4.65427	-4.57169	-4.47296	-4.50502	-4.22206	-4.19735	-4.1355	-3.97251	-3.83231	-3.65087	-3.54909	-3.36027	-3.25456	-3.07726	-2.88258	-2.71047	-2.45825	-2.29669	-1.9883	-1.70497	-1.48446	-1.28761	-1.02277	-0.866617	-0.608861	-0.413313	-0.240223
261	-5.9027	-5.90359	-5.77727	-5.72456	-5.73085	-5.79834	-5.82594	-5.74475	-5.71621	-5.46617	-5.49383	-5.41046	-5.56211	-5.48151	-5.36743	-5.34414	-5.19363	-5.1359	-5.1007	-4.91165	-4.75989	-4.76135	-4.62704	-4.5388	-4.43603	-4.47389	-4.18821	-4.17466	-4.10737	-3.94671	-3.80482	-3.62826	-3.52948	-3.33978	-3.23372	-3.05216	-2.86508	-2.69982	-2.44843	-2.28555	-1.97899	-1.6953	-1.48473	-1.28242	-1.02158	-0.871433	-0.619045	-0.42374	-0.247318
260.9	-5.85871	-5.85775	-5.73051	-5.67441	-5.68266	-5.7541	-5.77983	-5.7035	-5.66758	-5.42799	-5.45467	-5.36303	-5.52031	-5.43739	-5.32769	-5.30087	-5.1497	-5.09891	-5.06162	-4.87564	-4.723	-4.72807	-4.59836	-4.50402	-4.39824	-4.44159	-4.15431	-4.14911	-4.07748	-3.91822	-3.77578	-3.60428	-3.50832	-3.31829	-3.21343	-3.02719	-2.84558	-2.68716	-2.4369	-2.27303	-1.96918	-1.68519	-1.48379	-1.27753	-1.01816	-0.87514	-0.629011	-0.432968	-0.252934
260.8	-5.81349	-5.81243	-5.68457	-5.62416	-5.63359	-5.70947	-5.73305	-5.66269	-5.62033	-5.38985	-5.41492	-5.31603	-5.47853	-5.39341	-5.28918	-5.25847	-5.10701	-5.06163	-5.02259	-4.83977	-4.68542	-4.69447	-4.57037	-4.46989	-4.36022	-4.40935	-4.12068	-4.12409	-4.04842	-3.89082	-3.74891	-3.58126	-3.48673	-3.29683	-3.19193	-3.00333	-2.82571	-2.67522	-2.42595	-2.26122	-1.9591	-1.67643	-1.48277	-1.27261	-1.01627	-0.881367	-0.640164	-0.442344	-0.258316
260.7	-5.76587	-5.76325	-5.63684	-5.57173	-5.58411	-5.66163	-5.68401	-5.61928	-5.56931	-5.34929	-5.37166	-5.2658	-5.43566	-5.34671	-5.24763	-5.21573	-5.06111	-5.01939	-4.98126	-4.80122	-4.64731	-4.65832	-4.53843	-4.43588	-4.32076	-4.37438	-4.08671	-4.09476	-4.01764	-3.86157	-3.71929	-3.55594	-3.46245	-3.27356	-3.16894	-2.97806	-2.8033	-2.66389	-2.41263	-2.24818	-1.94799	-1.66527	-1.47861	-1.26607	-1.01264	-0.885876	-0.650107	-0.449073	-0.262576
260.6	-5.71441	-5.71302	-5.58822	-5.51788	-5.53352	-5.61462	-5.63356	-5.57492	-5.51711	-5.30844	-5.32797	-5.2134	-5.39075	-5.29683	-5.20548	-5.17264	-5.01526	-4.976	-4.93836	-4.76193	-4.60962	-4.62241	-4.50487	-4.39887	-4.28233	-4.3376	-4.05149	-4.06416	-3.98639	-3.8308	-3.69123	-3.5325	-3.43757	-3.24844	-3.14336	-2.95188	-2.78197	-2.6518	-2.39925	-2.23437	-1.93532	-1.65439	-1.47366	-1.25821	-1.00821	-0.888141	-0.659175	-0.455292	-0.266639
260.5	-5.66211	-5.66138	-5.54065	-5.46399	-5.48369	-5.56839	-5.5838	-5.53144	-5.46595	-5.26769	-5.28473	-5.16172	-5.34588	-5.2494	-5.16449	-5.1299	-4.97197	-4.93258	-4.89453	-4.72242	-4.57174	-4.58585	-4.47135	-4.36194	-4.24543	-4.30064	-4.01778	-4.03418	-3.95511	-3.80131	-3.66367	-3.50984	-3.41424	-3.224	-3.12209	-2.92674	-2.76326	-2.64124	-2.38849	-2.22151	-1.92368	-1.64522	-1.46903	-1.25168	-1.00442	-0.890676	-0.667806	-0.462386	-0.270854
260.4	-5.61069	-5.60983	-5.49185	-5.41101	-5.43327	-5.5235	-5.53485	-5.48693	-5.41545	-5.22707	-5.24185	-5.11136	-5.30141	-5.20144	-5.12202	-5.08791	-4.92868	-4.88845	-4.85081	-4.68247	-4.53338	-4.55	-4.43862	-4.32378	-4.20857	-4.26278	-3.98497	-4.00359	-3.92444	-3.77297	-3.6369	-3.48702	-3.39005	-3.19962	-3.10136	-2.90239	-2.74434	-2.63141	-2.3776	-2.20933	-1.91363	-1.63703	-1.4653	-1.24583	-1.0008	-0.895717	-0.676279	-0.47077	-0.275763
260.3	-5.5579	-5.55535	-5.44172	-5.3575	-5.38249	-5.47657	-5.48442	-5.43979	-5.36305	-5.18445	-5.19867	-5.0596	-5.25606	-5.15222	-5.07809	-5.04394	-4.88437	-4.84362	-4.80514	-4.64224	-4.49399	-4.51123	-4.4032	-4.28428	-4.16987	-4.22232	-3.94945	-3.97255	-3.89069	-3.74203	-3.6084	-3.46288	-3.36536	-3.17366	-3.07789	-2.87731	-2.72284	-2.61992	-2.36718	-2.19491	-1.90018	-1.62782	-1.46078	-1.24014	-0.996595	-0.897776	-0.684233	-0.478164	-0.279227
260.2	-5.50301	-5.49989	-5.39094	-5.3046	-5.33382	-5.42856	-5.43299	-5.39348	-5.31031	-5.14198	-5.15568	-5.00854	-5.20986	-5.10282	-5.03419	-5.00034	-4.83941	-4.79931	-4.75952	-4.60159	-4.45421	-4.47113	-4.36893	-4.24498	-4.13127	-4.18241	-3.91245	-3.9411	-3.85786	-3.71113	-3.57718	-3.43848	-3.34094	-3.1483	-3.05468	-2.8525	-2.70226	-2.60676	-2.35617	-2.17976	-1.88752	-1.6185	-1.45433	-1.233	-0.991902	-0.900142	-0.692477	-0.486475	-0.28293
260.1	-5.44701	-5.44395	-5.33908	-5.25236	-5.28522	-5.37815	-5.37958	-5.3448	-5.25684	-5.09809	-5.10979	-4.9575	-5.16246	-5.05299	-4.98973	-4.95628	-4.79411	-4.75365	-4.7114	-4.55931	-4.41416	-4.42875	-4.33319	-4.2056	-4.09266	-4.14172	-3.8747	-3.90771	-3.82387	-3.67916	-3.54697	-3.41438	-3.31605	-3.12264	-3.03159	-2.82694	-2.67993	-2.59149	-2.34455	-2.16372	-1.87396	-1.60887	-1.44738	-1.22516	-0.984893	-0.901369	-0.702287	-0.495408	-0.286604
260	-5.39199	-5.3908	-5.28891	-5.20152	-5.23894	-5.3283	-5.32775	-5.29892	-5.20565	-5.05668	-5.06528	-4.90906	-5.11471	-5.00513	-4.944	-4.91306	-4.74991	-4.70788	-4.66524	-4.51884	-4.37606	-4.38862	-4.2987	-4.1673	-4.05431	-4.10311	-3.83809	-3.87529	-3.79132	-3.64809	-3.5202	-3.39203	-3.29376	-3.09803	-3.01032	-2.80422	-2.65928	-2.57596	-2.33571	-2.15072	-1.86137	-1.59961	-1.44307	-1.21966	-0.979541	-0.902877	-0.712597	-0.506553	-0.291976
259.9	-5.33779	-5.33562	-5.23943	-5.14975	-5.19156	-5.27803	-5.27545	-5.25007	-5.1537	-5.01649	-5.02074	-4.86086	-5.0681	-4.95724	-4.89727	-4.87012	-4.70546	-4.66281	-4.61766	-4.47897	-4.33801	-4.34738	-4.2649	-4.12895	-4.01629	-4.06326	-3.80088	-3.84131	-3.75997	-3.61596	-3.49416	-3.36999	-3.26976	-3.07322	-2.98833	-2.78217	-2.63982	-2.55982	-2.32632	-2.1386	-1.84843	-1.59111	-1.43929	-1.21532	-0.976149	-0.905078	-0.723175	-0.517973	-0.297164
259.8	-5.28135	-5.27998	-5.18782	-5.09653	-5.1432	-5.22786	-5.22186	-5.2009	-5.10023	-4.97404	-4.97386	-4.81141	-5.01879	-4.90585	-4.84999	-4.82509	-4.66032	-4.61823	-4.57013	-4.43747	-4.29908	-4.30648	-4.22816	-4.08882	-3.97911	-4.02208	-3.76215	-3.80628	-3.72723	-3.58076	-3.46839	-3.3472	-3.24411	-3.04712	-2.96431	-2.75986	-2.61959	-2.54171	-2.31629	-2.12627	-1.83527	-1.58048	-1.43517	-1.2104	-0.972387	-0.908385	-0.73373	-0.528497	-0.30046
259.7	-5.22424	-5.22118	-5.13834	-5.04398	-5.09493	-5.17684	-5.16888	-5.15127	-5.04681	-4.9325	-4.92729	-4.7634	-4.96901	-4.85373	-4.80313	-4.7793	-4.61645	-4.57265	-4.521	-4.39573	-4.25792	-4.26429	-4.19065	-4.04878	-3.94263	-3.97936	-3.72569	-3.77027	-3.69487	-3.54341	-3.44281	-3.32362	-3.21769	-3.02029	-2.9417	-2.73805	-2.60033	-2.52232	-2.30561	-2.11435	-1.82296	-1.57006	-1.43002	-1.20507	-0.969273	-0.910912	-0.742819	-0.539058	-0.303533
259.6	-5.16562	-5.1608	-5.08614	-4.99196	-5.04439	-5.12595	-5.11532	-5.10077	-4.99398	-4.89153	-4.88087	-4.71397	-4.91717	-4.80248	-4.75649	-4.7323	-4.57386	-4.52629	-4.47121	-4.3528	-4.21593	-4.22257	-4.15535	-4.00868	-3.90726	-3.93675	-3.68868	-3.73281	-3.66238	-3.50596	-3.41722	-3.29939	-3.1905	-2.99286	-2.91868	-2.71743	-2.57954	-2.50388	-2.29458	-2.10257	-1.81167	-1.55934	-1.42661	-1.20069	-0.966975	-0.913092	-0.751765	-0.549962	-0.306847
259.5	-5.10813	-5.09874	-5.03217	-4.93891	-4.99339	-5.07336	-5.06088	-5.04957	-4.94229	-4.85003	-4.83366	-4.66482	-4.86522	-4.75326	-4.7102	-4.68489	-4.53145	-4.47759	-4.4217	-4.31126	-4.17534	-4.17968	-4.11893	-3.96914	-3.87041	-3.89396	-3.65267	-3.69433	-3.62967	-3.46967	-3.39305	-3.2743	-3.16413	-2.96616	-2.896	-2.69869	-2.55888	-2.48729	-2.2855	-2.09012	-1.8	-1.54972	-1.42536	-1.19694	-0.964834	-0.91556	-0.761746	-0.563099	-0.312696
259.4	-5.05066	-5.03498	-4.97934	-4.88574	-4.94155	-5.0193	-5.00603	-4.99822	-4.88869	-4.80684	-4.78617	-4.61407	-4.81211	-4.70386	-4.66352	-4.6354	-4.48743	-4.42786	-4.37043	-4.26893	-4.13372	-4.13626	-4.07996	-3.92783	-3.83245	-3.85139	-3.61621	-3.65288	-3.59379	-3.4321	-3.36742	-3.24738	-3.13514	-2.93852	-2.87064	-2.67891	-2.53578	-2.46962	-2.27483	-2.07671	-1.78698	-1.53833	-1.42073	-1.19228	-0.96226	-0.916703	-0.76907	-0.575725	-0.31792
259.3	-4.99082	-4.97109	-4.92437	-4.83175	-4.88837	-4.96441	-4.95116	-4.94629	-4.83535	-4.76248	-4.73687	-4.56415	-4.75782	-4.65406	-4.61601	-4.58558	-4.44281	-4.3758	-4.31825	-4.22482	-4.09073	-4.09207	-4.03832	-3.88739	-3.7937	-3.80763	-3.57787	-3.61121	-3.55782	-3.39421	-3.33937	-3.21855	-3.10519	-2.91124	-2.84363	-2.65765	-2.51446	-2.44941	-2.26243	-2.06156	-1.77349	-1.52627	-1.4153	-1.18636	-0.959497	-0.916457	-0.775865	-0.58619	-0.321793
259.2	-4.92983	-4.90788	-4.86792	-4.77762	-4.83258	-4.90748	-4.89524	-4.89288	-4.7792	-4.7164	-4.68606	-4.51291	-4.70283	-4.60152	-4.56688	-4.53393	-4.39749	-4.32167	-4.26589	-4.17806	-4.04572	-4.04608	-3.99489	-3.84451	-3.75403	-3.76423	-3.53762	-3.56817	-3.52079	-3.35536	-3.31063	-3.18675	-3.07436	-2.88277	-2.81653	-2.63572	-2.49242	-2.42822	-2.25022	-2.04609	-1.75994	-1.51201	-1.40714	-1.17955	-0.956091	-0.914779	-0.779516	-0.594714	-0.323468
259.1	-4.86722	-4.84368	-4.80873	-4.7236	-4.77353	-4.84912	-4.83917	-4.83709	-4.72104	-4.66822	-4.63462	-4.46214	-4.6478	-4.54837	-4.51581	-4.48114	-4.35214	-4.26619	-4.21228	-4.12984	-3.999	-3.99909	-3.9496	-3.80056	-3.71239	-3.71944	-3.49673	-3.52468	-3.48362	-3.3147	-3.28038	-3.15368	-3.0411	-2.85235	-2.78766	-2.61453	-2.47007	-2.40546	-2.23629	-2.02923	-1.74479	-1.49686	-1.40099	-1.16962	-0.953555	-0.912259	-0.781745	-0.6023	-0.323292
259	-4.80201	-4.77837	-4.74773	-4.66717	-4.71306	-4.7902	-4.77924	-4.78123	-4.66282	-4.61661	-4.58007	-4.41005	-4.59181	-4.49179	-4.4616	-4.42605	-4.30492	-4.20961	-4.15794	-4.07878	-3.95106	-3.94991	-3.90115	-3.75464	-3.66883	-3.67336	-3.45465	-3.47934	-3.4446	-3.27189	-3.24847	-3.11869	-3.00575	-2.81945	-2.75638	-2.59151	-2.44676	-2.38085	-2.21939	-2.0101	-1.72719	-1.48008	-1.39306	-1.15843	-0.948573	-0.907866	-0.782839	-0.60717	-0.322462
258.9	-4.73646	-4.71359	-4.6877	-4.61111	-4.65337	-4.73121	-4.71988	-4.72557	-4.6055	-4.56295	-4.52436	-4.35885	-4.53443	-4.43487	-4.40866	-4.37248	-4.25804	-4.15311	-4.10201	-4.02865	-3.90324	-3.90116	-3.85413	-3.70754	-3.62463	-3.6269	-3.41186	-3.43406	-3.40666	-3.2298	-3.21711	-3.08207	-2.97174	-2.78734	-2.7258	-2.56949	-2.42324	-2.35639	-2.20234	-1.99165	-1.71051	-1.46469	-1.38501	-1.14705	-0.944907	-0.905287	-0.783502	-0.611413	-0.321804
258.8	-4.67083	-4.64862	-4.62846	-4.5567	-4.59293	-4.67143	-4.66059	-4.67034	-4.55112	-4.50958	-4.46781	-4.30648	-4.47673	-4.37918	-4.35748	-4.31703	-4.21255	-4.09861	-4.04707	-3.9787	-3.85626	-3.85391	-3.80715	-3.66201	-3.5827	-3.57988	-3.36846	-3.38868	-3.36902	-3.18933	-3.18761	-3.04582	-2.93886	-2.75527	-2.69684	-2.54818	-2.39994	-2.33269	-2.18546	-1.9747	-1.69473	-1.45064	-1.37888	-1.1375	-0.941602	-0.903696	-0.785036	-0.615081	-0.321989
258.7	-4.60462	-4.58118	-4.56816	-4.50148	-4.53186	-4.61085	-4.6001	-4.61326	-4.49553	-4.45482	-4.40997	-4.25325	-4.4184	-4.32248	-4.3054	-4.26051	-4.16498	-4.04263	-3.99165	-3.92836	-3.80833	-3.8029	-3.75883	-3.61505	-3.53909	-3.53243	-3.32422	-3.34267	-3.33048	-3.14798	-3.15733	-3.00666	-2.90467	-2.72144	-2.66599	-2.52641	-2.37605	-2.30758	-2.16668	-1.95743	-1.67633	-1.43583	-1.37264	-1.12881	-0.937661	-0.900912	-0.784943	-0.617987	-0.322265
258.6	-4.53638	-4.51229	-4.50731	-4.44574	-4.47021	-4.5493	-4.5385	-4.55542	-4.43895	-4.39986	-4.35223	-4.19844	-4.36067	-4.26464	-4.25035	-4.20282	-4.11537	-3.98603	-3.93593	-3.87679	-3.75957	-3.75231	-3.70985	-3.56679	-3.49529	-3.48414	-3.28018	-3.29657	-3.29037	-3.10889	-3.12404	-2.96727	-2.87086	-2.68827	-2.63445	-2.50276	-2.35176	-2.28108	-2.14506	-1.93819	-1.66053	-1.42131	-1.3637	-1.12034	-0.932827	-0.898412	-0.782953	-0.620334	-0.323355
258.5	-4.46743	-4.44213	-4.44605	-4.38911	-4.40815	-4.48718	-4.47576	-4.49496	-4.38121	-4.34277	-4.29184	-4.14336	-4.30076	-4.20621	-4.19467	-4.14356	-4.0647	-3.92937	-3.88103	-3.82349	-3.71062	-3.7004	-3.65937	-3.51853	-3.45084	-3.43485	-3.23574	-3.24996	-3.2495	-3.06753	-3.09008	-2.9277	-2.83685	-2.65446	-2.60173	-2.47719	-2.32795	-2.25203	-2.12301	-1.91778	-1.64315	-1.40616	-1.35277	-1.11041	-0.92849	-0.89131	-0.779046	-0.618966	-0.323545
258.4	-4.39818	-4.37162	-4.38331	-4.33087	-4.34499	-4.42467	-4.41295	-4.43471	-4.3212	-4.28472	-4.232	-4.08824	-4.24059	-4.14841	-4.13929	-4.08308	-4.01386	-3.87344	-3.82568	-3.76956	-3.66183	-3.64879	-3.60939	-3.46915	-3.40644	-3.38607	-3.19043	-3.20264	-3.20771	-3.02676	-3.05618	-2.88713	-2.80187	-2.62017	-2.56859	-2.45123	-2.30533	-2.22358	-2.1015	-1.89632	-1.62485	-1.39033	-1.33983	-1.09891	-0.923746	-0.884374	-0.773256	-0.617773	-0.323534
258.3	-4.33031	-4.30076	-4.32102	-4.27322	-4.28105	-4.36148	-4.34982	-4.37515	-4.26088	-4.22597	-4.17301	-4.03331	-4.18022	-4.09069	-4.08347	-4.02329	-3.96294	-3.81894	-3.77032	-3.71423	-3.61397	-3.59543	-3.55866	-3.41988	-3.36334	-3.33762	-3.14523	-3.15542	-3.16574	-2.98536	-3.02105	-2.84628	-2.76735	-2.58564	-2.53676	-2.42525	-2.28288	-2.196	-2.0792	-1.87388	-1.6071	-1.37407	-1.3282	-1.08804	-0.918454	-0.875652	-0.768587	-0.617159	-0.323904
258.2	-4.26431	-4.23233	-4.25963	-4.21725	-4.21776	-4.29903	-4.28676	-4.31768	-4.20231	-4.16783	-4.11534	-3.98031	-4.12071	-4.03547	-4.02855	-3.96338	-3.91454	-3.76743	-3.71691	-3.65938	-3.5665	-3.54357	-3.50896	-3.37022	-3.32075	-3.29102	-3.09947	-3.11022	-3.12404	-2.94614	-2.98615	-2.80715	-2.73489	-2.55124	-2.50679	-2.39867	-2.26133	-2.16996	-2.05825	-1.85102	-1.59077	-1.36102	-1.31785	-1.07791	-0.912966	-0.866889	-0.764905	-0.616225	-0.324889
258.1	-4.20047	-4.16463	-4.19791	-4.16021	-4.15533	-4.23527	-4.22464	-4.25872	-4.14476	-4.10806	-4.05623	-3.92842	-4.0602	-3.98025	-3.97471	-3.90322	-3.86498	-3.71559	-3.66524	-3.60431	-3.51864	-3.49205	-3.45944	-3.32121	-3.27685	-3.24384	-3.05451	-3.06577	-3.08356	-2.90849	-2.95217	-2.76631	-2.70245	-2.51889	-2.47954	-2.37333	-2.23863	-2.14448	-2.03561	-1.82975	-1.57481	-1.34777	-1.30887	-1.06793	-0.907982	-0.860742	-0.76144	-0.616462	-0.325821
258	-4.13563	-4.09584	-4.13568	-4.10385	-4.09082	-4.1701	-4.16253	-4.19842	-4.08618	-4.04778	-3.99587	-3.87422	-3.99722	-3.92296	-3.91851	-3.84076	-3.81346	-3.66227	-3.61241	-3.5476	-3.46899	-3.43972	-3.4076	-3.27165	-3.23297	-3.19441	-3.00824	-3.01967	-3.04265	-2.86988	-2.91856	-2.72389	-2.6696	-2.48407	-2.44816	-2.34551	-2.21357	-2.11717	-2.01017	-1.80608	-1.55761	-1.33273	-1.2979	-1.05743	-0.900983	-0.85263	-0.757366	-0.614738	-0.326957
257.9	-4.06772	-4.0263	-4.07426	-4.04888	-4.0275	-4.10394	-4.10009	-4.1387	-4.02751	-3.98757	-3.93629	-3.81961	-3.93461	-3.86616	-3.86291	-3.77858	-3.76241	-3.60967	-3.56046	-3.49201	-3.41971	-3.38751	-3.35726	-3.2229	-3.18972	-3.14497	-2.96237	-2.97468	-3.0017	-2.83205	-2.88431	-2.68101	-2.63693	-2.45093	-2.41584	-2.31919	-2.1891	-2.08876	-1.98462	-1.78204	-1.53995	-1.31891	-1.28682	-1.04847	-0.893845	-0.84378	-0.752602	-0.611416	-0.328326
257.8	-4.00053	-3.95823	-4.01258	-3.99427	-3.96263	-4.03775	-4.03889	-4.08116	-3.97026	-3.92805	-3.87699	-3.76646	-3.8724	-3.80846	-3.80742	-3.71847	-3.71198	-3.55831	-3.50961	-3.43782	-3.37173	-3.33809	-3.30651	-3.17671	-3.14744	-3.09752	-2.91899	-2.92803	-2.96379	-2.79625	-2.85056	-2.63936	-2.60395	-2.41849	-2.3856	-2.29362	-2.16718	-2.06084	-1.9585	-1.75983	-1.52525	-1.30558	-1.27661	-1.04002	-0.887009	-0.837464	-0.747984	-0.607471	-0.329376
257.7	-3.93569	-3.89021	-3.95009	-3.93815	-3.89515	-3.97216	-3.97697	-4.02192	-3.91293	-3.86725	-3.81503	-3.71264	-3.80917	-3.75136	-3.74972	-3.65638	-3.66214	-3.50646	-3.4589	-3.3829	-3.32283	-3.28765	-3.25437	-3.12932	-3.1053	-3.04795	-2.87639	-2.8803	-2.92447	-2.7586	-2.8165	-2.59711	-2.5707	-2.38424	-2.35363	-2.26759	-2.14245	-2.03205	-1.9334	-1.73836	-1.5091	-1.29205	-1.26626	-1.03101	-0.881164	-0.827284	-0.742481	-0.601501	-0.330105
257.6	-3.87082	-3.8232	-3.88797	-3.88139	-3.82766	-3.90758	-3.91506	-3.96298	-3.85593	-3.80612	-3.75411	-3.65922	-3.7472	-3.69334	-3.69276	-3.59459	-3.61178	-3.45388	-3.40841	-3.32794	-3.27317	-3.23806	-3.20216	-3.08075	-3.06258	-2.99854	-2.83287	-2.83374	-2.88373	-2.72075	-2.7818	-2.55474	-2.53637	-2.34876	-2.32037	-2.24119	-2.11853	-2.00453	-1.9072	-1.71585	-1.49365	-1.27747	-1.25432	-1.02172	-0.875655	-0.816779	-0.735327	-0.595742	-0.328854
257.5	-3.80644	-3.75243	-3.82527	-3.82361	-3.75856	-3.84236	-3.85245	-3.902	-3.79597	-3.7443	-3.69171	-3.60318	-3.68581	-3.63317	-3.63518	-3.53305	-3.56085	-3.40088	-3.35697	-3.26988	-3.22148	-3.18809	-3.14855	-3.03009	-3.01965	-2.94786	-2.78907	-2.78624	-2.84151	-2.68173	-2.74465	-2.5112	-2.49939	-2.31204	-2.28804	-2.21257	-2.0938	-1.97722	-1.87887	-1.6925	-1.47807	-1.2612	-1.2398	-1.01144	-0.869189	-0.804039	-0.727022	-0.58889	-0.328205
257.4	-3.74291	-3.6842	-3.76404	-3.76532	-3.69109	-3.77838	-3.79009	-3.8422	-3.73764	-3.68151	-3.63133	-3.54683	-3.62421	-3.57345	-3.57772	-3.47217	-3.51087	-3.34854	-3.30621	-3.21213	-3.16811	-3.14005	-3.09579	-2.97915	-2.97749	-2.89793	-2.74446	-2.73976	-2.79862	-2.64275	-2.70726	-2.4675	-2.46359	-2.27485	-2.25581	-2.18325	-2.06933	-1.94952	-1.85198	-1.66815	-1.46145	-1.24374	-1.2258	-0.999384	-0.861741	-0.791282	-0.717091	-0.582479	-0.326393
257.3	-3.68228	-3.61686	-3.70258	-3.70863	-3.62445	-3.71438	-3.72671	-3.78247	-3.68075	-3.6198	-3.57142	-3.49173	-3.56354	-3.51716	-3.52012	-3.41221	-3.46127	-3.29743	-3.25529	-3.15639	-3.11411	-3.09272	-3.04484	-2.93167	-2.93347	-2.84852	-2.7006	-2.69389	-2.75754	-2.60317	-2.66999	-2.42518	-2.42819	-2.23985	-2.22556	-2.15362	-2.04491	-1.9206	-1.8259	-1.64384	-1.44539	-1.22815	-1.21312	-0.987744	-0.854299	-0.777918	-0.707703	-0.577289	-0.325395
257.2	-3.62183	-3.55074	-3.63843	-3.65103	-3.55727	-3.65151	-3.662	-3.72291	-3.62285	-3.55591	-3.5095	-3.43492	-3.50346	-3.46044	-3.46161	-3.35265	-3.4106	-3.24572	-3.20488	-3.09971	-3.06117	-3.04628	-2.99463	-2.88511	-2.88733	-2.8001	-2.65566	-2.64753	-2.7152	-2.56351	-2.63056	-2.38217	-2.39229	-2.20542	-2.19283	-2.12257	-2.01742	-1.89188	-1.80009	-1.61897	-1.4285	-1.21136	-1.20146	-0.976068	-0.84739	-0.76651	-0.698512	-0.569423	-0.323506
257.1	-3.56103	-3.48615	-3.57599	-3.59316	-3.49209	-3.58649	-3.59616	-3.66151	-3.56458	-3.49168	-3.44746	-3.37881	-3.44464	-3.40287	-3.40187	-3.29324	-3.35714	-3.19416	-3.15375	-3.04394	-3.00714	-2.99845	-2.94293	-2.8406	-2.83982	-2.75274	-2.6106	-2.60192	-2.67256	-2.523	-2.59	-2.33936	-2.35599	-2.16972	-2.15925	-2.09059	-1.98975	-1.86181	-1.77329	-1.59439	-1.4101	-1.19413	-1.18781	-0.963662	-0.840944	-0.754143	-0.687445	-0.561976	-0.321274
257	-3.49838	-3.42114	-3.51398	-3.53539	-3.42762	-3.52187	-3.53184	-3.6004	-3.50521	-3.42697	-3.38443	-3.32202	-3.38496	-3.34332	-3.34241	-3.23342	-3.30303	-3.14467	-3.10149	-2.98771	-2.95277	-2.95154	-2.89148	-2.7949	-2.7934	-2.70555	-2.56565	-2.55731	-2.62911	-2.48069	-2.54835	-2.29599	-2.31964	-2.13274	-2.1254	-2.05651	-1.96127	-1.83022	-1.7451	-1.56867	-1.39048	-1.17493	-1.17152	-0.950817	-0.833607	-0.740351	-0.67523	-0.553178	-0.317171
256.9	-3.43535	-3.35777	-3.45028	-3.47608	-3.36249	-3.4563	-3.46743	-3.54006	-3.4458	-3.36342	-3.32086	-3.26534	-3.32533	-3.28329	-3.28191	-3.17598	-3.24863	-3.09333	-3.05001	-2.93155	-2.89857	-2.90655	-2.84075	-2.74973	-2.74619	-2.6571	-2.52103	-2.51301	-2.5866	-2.43949	-2.50891	-2.25343	-2.28366	-2.09711	-2.09285	-2.02154	-1.93317	-1.79826	-1.71602	-1.54237	-1.37164	-1.15577	-1.1577	-0.937593	-0.826393	-0.726324	-0.663072	-0.544085	-0.314083
256.8	-3.37508	-3.29491	-3.38918	-3.41743	-3.29903	-3.39303	-3.40457	-3.48076	-3.38782	-3.30195	-3.25951	-3.20977	-3.26741	-3.22552	-3.22389	-3.11928	-3.19458	-3.04407	-3.00137	-2.87871	-2.8466	-2.86399	-2.79134	-2.70465	-2.70047	-2.61081	-2.47902	-2.46891	-2.54478	-2.40024	-2.47055	-2.21401	-2.2497	-2.06233	-2.06288	-1.98868	-1.9054	-1.76998	-1.68874	-1.51928	-1.35472	-1.13839	-1.1465	-0.926205	-0.820436	-0.713945	-0.651012	-0.537198	-0.313105
256.7	-3.3136	-3.22907	-3.32567	-3.35625	-3.23454	-3.32829	-3.33941	-3.41812	-3.32997	-3.23873	-3.19676	-3.15235	-3.2073	-3.16677	-3.16552	-3.06133	-3.13927	-2.99303	-2.95257	-2.8259	-2.79205	-2.8202	-2.74105	-2.65685	-2.65349	-2.56289	-2.43568	-2.4244	-2.50087	-2.35986	-2.43041	-2.17298	-2.21405	-2.02496	-2.03083	-1.95473	-1.87528	-1.74083	-1.65889	-1.49326	-1.33729	-1.12051	-1.133	-0.912768	-0.813574	-0.701606	-0.639609	-0.529634	-0.312704
256.6	-3.25109	-3.16457	-3.26329	-3.29567	-3.17009	-3.26321	-3.27435	-3.35688	-3.27156	-3.17614	-3.13503	-3.09311	-3.14675	-3.10957	-3.10854	-3.0053	-3.08302	-2.94313	-2.90419	-2.77278	-2.73717	-2.77729	-2.69169	-2.60975	-2.60644	-2.5169	-2.39295	-2.38008	-2.4565	-2.31971	-2.38908	-2.1333	-2.1783	-1.98891	-1.99946	-1.91951	-1.8439	-1.71373	-1.62925	-1.46619	-1.32099	-1.10385	-1.11851	-0.899539	-0.805629	-0.688928	-0.627348	-0.521834	-0.313662
256.5	-3.18949	-3.10191	-3.20277	-3.23609	-3.10718	-3.19639	-3.20969	-3.29553	-3.21286	-3.11448	-3.07285	-3.03422	-3.08687	-3.05506	-3.05213	-2.95072	-3.02685	-2.89206	-2.8559	-2.71955	-2.68242	-2.73535	-2.64316	-2.56262	-2.55898	-2.47157	-2.35085	-2.3377	-2.41274	-2.27929	-2.34591	-2.09469	-2.14306	-1.95438	-1.96936	-1.88517	-1.81206	-1.68916	-1.60275	-1.43943	-1.30523	-1.08936	-1.10374	-0.886904	-0.798207	-0.674887	-0.616083	-0.51567	-0.317044
256.4	-3.1295	-3.04108	-3.1414	-3.17644	-3.0437	-3.13032	-3.14726	-3.23397	-3.15392	-3.05359	-3.00998	-2.97552	-3.02743	-3.00161	-2.99552	-2.89564	-2.97158	-2.8416	-2.80928	-2.66609	-2.62981	-2.69553	-2.59462	-2.51601	-2.51209	-2.42601	-2.31057	-2.29603	-2.36886	-2.23968	-2.30423	-2.05809	-2.10797	-1.92085	-1.93944	-1.85081	-1.78147	-1.66445	-1.57628	-1.4124	-1.2893	-1.07574	-1.08897	-0.874739	-0.788753	-0.66099	-0.606246	-0.509956	-0.321417
256.3	-3.06953	-2.98037	-3.08153	-3.11571	-2.98101	-3.06632	-3.08389	-3.17184	-3.09341	-2.99084	-2.94731	-2.9173	-2.96935	-2.94801	-2.93823	-2.84143	-2.91558	-2.79039	-2.76147	-2.61364	-2.57747	-2.6543	-2.54608	-2.4684	-2.46349	-2.38104	-2.27071	-2.25526	-2.32359	-2.19969	-2.26201	-2.02184	-2.07266	-1.88769	-1.90884	-1.81607	-1.74992	-1.63946	-1.54987	-1.38614	-1.2727	-1.06175	-1.07346	-0.862889	-0.77973	-0.64665	-0.595885	-0.504888	-0.326557
256.2	-3.01023	-2.92157	-3.02384	-3.05595	-2.92027	-3.00381	-3.02144	-3.1114	-3.03494	-2.92948	-2.88675	-2.86045	-2.91281	-2.89393	-2.88156	-2.78806	-2.86007	-2.7411	-2.71431	-2.56223	-2.52581	-2.61531	-2.49908	-2.42242	-2.41735	-2.33596	-2.23164	-2.21707	-2.27895	-2.16267	-2.22077	-1.98791	-2.03879	-1.85555	-1.87948	-1.78245	-1.71977	-1.61525	-1.52389	-1.36287	-1.25804	-1.04822	-1.05882	-0.851254	-0.770905	-0.635024	-0.587198	-0.500472	-0.331484
256.1	-2.95063	-2.86424	-2.96561	-2.99514	-2.86183	-2.94116	-2.9589	-3.0508	-2.97703	-2.86758	-2.82576	-2.80363	-2.85616	-2.83851	-2.8239	-2.73469	-2.80389	-2.69139	-2.66698	-2.5107	-2.47414	-2.57452	-2.45356	-2.37751	-2.36941	-2.28984	-2.19255	-2.17816	-2.23511	-2.12259	-2.17917	-1.95447	-2.00425	-1.82287	-1.85029	-1.74894	-1.68926	-1.58992	-1.49787	-1.33993	-1.24147	-1.03469	-1.04424	-0.839034	-0.761397	-0.622421	-0.578617	-0.495283	-0.334597
256	-2.89253	-2.80758	-2.90775	-2.93293	-2.8034	-2.87975	-2.89677	-2.99046	-2.91957	-2.808	-2.76665	-2.74594	-2.80069	-2.78281	-2.76458	-2.68037	-2.74767	-2.6446	-2.61976	-2.46001	-2.42246	-2.53273	-2.41006	-2.33301	-2.32117	-2.24363	-2.15443	-2.13912	-2.19109	-2.0833	-2.13763	-1.92127	-1.9703	-1.79014	-1.82114	-1.71627	-1.65753	-1.56587	-1.47192	-1.31698	-1.22668	-1.02024	-1.03204	-0.828572	-0.750867	-0.611402	-0.571558	-0.492503	-0.338545
255.9	-2.83574	-2.75162	-2.8525	-2.87256	-2.74777	-2.82047	-2.8346	-2.93112	-2.86608	-2.75058	-2.70987	-2.68895	-2.74706	-2.73055	-2.70675	-2.63011	-2.69246	-2.59817	-2.57409	-2.41002	-2.37249	-2.49115	-2.36789	-2.29158	-2.27474	-2.19783	-2.1169	-2.1025	-2.14868	-2.04538	-2.09785	-1.89114	-1.93844	-1.75815	-1.79243	-1.684	-1.62571	-1.54393	-1.44774	-1.29354	-1.21397	-1.00858	-1.02359	-0.819774	-0.741781	-0.601419	-0.56865	-0.492226	-0.344779
255.8	-2.77861	-2.69465	-2.7985	-2.81283	-2.69376	-2.76195	-2.77495	-2.87197	-2.8122	-2.69505	-2.65262	-2.63171	-2.69299	-2.6799	-2.64937	-2.58061	-2.63679	-2.55183	-2.5288	-2.36386	-2.32177	-2.45219	-2.32582	-2.25147	-2.22969	-2.15296	-2.07896	-2.06579	-2.10701	-2.0067	-2.05845	-1.8608	-1.90821	-1.72676	-1.76418	-1.65206	-1.59464	-1.52039	-1.4252	-1.27117	-1.20335	-0.998327	-1.01394	-0.812145	-0.732157	-0.592138	-0.563735	-0.491771	-0.352695
255.7	-2.7214	-2.6378	-2.74475	-2.75175	-2.63893	-2.70317	-2.71557	-2.81129	-2.75751	-2.64	-2.59495	-2.57367	-2.63951	-2.62921	-2.59276	-2.53013	-2.58115	-2.50434	-2.48231	-2.31826	-2.27113	-2.41272	-2.28376	-2.21156	-2.1849	-2.10836	-2.041	-2.02955	-2.06566	-1.96636	-2.01877	-1.8311	-1.87601	-1.69651	-1.73574	-1.62114	-1.56301	-1.4962	-1.40259	-1.25041	-1.19274	-0.987518	-1.00311	-0.804057	-0.723059	-0.584064	-0.558582	-0.492002	-0.36094
255.6	-2.6651	-2.58023	-2.69056	-2.69141	-2.58393	-2.64549	-2.65714	-2.75096	-2.70111	-2.5867	-2.53697	-2.51655	-2.58664	-2.57976	-2.53559	-2.47912	-2.52712	-2.45661	-2.43507	-2.27202	-2.21962	-2.3721	-2.24159	-2.17212	-2.13942	-2.0652	-2.00348	-1.99237	-2.02265	-1.92422	-1.97688	-1.80157	-1.84395	-1.66424	-1.70607	-1.58866	-1.53131	-1.46992	-1.38076	-1.22794	-1.1811	-0.974815	-0.991048	-0.796339	-0.713464	-0.573373	-0.552353	-0.49069	-0.368735
255.5	-2.60958	-2.5236	-2.63537	-2.63039	-2.5313	-2.58799	-2.59795	-2.6892	-2.64478	-2.53277	-2.48012	-2.46081	-2.53493	-2.52921	-2.47876	-2.43097	-2.47333	-2.40789	-2.38814	-2.22824	-2.16894	-2.33176	-2.19981	-2.13152	-2.09286	-2.02325	-1.96652	-1.95584	-1.9805	-1.88214	-1.93391	-1.77355	-1.81025	-1.63416	-1.67759	-1.55777	-1.50015	-1.44251	-1.36042	-1.20646	-1.17005	-0.962546	-0.979606	-0.788746	-0.705107	-0.565554	-0.546178	-0.49006	-0.375896
255.4	-2.55701	-2.46952	-2.58158	-2.56873	-2.48065	-2.5306	-2.53991	-2.62902	-2.59023	-2.48094	-2.42433	-2.40689	-2.4856	-2.48064	-2.42391	-2.38369	-2.42137	-2.36104	-2.34258	-2.18537	-2.11974	-2.29271	-2.1575	-2.09219	-2.04686	-1.98254	-1.92977	-1.92096	-1.94025	-1.84025	-1.89324	-1.74714	-1.77828	-1.60446	-1.64937	-1.5276	-1.47009	-1.41805	-1.34114	-1.18703	-1.16015	-0.95052	-0.969009	-0.781277	-0.698841	-0.560558	-0.542642	-0.49193	-0.383691
255.3	-2.50622	-2.416	-2.52902	-2.50696	-2.43093	-2.47506	-2.48271	-2.56777	-2.53542	-2.42962	-2.36911	-2.35182	-2.43678	-2.43398	-2.37089	-2.33557	-2.37098	-2.31339	-2.2968	-2.14313	-2.07196	-2.25347	-2.11626	-2.05231	-2.00089	-1.94075	-1.89373	-1.88698	-1.90008	-1.79587	-1.8546	-1.72008	-1.74635	-1.57491	-1.62004	-1.49812	-1.43854	-1.39371	-1.32174	-1.16734	-1.14897	-0.937783	-0.960866	-0.774039	-0.691418	-0.5546	-0.539557	-0.493613	-0.391413
255.2	-2.45586	-2.36243	-2.4771	-2.44666	-2.38291	-2.42007	-2.42809	-2.50966	-2.48137	-2.37933	-2.31694	-2.29801	-2.38933	-2.38851	-2.31983	-2.28999	-2.32049	-2.26585	-2.2513	-2.10306	-2.0245	-2.21517	-2.07512	-2.01453	-1.95459	-1.90179	-1.86033	-1.85347	-1.86039	-1.7535	-1.81747	-1.6942	-1.71477	-1.54598	-1.59351	-1.46976	-1.40945	-1.37076	-1.30177	-1.14715	-1.13935	-0.924381	-0.953739	-0.768501	-0.684188	-0.552154	-0.538067	-0.496312	-0.39857
255.1	-2.40603	-2.30911	-2.42581	-2.38746	-2.33585	-2.36564	-2.37457	-2.45216	-2.42942	-2.32989	-2.2657	-2.24479	-2.34235	-2.34339	-2.26883	-2.24588	-2.27128	-2.21974	-2.20664	-2.06481	-1.97822	-2.17647	-2.03538	-1.97949	-1.90883	-1.86439	-1.8285	-1.82092	-1.82331	-1.71275	-1.78055	-1.66904	-1.68501	-1.51833	-1.56782	-1.44207	-1.38043	-1.34776	-1.28316	-1.12878	-1.13084	-0.91195	-0.948178	-0.764365	-0.67909	-0.550788	-0.5393	-0.498461	-0.408798
255	-2.35447	-2.25723	-2.3736	-2.327	-2.28907	-2.31124	-2.32037	-2.39446	-2.37723	-2.28041	-2.21409	-2.19167	-2.29361	-2.29815	-2.21857	-2.2009	-2.22138	-2.17195	-2.16051	-2.02674	-1.93172	-2.1371	-1.99648	-1.94479	-1.86318	-1.82636	-1.79473	-1.78806	-1.78627	-1.67324	-1.74441	-1.64394	-1.65562	-1.49175	-1.54074	-1.41501	-1.35107	-1.32294	-1.26369	-1.11074	-1.11997	-0.899622	-0.94374	-0.758881	-0.672289	-0.550583	-0.538504	-0.499973	-0.417207
254.9	-2.30147	-2.20399	-2.32111	-2.26646	-2.24216	-2.2568	-2.26633	-2.33689	-2.32426	-2.23018	-2.16038	-2.13845	-2.24523	-2.25311	-2.16806	-2.15528	-2.17065	-2.1222	-2.11449	-1.98908	-1.88562	-2.09741	-1.95691	-1.9087	-1.81591	-1.78823	-1.76276	-1.7551	-1.74892	-1.63353	-1.7079	-1.61964	-1.62652	-1.46724	-1.51322	-1.38758	-1.32162	-1.29817	-1.24403	-1.09276	-1.11021	-0.888492	-0.938384	-0.753833	-0.664746	-0.550102	-0.53823	-0.500735	-0.426905
254.8	-2.24809	-2.15149	-2.26909	-2.2074	-2.19553	-2.20364	-2.21505	-2.28066	-2.27107	-2.18076	-2.10777	-2.08717	-2.19927	-2.20943	-2.11835	-2.11051	-2.12025	-2.07296	-2.06851	-1.95151	-1.84186	-2.05699	-1.91753	-1.8732	-1.7703	-1.75233	-1.73282	-1.72379	-1.7124	-1.59628	-1.67219	-1.59579	-1.59818	-1.4426	-1.48594	-1.36365	-1.29475	-1.27677	-1.22512	-1.07489	-1.10099	-0.879097	-0.932664	-0.749166	-0.656675	-0.550723	-0.538327	-0.501605	-0.4385
254.7	-2.19643	-2.10179	-2.21989	-2.15165	-2.15076	-2.15267	-2.16638	-2.22786	-2.22044	-2.13481	-2.05843	-2.03923	-2.15553	-2.16813	-2.07276	-2.06881	-2.07262	-2.02684	-2.02501	-1.91757	-1.80081	-2.01863	-1.88068	-1.83906	-1.7275	-1.71801	-1.70436	-1.69345	-1.67839	-1.56215	-1.63895	-1.57426	-1.57237	-1.4194	-1.4605	-1.34309	-1.27173	-1.25708	-1.20906	-1.0607	-1.09341	-0.873274	-0.928675	-0.746207	-0.64903	-0.552226	-0.540013	-0.505595	-0.452328
254.6	-2.14649	-2.05034	-2.16914	-2.09445	-2.10567	-2.10275	-2.11788	-2.17553	-2.17037	-2.08793	-2.00878	-1.99065	-2.11219	-2.12612	-2.0292	-2.02784	-2.02656	-1.98049	-1.98231	-1.88281	-1.76117	-1.98048	-1.84323	-1.80275	-1.68382	-1.68316	-1.67486	-1.66237	-1.6435	-1.52917	-1.60612	-1.55226	-1.5459	-1.3978	-1.43522	-1.32216	-1.24867	-1.23884	-1.19358	-1.0481	-1.08551	-0.867322	-0.926912	-0.74303	-0.639841	-0.554812	-0.54233	-0.509299	-0.463988
254.5	-2.09811	-1.99806	-2.11646	-2.03594	-2.05865	-2.05215	-2.06823	-2.12118	-2.11923	-2.0402	-1.95821	-1.94234	-2.06893	-2.08337	-1.98373	-1.98518	-1.97877	-1.93198	-1.93803	-1.84657	-1.71929	-1.93936	-1.80541	-1.76621	-1.63812	-1.64537	-1.64361	-1.63048	-1.60779	-1.49576	-1.57345	-1.52901	-1.51708	-1.3759	-1.41004	-1.30157	-1.22448	-1.21953	-1.17703	-1.03488	-1.07722	-0.861803	-0.924815	-0.738541	-0.629952	-0.557449	-0.545595	-0.512217	-0.47577
254.4	-2.05014	-1.94514	-2.06493	-1.97991	-2.01537	-2.00214	-2.01932	-2.06635	-2.06926	-1.99281	-1.90882	-1.89511	-2.02752	-2.04151	-1.94009	-1.94125	-1.93039	-1.8857	-1.8942	-1.81119	-1.67789	-1.89637	-1.76773	-1.73111	-1.5933	-1.60943	-1.61296	-1.60021	-1.57092	-1.46266	-1.53794	-1.50538	-1.48892	-1.3536	-1.38481	-1.28111	-1.20066	-1.20108	-1.16161	-1.02167	-1.06897	-0.857599	-0.920111	-0.736053	-0.620986	-0.560211	-0.549009	-0.516498	-0.486479
254.3	-2.00217	-1.89214	-2.01481	-1.92566	-1.972	-1.95168	-1.97154	-2.01311	-2.01976	-1.94594	-1.86046	-1.84788	-1.98595	-1.9994	-1.89684	-1.89752	-1.88338	-1.84111	-1.85131	-1.77587	-1.63763	-1.85452	-1.73153	-1.69788	-1.54816	-1.57398	-1.58228	-1.5718	-1.53703	-1.43077	-1.50521	-1.48116	-1.462	-1.33111	-1.35984	-1.26126	-1.17796	-1.18318	-1.14742	-1.00902	-1.06113	-0.854266	-0.915522	-0.73467	-0.612777	-0.565105	-0.554578	-0.520455	-0.498263
254.2	-1.95421	-1.84001	-1.96619	-1.87258	-1.92918	-1.90223	-1.92478	-1.96256	-1.97115	-1.89801	-1.81331	-1.80028	-1.94625	-1.95906	-1.85315	-1.85402	-1.8356	-1.79778	-1.80753	-1.7416	-1.59939	-1.81122	-1.69599	-1.66795	-1.5034	-1.53923	-1.55207	-1.54335	-1.50523	-1.3998	-1.47313	-1.45823	-1.43687	-1.30998	-1.33505	-1.24091	-1.15712	-1.16332	-1.13307	-0.996783	-1.05253	-0.852191	-0.91338	-0.734054	-0.604266	-0.571644	-0.55832	-0.524292	-0.509418
254.1	-1.90719	-1.78655	-1.91601	-1.82076	-1.88707	-1.85308	-1.87693	-1.91252	-1.92402	-1.84943	-1.76491	-1.75411	-1.90582	-1.91779	-1.80954	-1.80934	-1.78823	-1.75446	-1.76372	-1.70735	-1.56363	-1.76741	-1.65916	-1.63689	-1.45887	-1.50346	-1.52166	-1.51553	-1.47455	-1.36758	-1.44278	-1.43459	-1.41229	-1.28834	-1.31148	-1.22234	-1.13779	-1.14254	-1.11816	-0.985107	-1.04342	-0.850593	-0.910504	-0.734078	-0.595655	-0.577659	-0.562628	-0.528764	-0.520777
254	-1.86134	-1.73236	-1.86598	-1.76821	-1.8432	-1.80562	-1.83129	-1.86149	-1.87703	-1.80156	-1.7184	-1.70946	-1.86661	-1.87742	-1.76793	-1.7641	-1.74233	-1.71317	-1.72165	-1.67415	-1.52894	-1.72406	-1.62247	-1.60535	-1.41605	-1.46783	-1.49084	-1.48806	-1.44412	-1.33908	-1.41473	-1.41168	-1.38786	-1.26646	-1.28806	-1.20604	-1.11984	-1.12238	-1.10227	-0.974554	-1.03506	-0.847457	-0.906603	-0.734792	-0.587402	-0.585906	-0.567452	-0.533394	-0.530591
253.9	-1.8135	-1.67507	-1.81516	-1.71382	-1.79723	-1.75638	-1.78452	-1.8091	-1.82793	-1.75455	-1.67215	-1.66501	-1.82675	-1.83457	-1.72592	-1.71649	-1.69615	-1.67072	-1.67891	-1.64077	-1.49315	-1.67765	-1.58398	-1.57195	-1.3718	-1.43124	-1.45843	-1.45896	-1.41226	-1.30974	-1.38605	-1.38781	-1.36261	-1.2436	-1.26424	-1.18967	-1.10062	-1.10294	-1.08483	-0.963491	-1.0254	-0.843368	-0.90264	-0.734277	-0.577525	-0.591761	-0.571288	-0.53875	-0.538952
253.8	-1.76715	-1.61898	-1.76532	-1.66171	-1.75215	-1.70708	-1.74084	-1.75899	-1.77954	-1.71001	-1.62661	-1.62336	-1.78706	-1.79312	-1.68571	-1.67071	-1.65137	-1.62943	-1.63886	-1.60757	-1.45785	-1.63415	-1.54552	-1.54024	-1.32934	-1.39507	-1.42597	-1.43059	-1.38157	-1.28151	-1.3579	-1.36441	-1.33862	-1.22243	-1.24056	-1.17355	-1.0826	-1.08475	-1.06884	-0.952584	-1.01672	-0.839931	-0.899684	-0.733529	-0.5681	-0.597447	-0.577457	-0.543891	-0.548191
253.7	-1.7227	-1.56541	-1.71546	-1.61133	-1.70792	-1.65841	-1.69809	-1.70915	-1.73132	-1.66606	-1.58256	-1.58275	-1.74952	-1.75372	-1.6481	-1.62666	-1.60843	-1.58694	-1.59987	-1.57587	-1.42378	-1.59061	-1.50759	-1.50998	-1.28734	-1.36022	-1.39422	-1.40126	-1.35298	-1.25403	-1.33035	-1.34095	-1.31407	-1.2042	-1.21728	-1.15978	-1.06576	-1.06848	-1.05358	-0.943547	-1.00884	-0.838157	-0.897733	-0.734327	-0.561245	-0.603626	-0.582804	-0.54874	-0.557568
253.6	-1.68002	-1.5123	-1.66765	-1.56358	-1.66361	-1.61023	-1.65723	-1.66093	-1.68344	-1.6217	-1.53974	-1.54238	-1.71137	-1.71624	-1.61359	-1.58355	-1.56854	-1.5457	-1.5608	-1.54461	-1.39111	-1.54904	-1.46955	-1.47993	-1.24705	-1.32786	-1.36385	-1.37315	-1.32558	-1.22709	-1.30473	-1.3176	-1.29078	-1.18432	-1.19434	-1.14747	-1.05124	-1.05288	-1.03974	-0.935562	-1.00276	-0.837417	-0.896329	-0.735918	-0.554272	-0.611828	-0.588986	-0.5541	-0.567123
253.5	-1.63734	-1.4605	-1.62095	-1.51706	-1.61935	-1.56298	-1.61823	-1.61544	-1.6365	-1.5771	-1.49797	-1.50478	-1.67553	-1.67971	-1.58036	-1.54277	-1.52993	-1.50391	-1.52135	-1.51264	-1.35987	-1.50903	-1.4315	-1.4506	-1.20778	-1.29656	-1.33432	-1.34516	-1.299	-1.20008	-1.27931	-1.29507	-1.26863	-1.1669	-1.17238	-1.13752	-1.03804	-1.03718	-1.02725	-0.929287	-0.994559	-0.83715	-0.893695	-0.738277	-0.550177	-0.620523	-0.596298	-0.5592	-0.575418
253.4	-1.59512	-1.40889	-1.57372	-1.47065	-1.57487	-1.51563	-1.58013	-1.56976	-1.5882	-1.53099	-1.45533	-1.4679	-1.6401	-1.64098	-1.54856	-1.50004	-1.49265	-1.46264	-1.48137	-1.48075	-1.32805	-1.46885	-1.39261	-1.42218	-1.16739	-1.26594	-1.30599	-1.31564	-1.27337	-1.17287	-1.25432	-1.27115	-1.24599	-1.14992	-1.15125	-1.12826	-1.02592	-1.02126	-1.01341	-0.923838	-0.985838	-0.835631	-0.888908	-0.739855	-0.546971	-0.627591	-0.601804	-0.562128	-0.581634
253.3	-1.55406	-1.35897	-1.52661	-1.42358	-1.52989	-1.46875	-1.5415	-1.526	-1.54095	-1.48414	-1.41296	-1.43094	-1.60568	-1.60121	-1.51612	-1.45589	-1.4553	-1.42146	-1.44171	-1.44885	-1.29829	-1.42816	-1.35246	-1.39272	-1.12775	-1.23608	-1.27742	-1.28564	-1.24834	-1.14815	-1.22901	-1.2469	-1.22324	-1.1338	-1.12933	-1.1195	-1.01331	-1.0064	-0.999297	-0.919659	-0.974646	-0.831778	-0.883796	-0.741595	-0.544061	-0.635082	-0.608535	-0.565215	-0.58692
253.2	-1.51273	-1.30792	-1.48044	-1.3779	-1.48456	-1.42452	-1.50434	-1.48471	-1.49558	-1.4393	-1.374	-1.39456	-1.5725	-1.56232	-1.48517	-1.41428	-1.41926	-1.38185	-1.40409	-1.41843	-1.27023	-1.38848	-1.31409	-1.36461	-1.09003	-1.2058	-1.25101	-1.25596	-1.22424	-1.12514	-1.20513	-1.22366	-1.20245	-1.11812	-1.108	-1.11057	-1.00258	-0.991597	-0.986264	-0.916152	-0.965109	-0.828387	-0.88052	-0.744191	-0.540899	-0.643152	-0.616117	-0.569753	-0.591166
253.1	-1.47266	-1.25788	-1.43639	-1.33369	-1.44113	-1.38178	-1.46894	-1.44495	-1.45347	-1.39648	-1.33909	-1.35989	-1.54073	-1.52428	-1.45515	-1.37536	-1.38358	-1.34374	-1.36864	-1.39099	-1.24331	-1.35185	-1.27587	-1.33798	-1.05475	-1.17826	-1.22525	-1.22775	-1.20202	-1.10432	-1.18357	-1.20181	-1.18251	-1.10474	-1.08773	-1.10386	-0.993187	-0.979384	-0.974291	-0.915345	-0.956882	-0.82722	-0.878615	-0.747194	-0.538419	-0.653463	-0.624513	-0.575301	-0.59446
253	-1.43265	-1.20849	-1.39352	-1.29159	-1.39779	-1.33844	-1.4346	-1.4067	-1.41177	-1.35602	-1.30506	-1.32652	-1.50872	-1.48738	-1.42596	-1.33675	-1.34891	-1.30756	-1.33551	-1.36213	-1.21705	-1.3164	-1.23837	-1.31296	-1.02024	-1.15113	-1.19881	-1.20071	-1.18059	-1.08293	-1.16379	-1.17961	-1.16433	-1.09128	-1.0691	-1.09692	-0.984654	-0.968831	-0.962061	-0.915318	-0.949493	-0.826653	-0.876968	-0.750166	-0.535439	-0.663698	-0.633599	-0.579887	-0.59937
252.9	-1.39181	-1.15791	-1.34832	-1.2506	-1.35379	-1.29511	-1.40218	-1.3677	-1.36973	-1.31477	-1.27128	-1.29377	-1.47392	-1.45016	-1.39662	-1.29869	-1.31248	-1.27047	-1.30093	-1.33296	-1.19012	-1.27985	-1.2006	-1.28616	-0.984659	-1.12377	-1.17308	-1.17272	-1.15816	-1.05993	-1.14336	-1.15728	-1.14311	-1.07853	-1.05087	-1.08966	-0.975647	-0.956318	-0.949838	-0.912419	-0.939854	-0.825412	-0.873132	-0.752149	-0.531178	-0.671355	-0.641019	-0.582403	-0.603187
252.8	-1.3517	-1.10806	-1.30287	-1.21184	-1.30982	-1.25201	-1.36968	-1.33061	-1.32872	-1.27447	-1.23742	-1.26254	-1.43933	-1.41331	-1.36834	-1.26102	-1.27636	-1.2337	-1.26727	-1.30353	-1.16242	-1.24571	-1.16322	-1.25919	-0.949976	-1.09829	-1.14665	-1.14461	-1.13584	-1.03937	-1.12332	-1.13381	-1.12308	-1.06632	-1.0337	-1.08201	-0.967108	-0.943392	-0.939078	-0.908494	-0.930725	-0.824446	-0.868178	-0.754304	-0.528866	-0.679289	-0.649237	-0.585539	-0.608184
252.7	-1.31026	-1.05772	-1.25741	-1.17414	-1.26529	-1.20792	-1.33589	-1.29056	-1.28706	-1.23308	-1.20195	-1.23009	-1.40327	-1.37502	-1.3398	-1.22295	-1.24119	-1.19525	-1.23324	-1.27228	-1.13447	-1.2123	-1.12535	-1.2317	-0.915046	-1.07148	-1.11865	-1.11726	-1.11406	-1.01738	-1.10428	-1.10932	-1.10148	-1.05329	-1.01528	-1.07383	-0.958697	-0.929771	-0.928381	-0.904332	-0.920611	-0.8237	-0.863169	-0.755156	-0.525892	-0.686884	-0.653847	-0.587455	-0.61364
252.6	-1.26959	-1.00859	-1.21087	-1.13551	-1.2213	-1.16305	-1.30361	-1.25178	-1.24466	-1.19178	-1.1663	-1.19831	-1.36633	-1.33783	-1.31246	-1.18377	-1.20449	-1.15723	-1.19967	-1.2406	-1.10674	-1.18172	-1.08763	-1.20334	-0.880279	-1.04478	-1.09109	-1.08976	-1.09193	-0.99467	-1.08476	-1.08521	-1.08099	-1.04003	-0.997605	-1.06625	-0.950616	-0.916411	-0.916593	-0.900819	-0.910409	-0.825799	-0.858295	-0.756632	-0.523189	-0.694813	-0.655815	-0.589725	-0.617422
252.5	-1.23134	-0.961188	-1.1656	-1.09831	-1.17847	-1.11957	-1.27255	-1.21228	-1.20386	-1.14966	-1.13178	-1.16725	-1.33135	-1.3014	-1.28581	-1.14512	-1.16956	-1.12097	-1.16835	-1.21026	-1.08039	-1.15172	-1.04903	-1.17515	-0.845283	-1.0186	-1.06608	-1.06207	-1.07093	-0.972619	-1.06536	-1.06095	-1.06182	-1.02606	-0.981248	-1.05874	-0.943914	-0.904941	-0.906081	-0.898758	-0.901521	-0.828353	-0.851397	-0.758424	-0.522106	-0.703566	-0.659938	-0.592205	-0.621921
252.4	-1.19383	-0.915837	-1.12079	-1.06284	-1.13555	-1.0768	-1.24074	-1.17427	-1.16454	-1.10893	-1.09977	-1.13723	-1.29717	-1.26482	-1.2591	-1.10806	-1.13526	-1.08634	-1.13819	-1.17967	-1.05579	-1.12128	-1.0111	-1.14905	-0.811573	-0.993463	-1.04155	-1.03508	-1.05072	-0.952521	-1.04764	-1.03702	-1.04279	-1.01193	-0.966122	-1.05208	-0.938021	-0.89466	-0.896208	-0.897386	-0.890594	-0.830695	-0.84597	-0.760921	-0.522557	-0.712649	-0.66508	-0.596213	-0.626544
252.3	-1.15744	-0.871251	-1.07789	-1.02673	-1.09374	-1.03455	-1.20892	-1.13687	-1.12757	-1.06923	-1.06865	-1.10776	-1.26199	-1.22673	-1.23391	-1.07304	-1.10203	-1.05316	-1.10862	-1.15041	-1.03256	-1.09339	-0.975545	-1.1222	-0.780229	-0.967469	-1.01791	-1.00834	-1.03111	-0.933062	-1.03089	-1.01343	-1.02418	-0.999215	-0.951689	-1.04449	-0.930959	-0.883283	-0.886271	-0.896522	-0.881561	-0.832443	-0.840843	-0.764304	-0.524817	-0.720835	-0.669897	-0.601146	-0.629874
252.2	-1.11956	-0.826823	-1.03462	-0.989408	-1.05186	-0.991079	-1.17746	-1.09896	-1.0902	-1.02876	-1.03774	-1.07718	-1.22667	-1.18874	-1.20696	-1.03773	-1.06671	-1.01912	-1.07864	-1.12063	-1.00721	-1.06593	-0.937517	-1.09561	-0.750004	-0.940612	-0.995228	-0.982147	-1.01108	-0.912676	-1.01482	-0.990812	-1.00497	-0.98527	-0.936817	-1.0353	-0.922077	-0.872898	-0.874813	-0.894323	-0.872612	-0.833932	-0.834379	-0.767728	-0.527184	-0.728073	-0.674576	-0.605894	-0.632463
252.1	-1.08289	-0.78492	-0.993367	-0.954238	-1.00986	-0.948864	-1.14761	-1.06357	-1.05379	-0.989475	-1.00881	-1.04825	-1.19139	-1.15269	-1.18065	-1.00258	-1.03253	-0.986474	-1.05037	-1.09197	-0.982252	-1.03874	-0.900886	-1.07142	-0.722438	-0.914656	-0.973205	-0.957316	-0.992219	-0.892919	-0.998901	-0.969103	-0.985876	-0.971605	-0.924029	-1.02762	-0.913909	-0.864026	-0.864171	-0.89054	-0.865045	-0.835524	-0.826842	-0.773346	-0.531057	-0.734618	-0.680161	-0.610937	-0.63826
252	-1.04418	-0.743398	-0.952507	-0.919663	-0.968886	-0.908614	-1.11698	-1.02863	-1.01905	-0.951096	-0.980063	-1.01828	-1.15483	-1.11589	-1.15581	-0.968202	-0.998571	-0.95478	-1.0223	-1.06353	-0.957293	-1.01225	-0.864285	-1.04669	-0.695732	-0.8905	-0.952181	-0.932369	-0.974185	-0.8736	-0.981744	-0.947838	-0.967967	-0.957918	-0.911292	-1.01831	-0.906208	-0.855116	-0.853369	-0.88596	-0.857206	-0.836528	-0.820332	-0.778327	-0.534776	-0.740183	-0.684489	-0.615464	-0.643107
251.9	-1.00456	-0.701912	-0.911543	-0.884933	-0.926576	-0.868834	-1.08557	-0.993577	-0.982951	-0.9114	-0.950588	-0.988974	-1.11691	-1.07885	-1.12884	-0.934445	-0.964673	-0.922451	-0.993701	-1.03428	-0.932536	-0.986238	-0.827553	-1.02061	-0.668972	-0.864412	-0.930074	-0.907023	-0.956371	-0.853614	-0.965673	-0.927186	-0.94921	-0.944276	-0.896301	-1.00697	-0.898157	-0.845257	-0.84229	-0.881882	-0.847903	-0.837312	-0.811872	-0.781355	-0.538563	-0.743409	-0.687591	-0.618727	-0.6476
251.8	-0.962808	-0.661658	-0.867932	-0.847789	-0.884213	-0.827346	-1.05176	-0.955701	-0.945376	-0.870051	-0.91942	-0.958407	-1.0793	-1.03998	-1.09956	-0.898282	-0.929601	-0.888628	-0.962062	-1.00287	-0.90497	-0.958875	-0.788897	-0.990584	-0.641397	-0.835614	-0.905374	-0.879733	-0.936492	-0.830401	-0.945783	-0.903717	-0.9276	-0.930375	-0.878057	-0.994544	-0.887405	-0.834468	-0.83002	-0.875735	-0.836823	-0.83553	-0.799866	-0.780993	-0.539566	-0.743724	-0.686903	-0.620789	-0.649018
251.7	-0.923529	-0.622997	-0.825711	-0.810027	-0.842334	-0.786821	-1.01932	-0.918085	-0.908439	-0.830765	-0.889029	-0.930005	-1.04162	-1.00143	-1.07205	-0.862921	-0.896086	-0.855916	-0.932026	-0.970502	-0.876712	-0.934395	-0.749442	-0.960325	-0.614255	-0.807955	-0.881644	-0.853116	-0.915225	-0.806571	-0.926462	-0.88062	-0.904335	-0.917896	-0.860031	-0.983486	-0.876538	-0.825264	-0.82014	-0.870452	-0.826197	-0.835296	-0.789324	-0.780384	-0.542109	-0.743147	-0.687561	-0.623572	-0.648738
251.6	-0.88472	-0.585574	-0.785199	-0.771892	-0.801116	-0.746114	-0.987311	-0.880691	-0.872973	-0.79178	-0.860102	-0.903054	-1.00496	-0.964688	-1.04582	-0.827764	-0.863415	-0.824314	-0.903164	-0.939779	-0.849252	-0.910289	-0.709794	-0.931764	-0.588427	-0.782547	-0.858521	-0.826576	-0.893703	-0.783804	-0.90693	-0.857122	-0.882442	-0.905622	-0.842443	-0.971941	-0.86566	-0.81729	-0.812133	-0.866155	-0.81678	-0.834581	-0.78001	-0.781053	-0.546618	-0.744206	-0.688806	-0.627399	-0.64899
251.5	-0.845626	-0.548837	-0.744687	-0.733706	-0.759649	-0.705796	-0.954948	-0.843709	-0.837905	-0.753618	-0.831391	-0.872888	-0.96779	-0.925968	-1.01834	-0.793579	-0.831214	-0.792587	-0.874198	-0.908401	-0.821817	-0.886203	-0.671265	-0.904935	-0.562044	-0.757333	-0.834454	-0.798816	-0.871574	-0.759528	-0.886754	-0.832739	-0.860183	-0.892792	-0.825761	-0.958183	-0.854871	-0.808094	-0.803632	-0.861798	-0.805698	-0.833507	-0.771237	-0.780389	-0.55196	-0.744809	-0.68925	-0.630238	-0.649749
251.4	-0.807173	-0.514768	-0.705853	-0.69753	-0.720433	-0.666245	-0.922118	-0.807466	-0.805405	-0.715235	-0.802685	-0.842965	-0.931189	-0.888604	-0.990076	-0.761797	-0.799503	-0.760924	-0.845656	-0.876825	-0.794672	-0.864043	-0.633454	-0.879214	-0.53722	-0.733308	-0.810548	-0.771655	-0.851252	-0.735299	-0.865403	-0.808144	-0.838476	-0.879491	-0.809848	-0.943209	-0.844596	-0.796883	-0.796193	-0.857424	-0.794765	-0.83089	-0.762648	-0.780962	-0.558821	-0.745895	-0.689905	-0.631314	-0.65104
251.3	-0.769339	-0.480421	-0.668473	-0.660692	-0.681652	-0.628895	-0.889644	-0.769964	-0.773384	-0.6779	-0.774508	-0.811816	-0.894256	-0.851389	-0.960725	-0.730575	-0.76838	-0.729678	-0.817782	-0.845844	-0.768288	-0.840293	-0.596623	-0.853162	-0.513599	-0.709368	-0.78769	-0.74644	-0.832221	-0.710031	-0.8441	-0.785365	-0.81622	-0.865082	-0.79685	-0.929103	-0.834743	-0.786744	-0.789081	-0.852301	-0.78442	-0.828173	-0.754311	-0.781666	-0.566703	-0.747132	-0.6903	-0.632609	-0.651687
251.2	-0.729466	-0.445664	-0.630753	-0.621935	-0.64235	-0.59172	-0.855052	-0.732628	-0.74109	-0.639914	-0.745462	-0.779538	-0.854544	-0.813283	-0.929334	-0.698732	-0.737013	-0.698501	-0.790436	-0.814194	-0.740706	-0.817589	-0.558756	-0.825039	-0.488667	-0.684155	-0.764585	-0.72099	-0.811789	-0.684124	-0.820688	-0.764016	-0.793369	-0.848421	-0.78349	-0.913034	-0.822452	-0.775281	-0.781123	-0.842347	-0.774156	-0.822622	-0.743898	-0.780064	-0.57279	-0.745035	-0.69107	-0.633477	-0.653391
251.1	-0.689487	-0.412463	-0.592708	-0.583815	-0.603919	-0.556256	-0.820909	-0.696956	-0.708807	-0.605743	-0.716793	-0.74863	-0.816517	-0.774173	-0.898236	-0.66822	-0.706302	-0.667948	-0.764647	-0.784214	-0.715649	-0.795099	-0.522447	-0.797111	-0.465814	-0.660646	-0.741541	-0.697406	-0.792495	-0.659962	-0.799303	-0.743651	-0.771385	-0.833994	-0.770989	-0.896736	-0.812406	-0.765313	-0.773289	-0.833269	-0.764725	-0.818149	-0.735501	-0.77948	-0.578778	-0.744114	-0.692343	-0.635796	-0.655735
251	-0.649396	-0.38029	-0.553091	-0.546529	-0.56486	-0.520303	-0.785145	-0.660135	-0.67685	-0.572177	-0.688368	-0.717112	-0.776608	-0.735906	-0.866809	-0.637123	-0.675159	-0.63582	-0.739394	-0.754059	-0.689432	-0.772541	-0.487452	-0.768105	-0.444398	-0.636305	-0.718379	-0.672992	-0.772882	-0.636035	-0.776649	-0.72331	-0.748069	-0.818408	-0.757929	-0.879969	-0.80072	-0.754462	-0.763876	-0.82185	-0.756705	-0.813265	-0.72728	-0.77708	-0.583018	-0.741991	-0.69139	-0.636481	-0.658175
250.9	-0.610409	-0.351748	-0.514401	-0.511911	-0.529043	-0.487867	-0.752057	-0.625232	-0.647184	-0.541575	-0.66212	-0.688434	-0.737305	-0.700933	-0.836439	-0.609009	-0.646434	-0.606494	-0.717291	-0.727265	-0.665746	-0.753264	-0.455788	-0.738858	-0.426725	-0.613394	-0.697029	-0.651597	-0.754329	-0.614122	-0.756489	-0.705118	-0.726975	-0.805477	-0.745664	-0.8652	-0.790489	-0.746834	-0.75822	-0.812823	-0.750821	-0.811361	-0.720275	-0.775704	-0.589685	-0.741778	-0.694313	-0.640324	-0.662622
250.8	-0.573065	-0.324846	-0.476968	-0.47807	-0.495152	-0.457537	-0.721769	-0.590157	-0.619347	-0.513422	-0.637752	-0.662038	-0.701063	-0.666871	-0.808064	-0.583126	-0.618976	-0.578822	-0.696888	-0.701408	-0.642575	-0.734794	-0.427098	-0.712934	-0.409923	-0.592705	-0.677977	-0.631439	-0.735887	-0.593247	-0.738493	-0.688848	-0.706933	-0.794089	-0.734389	-0.851647	-0.782568	-0.740604	-0.754363	-0.803537	-0.748121	-0.810976	-0.716518	-0.775881	-0.598699	-0.74246	-0.699348	-0.645405	-0.668056
250.7	-0.535392	-0.299066	-0.438482	-0.443433	-0.462497	-0.42658	-0.691557	-0.554413	-0.591303	-0.484031	-0.611991	-0.634343	-0.662282	-0.63161	-0.778079	-0.555717	-0.589899	-0.550141	-0.674662	-0.673876	-0.618168	-0.715487	-0.397549	-0.685503	-0.391741	-0.572164	-0.657686	-0.610265	-0.717009	-0.569516	-0.720001	-0.670173	-0.685951	-0.781667	-0.722154	-0.836081	-0.773526	-0.733247	-0.748388	-0.792821	-0.742148	-0.810442	-0.711235	-0.773559	-0.608836	-0.740946	-0.701428	-0.647886	-0.673381
250.6	-0.497405	-0.275539	-0.400788	-0.409629	-0.430101	-0.394623	-0.659346	-0.520577	-0.564303	-0.454094	-0.585373	-0.606518	-0.624599	-0.59703	-0.748551	-0.528762	-0.560014	-0.520949	-0.653309	-0.644547	-0.593297	-0.695508	-0.369307	-0.658584	-0.373311	-0.550451	-0.637606	-0.590235	-0.697967	-0.544676	-0.70063	-0.652148	-0.665382	-0.76952	-0.709554	-0.819096	-0.763732	-0.725799	-0.742129	-0.780858	-0.736232	-0.809911	-0.704822	-0.771863	-0.62046	-0.740674	-0.704708	-0.649778	-0.680847
250.5	-0.458817	-0.249199	-0.362705	-0.372742	-0.39571	-0.364147	-0.624916	-0.485303	-0.536476	-0.420834	-0.556714	-0.575081	-0.585029	-0.561457	-0.7168	-0.498649	-0.528937	-0.490215	-0.629494	-0.615645	-0.56742	-0.672214	-0.341889	-0.629535	-0.353267	-0.52801	-0.617187	-0.569108	-0.677818	-0.520436	-0.679574	-0.63241	-0.64318	-0.755638	-0.694979	-0.801845	-0.752345	-0.716336	-0.734003	-0.76653	-0.7284	-0.807866	-0.697073	-0.769522	-0.631284	-0.737974	-0.706938	-0.650056	-0.686387
250.4	-0.420638	-0.223243	-0.32624	-0.334926	-0.360611	-0.334926	-0.5897	-0.450257	-0.509467	-0.388768	-0.527516	-0.542915	-0.547149	-0.525912	-0.685259	-0.468492	-0.498319	-0.460871	-0.607093	-0.585886	-0.542286	-0.652279	-0.316028	-0.602296	-0.335964	-0.505367	-0.597338	-0.547555	-0.658054	-0.496668	-0.657948	-0.613129	-0.623683	-0.741727	-0.681348	-0.783613	-0.741068	-0.70876	-0.726092	-0.753018	-0.723395	-0.805142	-0.692011	-0.76713	-0.642672	-0.735334	-0.710583	-0.651532	-0.693021
250.3	-0.38023	-0.196546	-0.290136	-0.296029	-0.325973	-0.306322	-0.553251	-0.414575	-0.481942	-0.355338	-0.496865	-0.509995	-0.50788	-0.489848	-0.651525	-0.439026	-0.466357	-0.432192	-0.583639	-0.556792	-0.516997	-0.62978	-0.290865	-0.575335	-0.31764	-0.481362	-0.577306	-0.526102	-0.638941	-0.472662	-0.634132	-0.594827	-0.603473	-0.727499	-0.666103	-0.765546	-0.728753	-0.701482	-0.71726	-0.740124	-0.719722	-0.803507	-0.685719	-0.76526	-0.650588	-0.73282	-0.714452	-0.654748	-0.699375
250.2	-0.341064	-0.170447	-0.254835	-0.256517	-0.29272	-0.27844	-0.516343	-0.380001	-0.454935	-0.323044	-0.466846	-0.475851	-0.469928	-0.454794	-0.617248	-0.408279	-0.434064	-0.405467	-0.560618	-0.528954	-0.492809	-0.606529	-0.265407	-0.546418	-0.300022	-0.456213	-0.556317	-0.505737	-0.619154	-0.449506	-0.609465	-0.576714	-0.583343	-0.712746	-0.650086	-0.74655	-0.715538	-0.693712	-0.708802	-0.726312	-0.715536	-0.80129	-0.679089	-0.762397	-0.658369	-0.7303	-0.719597	-0.657568	-0.706405
250.1	-0.302278	-0.143097	-0.220625	-0.217304	-0.259272	-0.25199	-0.478769	-0.345796	-0.429384	-0.291593	-0.438501	-0.442203	-0.433668	-0.419693	-0.581624	-0.377267	-0.402776	-0.379319	-0.53803	-0.502276	-0.468453	-0.581646	-0.240605	-0.517566	-0.283605	-0.430153	-0.535081	-0.486407	-0.598903	-0.42722	-0.586607	-0.557396	-0.561888	-0.699264	-0.633765	-0.727395	-0.702106	-0.684968	-0.700771	-0.712587	-0.711138	-0.797733	-0.672771	-0.759329	-0.66531	-0.728512	-0.7248	-0.660576	-0.713822
250	-0.262012	-0.115577	-0.186403	-0.178552	-0.225792	-0.225284	-0.439377	-0.311046	-0.40344	-0.26162	-0.409962	-0.408654	-0.39713	-0.384976	-0.547334	-0.346614	-0.37158	-0.352768	-0.513656	-0.474182	-0.442305	-0.555166	-0.217123	-0.488453	-0.268215	-0.403877	-0.513026	-0.467742	-0.578679	-0.404192	-0.564586	-0.537741	-0.539298	-0.685169	-0.615987	-0.708125	-0.68819	-0.675583	-0.692658	-0.697524	-0.706897	-0.793826	-0.666725	-0.755465	-0.671493	-0.726187	-0.72769	-0.661887	-0.720208
249.9	-0.221852	-0.0875783	-0.150957	-0.138677	-0.194214	-0.197586	-0.400969	-0.27616	-0.37635	-0.232121	-0.380713	-0.375513	-0.35929	-0.350632	-0.514308	-0.31487	-0.339733	-0.325791	-0.489339	-0.444857	-0.414397	-0.529306	-0.192257	-0.459108	-0.251925	-0.377633	-0.489412	-0.448229	-0.558146	-0.380911	-0.541079	-0.517788	-0.517127	-0.669818	-0.598228	-0.688888	-0.674393	-0.665585	-0.683583	-0.680147	-0.702466	-0.789143	-0.660212	-0.75225	-0.677903	-0.723228	-0.729376	-0.660985	-0.725681
249.8	-0.179525	-0.0589343	-0.112673	-0.0973796	-0.159471	-0.168561	-0.358632	-0.238064	-0.347517	-0.20113	-0.348768	-0.339426	-0.321006	-0.314999	-0.478985	-0.280302	-0.30657	-0.297327	-0.4637	-0.414946	-0.383948	-0.498413	-0.165647	-0.429056	-0.232937	-0.349734	-0.463408	-0.426253	-0.53589	-0.356007	-0.514893	-0.494702	-0.493042	-0.650185	-0.577598	-0.667032	-0.658147	-0.653875	-0.672302	-0.660073	-0.694282	-0.781804	-0.652582	-0.745306	-0.681183	-0.718112	-0.729953	-0.657478	-0.730667
249.7	-0.138556	-0.0306664	-0.0747971	-0.056364	-0.124936	-0.140965	-0.315781	-0.199548	-0.318222	-0.171846	-0.315966	-0.303291	-0.283802	-0.279184	-0.443941	-0.244627	-0.275426	-0.269213	-0.438709	-0.384312	-0.355844	-0.466059	-0.142931	-0.399871	-0.213909	-0.323284	-0.437612	-0.404875	-0.513682	-0.334269	-0.487908	-0.470097	-0.470019	-0.630647	-0.558592	-0.645171	-0.642731	-0.642681	-0.661409	-0.640435	-0.687429	-0.774397	-0.647059	-0.738566	-0.684993	-0.713507	-0.729925	-0.65514	-0.735821
249.6	-0.0957238	-0.000597514	-0.0363982	-0.0126085	-0.0898959	-0.112464	-0.271524	-0.159358	-0.287962	-0.14128	-0.281022	-0.266437	-0.246702	-0.242302	-0.406919	-0.209546	-0.244859	-0.242684	-0.411688	-0.352802	-0.326702	-0.435557	-0.120443	-0.368153	-0.193209	-0.297142	-0.412575	-0.381359	-0.491744	-0.311202	-0.459488	-0.445087	-0.446977	-0.610293	-0.538527	-0.621481	-0.626743	-0.630892	-0.649645	-0.620641	-0.678918	-0.76511	-0.641234	-0.72924	-0.689137	-0.708808	-0.727761	-0.651178	-0.739724
249.5	-0.055584	0.0269943	0.000802209	0.0301781	-0.0576491	-0.0840297	-0.229105	-0.122153	-0.259984	-0.112014	-0.248727	-0.233199	-0.212505	-0.20866	-0.370701	-0.176431	-0.216295	-0.217712	-0.38679	-0.323196	-0.299362	-0.405993	-0.100177	-0.337906	-0.174347	-0.272872	-0.389127	-0.3598	-0.469508	-0.28952	-0.43341	-0.421477	-0.426525	-0.591339	-0.519357	-0.599188	-0.612284	-0.621549	-0.638874	-0.603488	-0.671162	-0.757518	-0.634928	-0.721941	-0.693754	-0.705981	-0.726541	-0.649163	-0.744669
249.4	-0.0156945	0.0542923	0.0381125	0.0731269	-0.0250174	-0.0556426	-0.186308	-0.0860626	-0.231997	-0.0843386	-0.216374	-0.199931	-0.179039	-0.175609	-0.335354	-0.142516	-0.188361	-0.191676	-0.361535	-0.293398	-0.272974	-0.375902	-0.0803128	-0.307246	-0.155719	-0.249985	-0.365249	-0.338597	-0.447245	-0.268437	-0.407238	-0.398072	-0.40704	-0.572691	-0.501767	-0.57845	-0.59764	-0.611644	-0.627231	-0.58643	-0.6637	-0.74923	-0.629524	-0.715579	-0.69683	-0.703805	-0.727581	-0.646464	-0.750136
249.3	0.0243005	0.0814958	0.0738472	0.113436	0.00749039	-0.0297712	-0.145178	-0.0512052	-0.204449	-0.0567518	-0.183982	-0.166542	-0.146078	-0.144633	-0.300749	-0.110275	-0.16209	-0.166621	-0.337861	-0.263496	-0.248102	-0.344627	-0.0615637	-0.278989	-0.138333	-0.2293	-0.342715	-0.317239	-0.426096	-0.248263	-0.38293	-0.374869	-0.388905	-0.554939	-0.486238	-0.558491	-0.584724	-0.601167	-0.615485	-0.568654	-0.655944	-0.740278	-0.626083	-0.709568	-0.699926	-0.702174	-0.730747	-0.643061	-0.755571
249.2	0.0642323	0.110298	0.109954	0.153712	0.039526	-0.00293057	-0.102262	-0.0167859	-0.177192	-0.0297774	-0.151829	-0.134342	-0.113681	-0.113698	-0.266726	-0.0786607	-0.13571	-0.141448	-0.311926	-0.235006	-0.224606	-0.311193	-0.0446989	-0.250234	-0.120277	-0.208317	-0.31929	-0.297085	-0.405449	-0.228373	-0.357184	-0.351932	-0.370647	-0.537079	-0.471249	-0.537871	-0.571429	-0.590177	-0.602095	-0.549819	-0.648651	-0.729106	-0.621497	-0.703502	-0.70096	-0.698381	-0.732925	-0.63901	-0.761857
249.1	0.104389	0.139163	0.146668	0.195664	0.0721054	0.0233988	-0.0594201	0.0177502	-0.147511	-0.00336257	-0.119427	-0.0998933	-0.0806083	-0.0813071	-0.232321	-0.0469838	-0.109446	-0.114759	-0.285513	-0.205885	-0.197519	-0.277301	-0.0272322	-0.221045	-0.100644	-0.184323	-0.294671	-0.276471	-0.384863	-0.208925	-0.330239	-0.32927	-0.351036	-0.518878	-0.453578	-0.515127	-0.556369	-0.576767	-0.586113	-0.529626	-0.639201	-0.716077	-0.614802	-0.695381	-0.700068	-0.692334	-0.733608	-0.632335	-0.765414
249	0.144786	0.168991	0.184036	0.234892	0.103098	0.0485779	-0.016667	0.0505186	-0.119153	0.0226581	-0.0865353	-0.0672214	-0.0478313	-0.0511487	-0.199003	-0.0144186	-0.0822802	-0.0874196	-0.258402	-0.176941	-0.170811	-0.243965	-0.0112219	-0.192224	-0.0804412	-0.161274	-0.270818	-0.257017	-0.364587	-0.188924	-0.30381	-0.307509	-0.331803	-0.501914	-0.434821	-0.49196	-0.541012	-0.563781	-0.571096	-0.509002	-0.62936	-0.702917	-0.607976	-0.686286	-0.696419	-0.685827	-0.73412	-0.625852	-0.767317
248.9	0.184163	0.199222	0.222456	0.274651	0.134679	0.0728493	0.0257826	0.0823217	-0.090382	0.048133	-0.0543777	-0.0337081	-0.0156657	-0.0216632	-0.166344	0.0169317	-0.0553304	-0.061698	-0.231014	-0.148817	-0.144	-0.21118	0.00271253	-0.163887	-0.060436	-0.139275	-0.247682	-0.238155	-0.343509	-0.171031	-0.277779	-0.285972	-0.313677	-0.485194	-0.414669	-0.468796	-0.52582	-0.551685	-0.556114	-0.48836	-0.619367	-0.691218	-0.600086	-0.675226	-0.692987	-0.679682	-0.733462	-0.619641	-0.767739
248.8	0.222642	0.228035	0.261488	0.313886	0.165723	0.0979348	0.0683193	0.112502	-0.0632302	0.0737347	-0.0219061	-0.000121835	0.0156159	0.00762177	-0.13416	0.0482411	-0.0281886	-0.0362766	-0.203007	-0.120898	-0.117693	-0.180293	0.0165481	-0.135638	-0.0398863	-0.117691	-0.224962	-0.218457	-0.321434	-0.154528	-0.252987	-0.264339	-0.297691	-0.468355	-0.392504	-0.445775	-0.511234	-0.537996	-0.54024	-0.470339	-0.608707	-0.679857	-0.592668	-0.664094	-0.68821	-0.673419	-0.732642	-0.613698	-0.767026
248.7	0.25853	0.256039	0.299701	0.351638	0.198069	0.123707	0.107931	0.140974	-0.0372844	0.0973106	0.00897027	0.0322178	0.044381	0.0360197	-0.10348	0.0783307	-0.00199065	-0.0120359	-0.174172	-0.0934367	-0.0931833	-0.14905	0.0276907	-0.109013	-0.0222985	-0.0976479	-0.202519	-0.198815	-0.299219	-0.139342	-0.231268	-0.242581	-0.283901	-0.451104	-0.373428	-0.425204	-0.497497	-0.524669	-0.525956	-0.455734	-0.598004	-0.670682	-0.587193	-0.654067	-0.683614	-0.668808	-0.732247	-0.609054	-0.765831
248.6	0.291519	0.283529	0.335446	0.388567	0.229765	0.147444	0.144918	0.168519	-0.0147167	0.120828	0.0380648	0.0628456	0.0714526	0.0610101	-0.0746293	0.10526	0.0225133	0.00946976	-0.14773	-0.0670952	-0.0688105	-0.118582	0.0382047	-0.084197	-0.00604421	-0.0786498	-0.181503	-0.179705	-0.277528	-0.125923	-0.209982	-0.224077	-0.270852	-0.435239	-0.357085	-0.406307	-0.482161	-0.513089	-0.513413	-0.442298	-0.587726	-0.661649	-0.582726	-0.64499	-0.68065	-0.664708	-0.733495	-0.604346	-0.766209
248.5	0.323499	0.309957	0.369869	0.422864	0.260194	0.170839	0.181581	0.194957	0.00753223	0.142493	0.0672044	0.094116	0.0969934	0.0862437	-0.0469293	0.130449	0.0463675	0.0288623	-0.122681	-0.0429375	-0.0458338	-0.0887499	0.0479566	-0.0612667	0.00965263	-0.0607909	-0.161644	-0.162262	-0.257911	-0.113814	-0.19097	-0.205985	-0.260268	-0.418525	-0.342902	-0.387349	-0.469023	-0.502961	-0.501633	-0.431341	-0.577022	-0.65295	-0.579071	-0.637779	-0.677045	-0.662378	-0.736834	-0.60273	-0.766888
248.4	0.35513	0.336681	0.403405	0.45722	0.292467	0.195042	0.217933	0.221288	0.0312562	0.162815	0.096936	0.128124	0.121909	0.1131	-0.0185159	0.155654	0.0713675	0.0501448	-0.0964853	-0.0173368	-0.0219345	-0.0578637	0.0582704	-0.0383432	0.0272306	-0.042266	-0.140626	-0.143793	-0.239217	-0.101008	-0.16891	-0.187339	-0.249058	-0.399971	-0.327909	-0.366907	-0.45527	-0.49025	-0.489661	-0.419807	-0.566354	-0.640961	-0.573882	-0.630856	-0.671321	-0.659945	-0.738334	-0.600219	-0.767581
248.3	0.387903	0.365025	0.439234	0.492212	0.325537	0.220251	0.256303	0.249024	0.0568094	0.18622	0.12813	0.163222	0.148798	0.141277	0.0113894	0.181898	0.0967161	0.0728245	-0.0689901	0.0112244	0.00455926	-0.0261957	0.0690768	-0.0128339	0.0471675	-0.020023	-0.11806	-0.12431	-0.219771	-0.0851523	-0.144301	-0.167902	-0.235864	-0.379058	-0.310471	-0.343706	-0.440146	-0.474546	-0.473898	-0.406425	-0.552887	-0.629187	-0.565611	-0.620516	-0.662475	-0.655305	-0.73668	-0.595059	-0.765065
248.2	0.419338	0.393343	0.473973	0.525627	0.355597	0.244817	0.292947	0.276129	0.082356	0.208443	0.15876	0.196125	0.17366	0.167944	0.0393261	0.206283	0.121702	0.0942241	-0.0417783	0.0383027	0.0308158	0.0044233	0.0787673	0.0117007	0.0663128	0.00134713	-0.0966745	-0.106527	-0.201282	-0.0717645	-0.119872	-0.150629	-0.22381	-0.359372	-0.293356	-0.323288	-0.424687	-0.460002	-0.459922	-0.393617	-0.54107	-0.616841	-0.558406	-0.612591	-0.653217	-0.651567	-0.736302	-0.591765	-0.763347
248.1	0.45059	0.421303	0.509041	0.558308	0.385646	0.266831	0.326425	0.302569	0.108427	0.229001	0.188003	0.228053	0.1974	0.194514	0.0661683	0.231063	0.144444	0.113593	-0.0146523	0.0633184	0.0551257	0.0345335	0.0880496	0.0361105	0.0842444	0.0219593	-0.0760472	-0.0894138	-0.18315	-0.0604888	-0.096952	-0.133131	-0.211589	-0.340118	-0.277823	-0.305025	-0.409516	-0.446315	-0.446482	-0.381661	-0.531228	-0.60475	-0.551285	-0.603944	-0.643137	-0.646541	-0.73541	-0.588848	-0.761514
248	0.479668	0.444163	0.543224	0.587758	0.413707	0.288651	0.35657	0.325124	0.131787	0.246697	0.214317	0.25556	0.217669	0.218603	0.0892524	0.252087	0.165077	0.130262	0.0108631	0.0876764	0.0766781	0.0597179	0.0961496	0.056797	0.0997032	0.0400807	-0.0572606	-0.0737251	-0.165969	-0.0506587	-0.0761274	-0.117498	-0.201609	-0.322461	-0.262582	-0.287043	-0.396608	-0.433452	-0.434329	-0.373184	-0.523734	-0.594166	-0.545301	-0.597184	-0.634214	-0.643177	-0.734166	-0.589192	-0.760542
247.9	0.507197	0.466168	0.576508	0.616374	0.440438	0.310592	0.384772	0.346877	0.155459	0.263184	0.239961	0.282237	0.236842	0.240904	0.111898	0.273159	0.18434	0.147196	0.0354569	0.111172	0.0981697	0.0878347	0.103944	0.0757245	0.114453	0.0553492	-0.0395229	-0.059299	-0.150224	-0.0414457	-0.0564665	-0.100793	-0.192137	-0.305959	-0.246852	-0.271305	-0.384282	-0.419707	-0.4223	-0.366626	-0.516128	-0.585604	-0.53904	-0.591761	-0.625986	-0.641483	-0.732793	-0.588906	-0.759647
247.8	0.534625	0.488958	0.610651	0.646234	0.468606	0.332444	0.411979	0.368829	0.179024	0.281196	0.264692	0.309015	0.255445	0.262422	0.133427	0.295525	0.202536	0.166081	0.0597344	0.135951	0.121721	0.115724	0.113249	0.0951317	0.130265	0.070402	-0.0208547	-0.0438954	-0.132744	-0.0311477	-0.0376161	-0.0839012	-0.18269	-0.289049	-0.231025	-0.254915	-0.371372	-0.404774	-0.409944	-0.358821	-0.50492	-0.574691	-0.531534	-0.584639	-0.619765	-0.636642	-0.729773	-0.586033	-0.7564
247.7	0.561467	0.511147	0.644413	0.675487	0.495587	0.354426	0.437846	0.390538	0.201979	0.299502	0.287909	0.333633	0.273398	0.284362	0.154391	0.316457	0.220936	0.184288	0.0840318	0.160435	0.145058	0.142085	0.122115	0.112024	0.147264	0.0842258	-0.00392722	-0.0284325	-0.114802	-0.0208815	-0.0182781	-0.0673822	-0.175741	-0.274463	-0.216938	-0.238611	-0.359048	-0.391136	-0.399231	-0.352298	-0.493738	-0.564439	-0.524407	-0.57895	-0.612841	-0.632738	-0.72588	-0.585335	-0.752252
247.6	0.589413	0.532841	0.677099	0.704082	0.522945	0.379585	0.463366	0.413125	0.227438	0.317728	0.313478	0.359806	0.29349	0.305964	0.175182	0.337359	0.239167	0.204065	0.109682	0.186691	0.170487	0.16845	0.133222	0.130268	0.166353	0.0989565	0.0138157	-0.0104371	-0.0954788	-0.009245	0.00301682	-0.0503691	-0.167046	-0.256556	-0.202517	-0.220824	-0.347156	-0.377486	-0.388036	-0.343516	-0.481013	-0.550758	-0.517336	-0.57071	-0.604405	-0.627194	-0.720879	-0.582858	-0.746376
247.5	0.614586	0.553515	0.708285	0.731712	0.549658	0.404108	0.485954	0.432439	0.252623	0.336338	0.337536	0.38528	0.311613	0.326415	0.196037	0.356681	0.25687	0.223598	0.13431	0.211377	0.193788	0.192468	0.143342	0.146521	0.184592	0.112743	0.0308042	0.005369	-0.078373	0.00152288	0.0252019	-0.0344884	-0.159427	-0.240488	-0.190552	-0.204453	-0.335302	-0.365151	-0.37757	-0.335517	-0.469439	-0.538077	-0.511127	-0.564059	-0.595947	-0.621886	-0.718218	-0.583436	-0.743235
247.4	0.640454	0.575338	0.738548	0.757694	0.578532	0.430116	0.509181	0.45325	0.278229	0.356062	0.363341	0.411733	0.330166	0.346908	0.217929	0.375804	0.275519	0.242519	0.160462	0.235236	0.217551	0.216884	0.152994	0.164337	0.202463	0.12721	0.0485271	0.0218917	-0.0603909	0.0142663	0.0486943	-0.017622	-0.150357	-0.223267	-0.177092	-0.187076	-0.321395	-0.351727	-0.366294	-0.328741	-0.459145	-0.524759	-0.503502	-0.555112	-0.585457	-0.615958	-0.714568	-0.583217	-0.738828
247.3	0.663892	0.596702	0.765211	0.781305	0.603767	0.455014	0.528995	0.471224	0.303422	0.373809	0.385765	0.435492	0.34639	0.366341	0.236938	0.392402	0.291918	0.26019	0.184611	0.258272	0.239219	0.237373	0.162486	0.180866	0.218408	0.138522	0.0646802	0.0351701	-0.0448055	0.0239456	0.0687009	-0.00394809	-0.143169	-0.208082	-0.166004	-0.171698	-0.309994	-0.339637	-0.357569	-0.324522	-0.450056	-0.513494	-0.496534	-0.549812	-0.576265	-0.611864	-0.71285	-0.585061	-0.734924
247.2	0.685916	0.618343	0.790565	0.804053	0.62868	0.480083	0.548524	0.489702	0.327274	0.391166	0.408436	0.456884	0.363381	0.384848	0.254974	0.406701	0.307468	0.276871	0.208863	0.28068	0.262189	0.25613	0.173214	0.197543	0.234468	0.150755	0.081631	0.0486759	-0.0297947	0.0349606	0.0879278	0.0101851	-0.136528	-0.193802	-0.154693	-0.158435	-0.299178	-0.326336	-0.347987	-0.31973	-0.440649	-0.500749	-0.488855	-0.54453	-0.566631	-0.607608	-0.710906	-0.586168	-0.73089
247.1	0.706819	0.637913	0.815814	0.823995	0.651241	0.504107	0.56558	0.506778	0.349783	0.406888	0.430057	0.476953	0.379226	0.401099	0.270687	0.420802	0.324228	0.293537	0.231801	0.300971	0.283283	0.275852	0.184372	0.211757	0.24852	0.161542	0.0977727	0.0602376	-0.0147152	0.0440652	0.103998	0.0230388	-0.131713	-0.179565	-0.143892	-0.146131	-0.288862	-0.312533	-0.338466	-0.315398	-0.431984	-0.490251	-0.481912	-0.539903	-0.5568	-0.604996	-0.710615	-0.589222	-0.727302
247	0.727218	0.658637	0.839416	0.842036	0.674201	0.526795	0.583412	0.523854	0.372978	0.42163	0.451342	0.496621	0.395292	0.417596	0.28659	0.434763	0.340046	0.310239	0.253928	0.320739	0.304155	0.29549	0.196501	0.226352	0.263839	0.172025	0.113832	0.0715017	0.000686099	0.0528808	0.120005	0.0352473	-0.12648	-0.165232	-0.132146	-0.134267	-0.277921	-0.297808	-0.329714	-0.311064	-0.423911	-0.47903	-0.47615	-0.535817	-0.546555	-0.601962	-0.7105	-0.591489	-0.723047
246.9	0.746326	0.679684	0.863534	0.860418	0.696771	0.549537	0.599458	0.542281	0.395053	0.435255	0.471177	0.516758	0.411153	0.433829	0.302665	0.449016	0.355768	0.326907	0.275823	0.340232	0.326907	0.313997	0.209101	0.239208	0.278455	0.182593	0.129689	0.0829533	0.016953	0.0616535	0.136411	0.0473463	-0.120171	-0.151983	-0.120681	-0.121698	-0.26722	-0.283936	-0.320839	-0.306369	-0.415599	-0.468458	-0.471851	-0.529579	-0.538468	-0.599486	-0.708272	-0.592372	-0.717013
246.8	0.763541	0.700683	0.887294	0.879585	0.719425	0.572756	0.615769	0.559693	0.416619	0.448715	0.489043	0.535645	0.427589	0.450141	0.317093	0.461518	0.373011	0.344926	0.296685	0.35933	0.349571	0.331389	0.221549	0.251764	0.292871	0.192178	0.145212	0.0935146	0.0339053	0.0692248	0.153324	0.0572228	-0.11389	-0.13901	-0.109018	-0.107643	-0.256338	-0.268954	-0.312411	-0.302917	-0.407425	-0.458985	-0.466048	-0.524671	-0.531324	-0.59642	-0.704256	-0.593718	-0.710564
246.7	0.780507	0.719176	0.908979	0.895432	0.740477	0.593788	0.62809	0.576041	0.437629	0.460419	0.505171	0.554229	0.442971	0.466101	0.330878	0.472787	0.387493	0.360798	0.314061	0.377854	0.371185	0.346504	0.233088	0.262356	0.305191	0.201082	0.159393	0.10431	0.0488494	0.0756331	0.168521	0.0662513	-0.109601	-0.127054	-0.0985016	-0.0949146	-0.247896	-0.256095	-0.304647	-0.301309	-0.399175	-0.450535	-0.461372	-0.520338	-0.525221	-0.594541	-0.702852	-0.595683	-0.705072
246.6	0.796451	0.737046	0.930073	0.909719	0.760511	0.614383	0.639391	0.590813	0.456591	0.472455	0.521652	0.570924	0.456753	0.48116	0.346093	0.482868	0.401871	0.376373	0.330705	0.396257	0.389053	0.361304	0.242075	0.272206	0.316777	0.207563	0.172429	0.114344	0.0648305	0.0838207	0.182516	0.07444	-0.106801	-0.115961	-0.0904059	-0.0849268	-0.24072	-0.244203	-0.298892	-0.299276	-0.392501	-0.443052	-0.458799	-0.516632	-0.520044	-0.593161	-0.702611	-0.59963	-0.700305
246.5	0.809613	0.751788	0.948282	0.922181	0.778927	0.632916	0.648116	0.606074	0.475314	0.485258	0.536908	0.586158	0.468849	0.495768	0.360686	0.490407	0.413996	0.389189	0.346066	0.413448	0.405268	0.374635	0.251373	0.280084	0.32626	0.213845	0.184143	0.123996	0.0774042	0.0904488	0.195098	0.0824309	-0.10544	-0.10509	-0.0850764	-0.0758775	-0.233276	-0.234688	-0.293605	-0.299728	-0.388007	-0.438178	-0.456873	-0.514301	-0.518352	-0.592217	-0.703208	-0.605564	-0.698302
246.4	0.82154	0.76535	0.963845	0.933089	0.795269	0.650499	0.654971	0.619765	0.492749	0.498729	0.550864	0.599754	0.480535	0.50967	0.374154	0.497146	0.426326	0.401059	0.360306	0.430707	0.421129	0.387815	0.261085	0.287374	0.335117	0.220511	0.19529	0.132869	0.0897538	0.0990495	0.205812	0.0885978	-0.103833	-0.0956615	-0.080287	-0.0688597	-0.227208	-0.226314	-0.289011	-0.30043	-0.383925	-0.432899	-0.454302	-0.513722	-0.516285	-0.591853	-0.703607	-0.611536	-0.698063
246.3	0.833274	0.778333	0.978794	0.943231	0.81179	0.667409	0.660489	0.633052	0.511522	0.512349	0.563261	0.612193	0.492438	0.523025	0.387321	0.503523	0.437586	0.412158	0.374846	0.447484	0.438675	0.401505	0.271328	0.294396	0.34382	0.228943	0.206374	0.14167	0.100235	0.109838	0.217778	0.0955831	-0.100574	-0.0857704	-0.0754399	-0.0617382	-0.220254	-0.217848	-0.283658	-0.298794	-0.378827	-0.426532	-0.449926	-0.512686	-0.514425	-0.590326	-0.703406	-0.616185	-0.697411
246.2	0.845451	0.79054	0.991624	0.950544	0.824634	0.681821	0.663598	0.645918	0.530843	0.524462	0.575688	0.623211	0.504179	0.534434	0.399094	0.509337	0.4486	0.42239	0.387355	0.463868	0.455872	0.415585	0.282275	0.299014	0.35218	0.235768	0.21762	0.147607	0.109386	0.119973	0.228495	0.100741	-0.0976351	-0.0776557	-0.0690889	-0.0543668	-0.214387	-0.209664	-0.279438	-0.297539	-0.374032	-0.42107	-0.446223	-0.512759	-0.513356	-0.590482	-0.703759	-0.622494	-0.69703
246.1	0.858667	0.803981	1.00453	0.958208	0.837835	0.698693	0.669547	0.660837	0.552974	0.538186	0.589777	0.635593	0.516618	0.547289	0.412532	0.519166	0.46091	0.436021	0.402604	0.480615	0.47579	0.429933	0.29524	0.30285	0.36212	0.245031	0.228823	0.155994	0.118857	0.132386	0.24086	0.107877	-0.0930387	-0.0681067	-0.0593707	-0.0467976	-0.207139	-0.199471	-0.274455	-0.293598	-0.367919	-0.41361	-0.441164	-0.510852	-0.510578	-0.588908	-0.702266	-0.62679	-0.694855
246	0.871921	0.818234	1.01575	0.966967	0.850309	0.714788	0.673408	0.675025	0.574459	0.552211	0.602694	0.646264	0.530073	0.559137	0.425712	0.529243	0.474018	0.449058	0.417861	0.497558	0.495201	0.444292	0.309743	0.307372	0.372704	0.25405	0.240903	0.164077	0.130003	0.144633	0.25367	0.114809	-0.0870251	-0.0587754	-0.0487819	-0.039941	-0.198986	-0.189984	-0.269893	-0.290181	-0.361916	-0.407279	-0.43552	-0.508621	-0.510186	-0.586878	-0.700324	-0.630033	-0.692925
245.9	0.884607	0.833543	1.02752	0.976213	0.862586	0.732426	0.678354	0.689045	0.594979	0.567455	0.615227	0.65547	0.544291	0.569624	0.43874	0.540589	0.488123	0.461617	0.432422	0.513261	0.514657	0.45921	0.325274	0.313333	0.382977	0.263392	0.253372	0.171886	0.141679	0.1572	0.264491	0.120286	-0.0806886	-0.0503492	-0.0385357	-0.0330591	-0.190138	-0.180328	-0.263899	-0.287702	-0.353896	-0.401351	-0.430899	-0.506326	-0.510249	-0.584466	-0.69625	-0.632272	-0.691062
245.8	0.897669	0.84745	1.03621	0.983527	0.874319	0.749178	0.681957	0.702181	0.615335	0.580653	0.626649	0.66502	0.557595	0.578722	0.450701	0.551344	0.503004	0.472913	0.447472	0.528396	0.533289	0.472176	0.340701	0.317386	0.39199	0.271143	0.26541	0.178751	0.152007	0.167913	0.272877	0.127132	-0.0749952	-0.0432185	-0.0299298	-0.0283753	-0.181068	-0.171679	-0.259356	-0.286263	-0.347284	-0.395388	-0.427333	-0.505432	-0.512396	-0.582494	-0.693039	-0.635863	-0.691146
245.7	0.911196	0.860042	1.04429	0.991548	0.887974	0.766764	0.68554	0.716217	0.63485	0.595542	0.638989	0.674282	0.569959	0.586997	0.463438	0.562703	0.51648	0.483813	0.462334	0.544973	0.550708	0.48493	0.355967	0.322202	0.401022	0.278442	0.277965	0.186108	0.163796	0.177323	0.279702	0.135675	-0.0686079	-0.0347014	-0.0219734	-0.0240736	-0.173688	-0.163613	-0.255825	-0.285919	-0.341718	-0.389916	-0.424625	-0.503497	-0.514708	-0.580692	-0.68988	-0.638652	-0.691408
245.6	0.923953	0.873511	1.05119	1.00096	0.900995	0.785064	0.689538	0.730602	0.655196	0.611957	0.651734	0.683639	0.583202	0.596329	0.476776	0.573336	0.529696	0.496301	0.476287	0.562477	0.568821	0.498366	0.372415	0.328081	0.41083	0.285861	0.291454	0.194924	0.175529	0.187107	0.287535	0.144384	-0.0628365	-0.0256338	-0.0136376	-0.0193882	-0.165825	-0.155395	-0.252355	-0.285436	-0.335917	-0.38458	-0.422146	-0.503462	-0.51727	-0.5778	-0.68704	-0.641751	-0.691446
245.5	0.935915	0.887479	1.05696	1.00946	0.913121	0.803016	0.693564	0.746514	0.677643	0.627865	0.664576	0.692758	0.594863	0.605111	0.491101	0.585637	0.544027	0.508241	0.489274	0.579292	0.586657	0.51408	0.388924	0.334739	0.420528	0.295569	0.305795	0.204392	0.187325	0.197674	0.295662	0.152296	-0.0563582	-0.0185413	-0.00764552	-0.0153011	-0.157206	-0.149548	-0.249184	-0.283446	-0.328219	-0.379887	-0.420625	-0.501948	-0.518899	-0.575694	-0.686106	-0.6444	-0.69202
245.4	0.949307	0.901833	1.06292	1.01654	0.925105	0.820282	0.69883	0.762624	0.700103	0.64558	0.67692	0.701065	0.606987	0.615122	0.504453	0.598132	0.55861	0.520523	0.503526	0.594648	0.604464	0.529515	0.406021	0.343036	0.432461	0.307983	0.320704	0.214527	0.199403	0.208271	0.304029	0.159814	-0.0490649	-0.00948482	-0.00218462	-0.0104907	-0.147065	-0.14385	-0.246706	-0.280249	-0.319507	-0.373681	-0.417217	-0.498301	-0.519293	-0.572963	-0.683112	-0.646029	-0.692116
245.3	0.960753	0.914579	1.06675	1.0219	0.934665	0.836903	0.70335	0.777839	0.72134	0.659657	0.688301	0.707951	0.618721	0.624591	0.516485	0.60813	0.571856	0.530882	0.515746	0.60904	0.619598	0.543199	0.421472	0.351938	0.443123	0.319225	0.335508	0.222514	0.209907	0.218014	0.311733	0.165897	-0.0429974	-0.00288675	0.00276902	-0.00700705	-0.139354	-0.140165	-0.245379	-0.278101	-0.313774	-0.369037	-0.415619	-0.494727	-0.521303	-0.572787	-0.68111	-0.648969	-0.693954
245.2	0.973056	0.928177	1.07125	1.02741	0.944184	0.852419	0.708935	0.792643	0.743085	0.672899	0.701235	0.714919	0.631236	0.634661	0.527875	0.619293	0.583852	0.542736	0.527573	0.62473	0.635208	0.558425	0.436843	0.36145	0.452994	0.329383	0.351414	0.232556	0.219565	0.227462	0.318916	0.173545	-0.0353038	0.00438331	0.00885122	-0.00398445	-0.132353	-0.135899	-0.240736	-0.275048	-0.308744	-0.365794	-0.413159	-0.490252	-0.523507	-0.571721	-0.679585	-0.650551	-0.696282
245.1	0.985754	0.943201	1.07765	1.03391	0.953366	0.865879	0.714297	0.808169	0.765093	0.688759	0.712908	0.721312	0.644447	0.644239	0.539676	0.630656	0.596878	0.554224	0.539247	0.639575	0.648291	0.574548	0.452526	0.369905	0.46213	0.338588	0.367865	0.242172	0.229683	0.237339	0.326178	0.18161	-0.0279534	0.00996585	0.0160436	-0.000208962	-0.12405	-0.13174	-0.235051	-0.271275	-0.303177	-0.363114	-0.409643	-0.487046	-0.525959	-0.569977	-0.677895	-0.651032	-0.697623
245	0.999495	0.959672	1.08511	1.03963	0.964104	0.881136	0.720984	0.823781	0.786092	0.704847	0.725146	0.727607	0.659354	0.653792	0.552624	0.64251	0.610732	0.565191	0.549483	0.65466	0.661542	0.590581	0.470213	0.378662	0.471836	0.347918	0.384019	0.253053	0.242712	0.246832	0.332655	0.189798	-0.0194602	0.0167084	0.0225113	0.00492027	-0.114664	-0.125709	-0.227827	-0.266712	-0.296349	-0.360239	-0.40597	-0.482662	-0.527867	-0.567588	-0.674836	-0.64841	-0.696137
244.9	1.01194	0.974901	1.09169	1.0457	0.975183	0.89399	0.726396	0.83675	0.80561	0.720434	0.736344	0.732157	0.671935	0.663446	0.565075	0.653599	0.622801	0.575454	0.559777	0.668342	0.67279	0.605992	0.486983	0.385673	0.482196	0.356909	0.3987	0.263139	0.255609	0.254958	0.336473	0.197948	-0.011352	0.0219516	0.0276401	0.0091359	-0.107199	-0.121362	-0.220233	-0.262496	-0.289152	-0.356152	-0.402769	-0.480668	-0.530353	-0.564165	-0.673269	-0.648474	-0.697557
244.8	1.02542	0.989048	1.0991	1.05197	0.988317	0.907068	0.733474	0.850726	0.824677	0.736681	0.749266	0.737232	0.685576	0.670379	0.578292	0.66583	0.635562	0.587244	0.570973	0.68257	0.684545	0.621676	0.504085	0.395117	0.493331	0.367648	0.413763	0.274533	0.270571	0.266577	0.34092	0.20759	-0.00208356	0.0282052	0.0329859	0.0139582	-0.0983282	-0.115978	-0.211306	-0.257156	-0.281777	-0.35097	-0.39771	-0.476092	-0.532654	-0.559707	-0.670109	-0.647556	-0.698182
244.7	1.03865	1.00323	1.10656	1.05874	1.00088	0.920595	0.739392	0.864607	0.843439	0.754881	0.762051	0.743306	0.70019	0.678194	0.592759	0.679916	0.649578	0.599513	0.581201	0.696543	0.697425	0.638059	0.522518	0.405996	0.504702	0.380023	0.428001	0.286205	0.285822	0.279026	0.346309	0.215363	0.00827489	0.0358136	0.0394019	0.0207185	-0.0894461	-0.111215	-0.202833	-0.251305	-0.272118	-0.346798	-0.393161	-0.471241	-0.535317	-0.553799	-0.667267	-0.645497	-0.697606
244.6	1.05152	1.01835	1.11261	1.06442	1.01315	0.934558	0.745796	0.878269	0.863183	0.772271	0.774281	0.750534	0.714815	0.686712	0.607615	0.693115	0.663592	0.612626	0.593423	0.710385	0.711517	0.654075	0.540164	0.417707	0.517554	0.393612	0.443876	0.298557	0.302123	0.293679	0.353375	0.222863	0.0193555	0.042253	0.0454792	0.0276509	-0.0802519	-0.106068	-0.195644	-0.24436	-0.262052	-0.341858	-0.388861	-0.465693	-0.536003	-0.546305	-0.663686	-0.642858	-0.696775
244.5	1.06551	1.03249	1.11743	1.07003	1.02573	0.948874	0.752113	0.8921	0.881507	0.789536	0.786929	0.758884	0.728661	0.695364	0.622872	0.706468	0.678779	0.624817	0.607079	0.724485	0.725149	0.667649	0.557795	0.428426	0.530191	0.407732	0.459922	0.311792	0.317839	0.30842	0.359799	0.230379	0.0311361	0.0498813	0.0513897	0.0344532	-0.0703711	-0.101393	-0.187396	-0.237398	-0.251416	-0.335885	-0.383617	-0.459052	-0.538193	-0.539186	-0.659761	-0.639886	-0.695708
244.4	1.07975	1.04483	1.12064	1.0745	1.03814	0.961116	0.759131	0.904469	0.900126	0.805842	0.799502	0.767496	0.74198	0.705076	0.637994	0.718241	0.693345	0.634846	0.620716	0.73697	0.736784	0.681223	0.574467	0.441402	0.542615	0.421815	0.476315	0.324402	0.331099	0.322566	0.364198	0.238218	0.0426734	0.0586001	0.0589183	0.0412312	-0.0610727	-0.0974254	-0.179269	-0.231577	-0.241322	-0.32997	-0.380015	-0.453777	-0.539692	-0.530901	-0.656376	-0.637357	-0.696238
244.3	1.09296	1.05672	1.12275	1.07934	1.04916	0.971061	0.763875	0.916587	0.9159	0.820614	0.812621	0.774349	0.752953	0.712295	0.651908	0.729257	0.705739	0.642933	0.63304	0.747106	0.745797	0.693143	0.590306	0.45397	0.553084	0.435462	0.490264	0.334757	0.343514	0.335679	0.3671	0.244812	0.0530416	0.0648447	0.063272	0.0462797	-0.0528118	-0.0950884	-0.170648	-0.22788	-0.233856	-0.326387	-0.377961	-0.449457	-0.5423	-0.523489	-0.655697	-0.636326	-0.699831
244.2	1.10704	1.0691	1.12577	1.08569	1.06223	0.98059	0.771984	0.929577	0.931081	0.8367	0.826627	0.782756	0.764356	0.719508	0.665701	0.741467	0.719149	0.651729	0.646166	0.757218	0.754382	0.705909	0.606691	0.465912	0.564319	0.449804	0.504444	0.345806	0.356567	0.348401	0.369817	0.251273	0.0626875	0.0709381	0.0684859	0.0515051	-0.0438239	-0.0922216	-0.162101	-0.224076	-0.226881	-0.322874	-0.374888	-0.444748	-0.546931	-0.516957	-0.654186	-0.634422	-0.7027
244.1	1.12256	1.08084	1.12863	1.0925	1.07501	0.988493	0.779413	0.943181	0.946104	0.851436	0.839595	0.789897	0.775489	0.725516	0.677299	0.753413	0.731024	0.659968	0.659638	0.766053	0.763212	0.718674	0.622794	0.478261	0.574834	0.463477	0.518838	0.355755	0.369076	0.35888	0.371791	0.259505	0.0731948	0.0777429	0.0742672	0.0568569	-0.0336745	-0.0899425	-0.15292	-0.221559	-0.219593	-0.318657	-0.372109	-0.441759	-0.55095	-0.511096	-0.65123	-0.632284	-0.705774
244	1.13912	1.09275	1.13092	1.10064	1.08718	0.996839	0.787589	0.953751	0.959309	0.864246	0.851408	0.797679	0.786276	0.730172	0.68886	0.764855	0.742698	0.667952	0.671851	0.77325	0.772484	0.730584	0.638173	0.492153	0.585572	0.47727	0.53244	0.365066	0.38307	0.370185	0.372551	0.26682	0.0831565	0.0835411	0.0810227	0.0603497	-0.0249994	-0.0867186	-0.144119	-0.219055	-0.213142	-0.315286	-0.370647	-0.439866	-0.554375	-0.506685	-0.648654	-0.629003	-0.707494
243.9	1.15714	1.10482	1.13604	1.10987	1.1006	1.00541	0.797347	0.966826	0.973541	0.878008	0.864645	0.807154	0.797776	0.735503	0.701969	0.778543	0.754906	0.678626	0.685977	0.780526	0.782259	0.744017	0.654855	0.507219	0.596736	0.492799	0.54843	0.376741	0.39791	0.382629	0.376246	0.275966	0.0943205	0.0906295	0.0884847	0.066303	-0.0142167	-0.0813077	-0.134774	-0.215186	-0.205531	-0.311186	-0.369685	-0.434765	-0.556058	-0.500747	-0.645334	-0.624925	-0.70784
243.8	1.1755	1.11856	1.14175	1.1191	1.11291	1.01285	0.80749	0.980486	0.986739	0.891334	0.877372	0.816887	0.808288	0.740788	0.712382	0.793278	0.767451	0.688941	0.699701	0.787679	0.790728	0.756261	0.669646	0.52045	0.607803	0.506295	0.562961	0.388836	0.412046	0.393178	0.378979	0.284671	0.104861	0.096986	0.0948076	0.0719002	-0.00372325	-0.0761912	-0.127822	-0.211837	-0.200247	-0.307835	-0.367616	-0.430279	-0.558542	-0.49583	-0.641703	-0.62242	-0.709809
243.7	1.19356	1.13242	1.14917	1.13058	1.12709	1.02085	0.819	0.995728	0.998784	0.904815	0.88935	0.827734	0.818687	0.746491	0.723886	0.807561	0.779362	0.699081	0.713662	0.795159	0.799332	0.766933	0.68436	0.535128	0.618561	0.520914	0.577438	0.401726	0.425674	0.405252	0.384089	0.29495	0.117817	0.103605	0.101695	0.0771935	0.00688076	-0.0721352	-0.12029	-0.207235	-0.194893	-0.302974	-0.364977	-0.425286	-0.5597	-0.489322	-0.636364	-0.617646	-0.711378
243.6	1.2127	1.14425	1.15694	1.14136	1.14131	1.02962	0.829834	1.00961	1.00976	0.919469	0.900411	0.838819	0.82952	0.752984	0.735969	0.819781	0.792284	0.708271	0.726498	0.802382	0.806481	0.777776	0.697612	0.552277	0.628623	0.535342	0.592802	0.41465	0.440015	0.415882	0.388273	0.30538	0.131624	0.111055	0.107213	0.0840611	0.0171047	-0.0692449	-0.112218	-0.201902	-0.189135	-0.297955	-0.360828	-0.420979	-0.561107	-0.480911	-0.629978	-0.613397	-0.712541
243.5	1.22985	1.15536	1.1649	1.15066	1.15495	1.03661	0.840106	1.02208	1.02152	0.933582	0.91182	0.84863	0.838158	0.757601	0.746474	0.831584	0.802454	0.716293	0.737533	0.809067	0.812716	0.786456	0.708535	0.566982	0.638448	0.549098	0.606566	0.427662	0.452753	0.427214	0.391345	0.315394	0.144382	0.117313	0.111736	0.0892647	0.0263173	-0.0679542	-0.105382	-0.195821	-0.184414	-0.293956	-0.357627	-0.416524	-0.561319	-0.473381	-0.624475	-0.609352	-0.715352
243.4	1.2461	1.16557	1.17167	1.15824	1.1667	1.04121	0.849073	1.03368	1.03306	0.945965	0.923812	0.858155	0.845448	0.76234	0.755726	0.840582	0.81102	0.723464	0.749868	0.815593	0.817279	0.793568	0.718802	0.579221	0.647345	0.561528	0.618826	0.439888	0.465121	0.437297	0.39476	0.325797	0.154596	0.125141	0.115487	0.091649	0.0335933	-0.0676358	-0.0993715	-0.189394	-0.181336	-0.29098	-0.356146	-0.412208	-0.562265	-0.467526	-0.621316	-0.607026	-0.717216
243.3	1.26007	1.17574	1.17966	1.1666	1.17784	1.04562	0.858705	1.0456	1.04313	0.95824	0.934943	0.865815	0.853086	0.766531	0.763979	0.848822	0.817899	0.730314	0.761473	0.820086	0.821341	0.800543	0.729113	0.592561	0.655302	0.573765	0.630601	0.452009	0.477859	0.445891	0.398277	0.334533	0.164834	0.13386	0.118807	0.0943796	0.0405477	-0.0680712	-0.0942229	-0.183257	-0.178266	-0.287728	-0.354745	-0.407008	-0.56187	-0.461816	-0.618456	-0.604443	-0.717808
243.2	1.27397	1.18643	1.1888	1.17441	1.18894	1.05006	0.871006	1.05569	1.05322	0.969503	0.944951	0.873952	0.861455	0.771723	0.770653	0.857288	0.824976	0.737235	0.772749	0.82272	0.825998	0.807741	0.739274	0.606518	0.663183	0.586364	0.641644	0.464109	0.491647	0.455695	0.403128	0.341247	0.17485	0.140428	0.124073	0.0978337	0.0491576	-0.0672714	-0.0876331	-0.176155	-0.174438	-0.283467	-0.351643	-0.402858	-0.560074	-0.456796	-0.616943	-0.601352	-0.717289
243.1	1.28852	1.19763	1.19899	1.18152	1.1995	1.05607	0.884326	1.06733	1.06382	0.980134	0.956107	0.883422	0.869791	0.775776	0.777487	0.867219	0.832792	0.744234	0.786	0.826032	0.831112	0.813544	0.749203	0.621499	0.671189	0.599551	0.653491	0.476602	0.50556	0.465645	0.40742	0.348951	0.185324	0.147747	0.129962	0.102035	0.0574688	-0.0634491	-0.0803648	-0.168718	-0.170014	-0.278157	-0.348312	-0.396134	-0.557063	-0.451854	-0.615416	-0.59696	-0.715807
243	1.30529	1.20949	1.20948	1.18955	1.21086	1.06308	0.899156	1.07971	1.07273	0.991169	0.968952	0.893832	0.879328	0.782	0.783203	0.875713	0.840601	0.754244	0.799242	0.829618	0.83758	0.819222	0.761616	0.636136	0.679082	0.610834	0.66311	0.489623	0.519914	0.475069	0.411869	0.358027	0.196219	0.156877	0.138002	0.106909	0.0663374	-0.0586834	-0.0722025	-0.161724	-0.16754	-0.27212	-0.343668	-0.389	-0.553673	-0.446476	-0.612276	-0.592104	-0.713131
242.9	1.31906	1.22102	1.21924	1.19727	1.22164	1.06973	0.915227	1.09135	1.07931	1.00227	0.980198	0.904781	0.88693	0.787221	0.789207	0.882415	0.847432	0.762987	0.81206	0.832957	0.84258	0.822425	0.773062	0.650225	0.685356	0.621671	0.671456	0.500985	0.534865	0.482752	0.416199	0.365807	0.205928	0.165322	0.14672	0.111298	0.0732055	-0.054191	-0.063227	-0.155297	-0.166163	-0.265347	-0.340526	-0.382676	-0.551347	-0.440336	-0.611664	-0.589349	-0.710952
242.8	1.33372	1.2331	1.23071	1.20582	1.23439	1.07772	0.932334	1.10387	1.08648	1.01501	0.99099	0.917157	0.89534	0.794721	0.797209	0.890103	0.857221	0.771944	0.825999	0.83589	0.847794	0.826468	0.786155	0.665298	0.691128	0.633164	0.68016	0.513528	0.551345	0.490653	0.42024	0.374613	0.217377	0.176082	0.155499	0.117591	0.0809426	-0.0486374	-0.0519956	-0.14845	-0.163145	-0.256716	-0.336838	-0.374342	-0.545955	-0.433566	-0.609652	-0.58542	-0.707182
242.7	1.34559	1.24222	1.23952	1.21355	1.24655	1.08368	0.947677	1.11546	1.09106	1.02648	0.999473	0.928628	0.901027	0.798995	0.803015	0.894096	0.865296	0.778047	0.837239	0.836254	0.850075	0.827126	0.797146	0.679064	0.694614	0.643975	0.686976	0.523748	0.56619	0.497183	0.423132	0.381822	0.227558	0.185624	0.162835	0.12171	0.0891782	-0.044808	-0.0437504	-0.142038	-0.162339	-0.247639	-0.335476	-0.366633	-0.542207	-0.427527	-0.608907	-0.583627	-0.704513
242.6	1.35469	1.24826	1.24601	1.21942	1.2574	1.08742	0.963483	1.12455	1.09279	1.0349	1.00648	0.93879	0.902669	0.804311	0.807565	0.895536	0.870164	0.782661	0.845444	0.834795	0.853702	0.825243	0.805266	0.690305	0.69585	0.652881	0.690539	0.533053	0.578526	0.501416	0.423709	0.386695	0.235432	0.194711	0.169035	0.122848	0.0948372	-0.0422707	-0.0373209	-0.137581	-0.163602	-0.240728	-0.336245	-0.358762	-0.538552	-0.42343	-0.610768	-0.584713	-0.704387
242.5	1.3633	1.25085	1.25194	1.22387	1.26573	1.08792	0.97761	1.13184	1.09186	1.04175	1.01275	0.947757	0.902034	0.808428	0.810783	0.895863	0.87342	0.78682	0.852684	0.832007	0.854141	0.821715	0.810139	0.701755	0.695898	0.660444	0.692964	0.54158	0.587768	0.504657	0.424041	0.389398	0.240551	0.202468	0.174682	0.121217	0.0979883	-0.043045	-0.0338188	-0.134485	-0.166144	-0.234298	-0.338775	-0.352867	-0.535986	-0.420792	-0.61609	-0.589595	-0.706776
242.4	1.37076	1.25371	1.25705	1.22598	1.27088	1.08642	0.990825	1.13876	1.09052	1.04625	1.01694	0.956533	0.901215	0.810106	0.81206	0.894459	0.875586	0.78949	0.856217	0.827564	0.853298	0.817713	0.814029	0.711967	0.693041	0.666202	0.69368	0.54789	0.593261	0.507602	0.423945	0.389671	0.243354	0.208789	0.178473	0.119324	0.0992333	-0.0440068	-0.031583	-0.132558	-0.171335	-0.230959	-0.342048	-0.346586	-0.535031	-0.42182	-0.621057	-0.593803	-0.708113
242.3	1.37509	1.25687	1.26042	1.22696	1.27351	1.08416	1.00136	1.14491	1.0892	1.04997	1.01926	0.965302	0.900065	0.813047	0.813205	0.893231	0.876962	0.790735	0.858104	0.822474	0.852286	0.813732	0.81643	0.72023	0.690656	0.671784	0.693242	0.552963	0.597305	0.508569	0.423521	0.388629	0.245607	0.212213	0.182011	0.116503	0.0992459	-0.0462602	-0.0299004	-0.131919	-0.177883	-0.228891	-0.347363	-0.341398	-0.535467	-0.424822	-0.626736	-0.598393	-0.709514
242.2	1.38021	1.25948	1.26355	1.22636	1.27512	1.07985	1.01134	1.14875	1.08563	1.05103	1.01985	0.972905	0.898415	0.81451	0.812658	0.889683	0.875433	0.791165	0.86124	0.816406	0.849787	0.80757	0.817119	0.726731	0.687359	0.673441	0.691761	0.556416	0.599353	0.509023	0.420776	0.388292	0.246953	0.215144	0.185188	0.112267	0.0989083	-0.0475633	-0.0306126	-0.133199	-0.186462	-0.22686	-0.352336	-0.336401	-0.536364	-0.428356	-0.633582	-0.604029	-0.713277
242.1	1.38472	1.26079	1.26647	1.22655	1.27624	1.07465	1.02138	1.15278	1.08204	1.05235	1.02121	0.980099	0.897252	0.816458	0.813387	0.886601	0.87256	0.791992	0.862209	0.812907	0.846771	0.800765	0.817353	0.732497	0.6825	0.673458	0.689681	0.559342	0.601016	0.508759	0.417747	0.388671	0.249546	0.218593	0.18923	0.106671	0.0975509	-0.0479974	-0.0300545	-0.135085	-0.195805	-0.224849	-0.357216	-0.333164	-0.538343	-0.431677	-0.641079	-0.60948	-0.717194
242	1.38697	1.26097	1.27007	1.22763	1.27612	1.06947	1.02849	1.15564	1.07944	1.05324	1.02109	0.987402	0.895565	0.81743	0.813094	0.883579	0.869213	0.794043	0.862655	0.809677	0.844459	0.793387	0.816308	0.736583	0.675912	0.672863	0.685505	0.560108	0.601448	0.50814	0.414159	0.388223	0.253047	0.220624	0.192067	0.0999091	0.0947588	-0.0485535	-0.0308276	-0.137428	-0.205524	-0.224395	-0.362898	-0.331945	-0.540046	-0.435616	-0.650268	-0.614339	-0.722299
241.9	1.38816	1.26148	1.27214	1.22757	1.2752	1.06464	1.03475	1.15757	1.075	1.05554	1.02145	0.993755	0.892814	0.816995	0.811295	0.881052	0.865711	0.797035	0.861817	0.807001	0.842371	0.78423	0.813464	0.738431	0.668584	0.673354	0.679325	0.560729	0.601961	0.508574	0.411305	0.386425	0.256242	0.221757	0.192101	0.0909029	0.0923201	-0.0494904	-0.0329846	-0.140051	-0.214985	-0.224277	-0.367892	-0.330517	-0.541922	-0.44146	-0.658986	-0.622012	-0.727697
241.8	1.39016	1.26104	1.27473	1.22781	1.27493	1.06159	1.04244	1.15992	1.072	1.0585	1.02238	1.00092	0.891197	0.819781	0.811711	0.88047	0.863358	0.800495	0.863811	0.804713	0.842875	0.776497	0.811669	0.741942	0.663774	0.67511	0.674959	0.562304	0.602547	0.510527	0.40888	0.38668	0.260027	0.227423	0.19559	0.0819179	0.0918832	-0.0497664	-0.0354812	-0.140936	-0.222585	-0.221656	-0.372124	-0.327843	-0.542772	-0.445805	-0.665679	-0.627648	-0.731005
241.7	1.39202	1.26001	1.27623	1.22766	1.27078	1.05812	1.04709	1.16191	1.06867	1.0602	1.02299	1.00635	0.890176	0.82146	0.812125	0.878127	0.860028	0.804147	0.865719	0.802098	0.843006	0.767315	0.80913	0.745751	0.657414	0.674632	0.67036	0.562597	0.602944	0.512285	0.405325	0.385968	0.264195	0.233223	0.198627	0.0723506	0.0915703	-0.051184	-0.0391094	-0.142338	-0.229681	-0.219599	-0.375925	-0.325953	-0.541495	-0.44979	-0.672418	-0.63499	-0.735045
241.6	1.38936	1.25795	1.27565	1.22489	1.26364	1.05464	1.04901	1.1618	1.06314	1.06017	1.02222	1.01056	0.887771	0.822392	0.811667	0.874515	0.856422	0.804814	0.865359	0.798651	0.842475	0.755583	0.804769	0.747771	0.648968	0.673649	0.663546	0.563212	0.598951	0.512069	0.400808	0.381765	0.266275	0.235592	0.2002	0.0614013	0.0890287	-0.0539715	-0.04488	-0.144758	-0.239654	-0.220949	-0.381205	-0.323841	-0.541715	-0.45639	-0.680846	-0.642253	-0.739367
241.5	1.38548	1.25762	1.27601	1.2225	1.25691	1.05195	1.05212	1.16346	1.0601	1.06058	1.02193	1.01432	0.886923	0.824306	0.810462	0.872556	0.85409	0.80731	0.866966	0.797297	0.842701	0.747378	0.800701	0.750118	0.640942	0.672358	0.658141	0.565498	0.594839	0.511489	0.397934	0.378119	0.269668	0.237814	0.203646	0.0515065	0.0877645	-0.0555751	-0.0491516	-0.146357	-0.247471	-0.220562	-0.384421	-0.320991	-0.540869	-0.460596	-0.689223	-0.648679	-0.742821
241.4	1.37912	1.25581	1.27399	1.21899	1.24806	1.04832	1.05407	1.16385	1.05534	1.05766	1.01925	1.0155	0.883729	0.825039	0.807413	0.867689	0.850039	0.806631	0.865608	0.793857	0.840298	0.736451	0.794663	0.749728	0.632553	0.667736	0.649324	0.563774	0.58763	0.506548	0.392499	0.372467	0.27124	0.237585	0.204511	0.0393179	0.0841122	-0.0593927	-0.0526302	-0.150974	-0.256514	-0.222224	-0.389098	-0.320779	-0.54286	-0.467681	-0.70035	-0.657184	-0.748047
241.3	1.37104	1.25086	1.2716	1.21463	1.23795	1.04427	1.05464	1.16298	1.04976	1.05441	1.01636	1.01468	0.880993	0.826283	0.804252	0.861218	0.844052	0.806292	0.861768	0.789216	0.835555	0.726076	0.790034	0.749522	0.622852	0.662466	0.641401	0.561306	0.580533	0.499579	0.386085	0.365854	0.271334	0.235708	0.205283	0.0266987	0.078808	-0.0658024	-0.0554029	-0.156605	-0.263987	-0.224766	-0.396856	-0.320554	-0.544856	-0.475688	-0.711147	-0.665555	-0.754431
241.2	1.36156	1.24555	1.26872	1.20879	1.22695	1.04091	1.05528	1.16146	1.04466	1.05252	1.01392	1.01312	0.87787	0.827589	0.800038	0.854626	0.837616	0.806748	0.857385	0.784098	0.830009	0.715702	0.784587	0.749769	0.613578	0.656657	0.631718	0.55999	0.57378	0.492294	0.378989	0.358741	0.270088	0.234543	0.205415	0.014821	0.0733493	-0.0711737	-0.0580449	-0.161618	-0.271574	-0.228378	-0.403	-0.319987	-0.547898	-0.484775	-0.72349	-0.67429	-0.761181
241.1	1.35142	1.24116	1.26551	1.20318	1.21589	1.0363	1.05503	1.16021	1.04004	1.04966	1.01209	1.01099	0.874939	0.826045	0.795082	0.849003	0.831376	0.806892	0.852398	0.780715	0.823695	0.705304	0.779077	0.748037	0.604568	0.651339	0.62061	0.558387	0.567441	0.486491	0.372731	0.352031	0.266162	0.233176	0.205862	0.00146484	0.0695068	-0.0755102	-0.0602018	-0.168161	-0.279476	-0.232634	-0.409804	-0.318782	-0.550567	-0.496718	-0.736842	-0.683963	-0.768194
241	1.34145	1.23664	1.26189	1.19821	1.20452	1.03258	1.05604	1.16066	1.03373	1.04748	1.01053	1.00967	0.874019	0.826207	0.790221	0.842805	0.826415	0.807842	0.849906	0.776983	0.818139	0.696243	0.773155	0.74698	0.595588	0.645786	0.610571	0.557092	0.560233	0.480202	0.36677	0.346419	0.264125	0.232931	0.206945	-0.00970771	0.0661053	-0.0780206	-0.0628128	-0.174619	-0.286153	-0.236821	-0.415602	-0.318311	-0.55307	-0.508151	-0.748548	-0.693416	-0.771959
240.9	1.33299	1.23253	1.25857	1.1949	1.19441	1.03014	1.05779	1.16031	1.02698	1.04541	1.00845	1.00736	0.873185	0.826755	0.787851	0.838982	0.821718	0.808656	0.845618	0.773832	0.814374	0.688054	0.767332	0.74689	0.588687	0.641221	0.602265	0.555886	0.553452	0.473697	0.361289	0.340791	0.265424	0.231975	0.208319	-0.0185135	0.0645351	-0.0805154	-0.0645392	-0.179952	-0.291387	-0.24071	-0.419308	-0.317132	-0.552677	-0.519181	-0.759279	-0.702022	-0.776301
240.8	1.32487	1.22916	1.2551	1.19192	1.18503	1.02942	1.06035	1.15947	1.02093	1.04346	1.00837	1.0073	0.872947	0.828598	0.786104	0.836301	0.818109	0.809975	0.840418	0.77331	0.811511	0.681218	0.761786	0.747739	0.58296	0.638983	0.594057	0.555102	0.547928	0.470526	0.358264	0.335087	0.266978	0.230177	0.210067	-0.0272002	0.0633444	-0.0816792	-0.0654627	-0.183843	-0.295175	-0.2443	-0.422116	-0.31474	-0.551603	-0.529643	-0.768115	-0.71082	-0.781157
240.7	1.31555	1.227	1.25085	1.18885	1.1756	1.02871	1.06232	1.16055	1.0165	1.04212	1.00925	1.00698	0.874374	0.832024	0.785314	0.834021	0.815046	0.811574	0.835579	0.774614	0.808412	0.675137	0.757523	0.74727	0.578021	0.637016	0.587991	0.555317	0.541126	0.466584	0.357036	0.331012	0.26975	0.229976	0.210929	-0.0342958	0.0623188	-0.0828492	-0.0667835	-0.186342	-0.297053	-0.247294	-0.424358	-0.309535	-0.550435	-0.538397	-0.775883	-0.720014	-0.788246
240.6	1.30619	1.22357	1.24522	1.18567	1.16727	1.02804	1.06409	1.15854	1.01067	1.0398	1.00871	1.00532	0.87589	0.835811	0.785008	0.83089	0.812461	0.811773	0.830076	0.775443	0.805332	0.6707	0.75315	0.745076	0.573585	0.634723	0.579909	0.554758	0.533285	0.462416	0.355419	0.325718	0.272706	0.229117	0.212181	-0.0418413	0.0614238	-0.0865836	-0.0680839	-0.18912	-0.299	-0.250413	-0.427965	-0.306944	-0.549483	-0.548348	-0.784017	-0.730208	-0.79549
240.5	1.29483	1.21747	1.23832	1.18032	1.15625	1.02446	1.06252	1.15292	1.00354	1.0349	1.00532	1.00113	0.875984	0.836481	0.784148	0.825659	0.806476	0.809312	0.820604	0.775317	0.799355	0.664771	0.746782	0.742783	0.567661	0.631527	0.571659	0.55051	0.524088	0.455989	0.352634	0.317982	0.273301	0.22559	0.210857	-0.0510987	0.0580729	-0.0919409	-0.0708377	-0.193743	-0.300643	-0.255143	-0.434406	-0.306952	-0.549975	-0.558829	-0.794163	-0.743329	-0.804579
240.4	1.28425	1.21006	1.23107	1.17596	1.14458	1.02058	1.0595	1.14629	0.998402	1.02886	1.00387	0.995753	0.876109	0.837194	0.782162	0.82086	0.799869	0.806931	0.810971	0.776177	0.793564	0.660112	0.739945	0.740439	0.562558	0.626373	0.563339	0.546596	0.513947	0.450914	0.349816	0.310981	0.273129	0.221404	0.209048	-0.0588369	0.0555759	-0.0967275	-0.0742827	-0.199679	-0.301812	-0.26009	-0.440979	-0.307267	-0.551766	-0.570712	-0.805028	-0.756411	-0.813762
240.3	1.27235	1.20146	1.22247	1.17192	1.13109	1.01614	1.05519	1.13951	0.991852	1.02179	1.00276	0.988735	0.874111	0.836269	0.778989	0.816538	0.791283	0.803337	0.802052	0.77833	0.786777	0.653763	0.731715	0.73521	0.556847	0.621517	0.55363	0.541353	0.502009	0.445151	0.346031	0.303381	0.270912	0.21602	0.206247	-0.0684035	0.0521201	-0.100034	-0.0784098	-0.205974	-0.302848	-0.266455	-0.447476	-0.309445	-0.555351	-0.58451	-0.816272	-0.771345	-0.825082
240.2	1.26157	1.19365	1.2148	1.16797	1.11753	1.0119	1.05068	1.13189	0.98513	1.01486	1.00274	0.981775	0.873432	0.837215	0.777475	0.812641	0.78435	0.802577	0.795993	0.780758	0.781438	0.649329	0.723794	0.731106	0.552394	0.616699	0.544264	0.534769	0.490335	0.439625	0.342305	0.295822	0.269079	0.211104	0.203604	-0.0761798	0.048588	-0.10206	-0.0803736	-0.212899	-0.302377	-0.272156	-0.454117	-0.31339	-0.558397	-0.597023	-0.826687	-0.787248	-0.835481
240.1	1.25254	1.18767	1.20754	1.1649	1.10548	1.00918	1.04655	1.12582	0.978585	1.00957	1.00336	0.975748	0.874929	0.837097	0.776464	0.810917	0.77973	0.802524	0.791718	0.784745	0.776128	0.646783	0.717286	0.729884	0.549783	0.613148	0.536183	0.527556	0.48002	0.436037	0.339814	0.289016	0.269298	0.206171	0.200368	-0.0817702	0.0471208	-0.102973	-0.0809445	-0.218963	-0.301373	-0.277728	-0.458213	-0.318063	-0.561394	-0.607951	-0.834415	-0.800945	-0.844911
240	1.24334	1.18333	1.19828	1.16223	1.0947	1.00732	1.04261	1.1205	0.974351	1.00324	1.00319	0.970932	0.876599	0.837464	0.775867	0.810329	0.775054	0.802901	0.788511	0.788454	0.772792	0.646392	0.711336	0.72761	0.547569	0.60995	0.528972	0.520038	0.470983	0.435068	0.337561	0.283907	0.270639	0.200913	0.198338	-0.0845083	0.0457039	-0.101524	-0.0803015	-0.224299	-0.299855	-0.282993	-0.461599	-0.322929	-0.565669	-0.619704	-0.840708	-0.813749	-0.854136
239.9	1.23521	1.17772	1.18958	1.16226	1.08559	1.00686	1.03845	1.11585	0.970134	0.997974	1.00328	0.967108	0.879755	0.839244	0.777723	0.810787	0.7724	0.805336	0.787014	0.793385	0.770427	0.645962	0.706729	0.726447	0.547866	0.608957	0.52356	0.51302	0.462922	0.43385	0.336152	0.280482	0.274855	0.198181	0.197005	-0.0877589	0.0462053	-0.0996732	-0.0797973	-0.228508	-0.297326	-0.287753	-0.464103	-0.327581	-0.568855	-0.629884	-0.845736	-0.826808	-0.863456
239.8	1.22912	1.17319	1.1828	1.16295	1.07756	1.00655	1.03477	1.10928	0.965443	0.993907	1.00338	0.961758	0.882836	0.841261	0.781023	0.810321	0.770692	0.807349	0.785297	0.798102	0.76847	0.645883	0.702136	0.724441	0.547359	0.607378	0.518539	0.507532	0.454739	0.433191	0.335958	0.277459	0.280632	0.196257	0.196682	-0.090593	0.0471165	-0.0975035	-0.0792103	-0.232317	-0.294111	-0.291759	-0.466925	-0.332278	-0.572214	-0.637751	-0.850097	-0.840069	-0.87307
239.7	1.22185	1.1674	1.17488	1.16314	1.06969	1.00648	1.02982	1.10236	0.961206	0.989339	1.00232	0.956674	0.884103	0.842314	0.782894	0.810714	0.770381	0.807949	0.782426	0.802171	0.76428	0.646371	0.695407	0.721766	0.547482	0.606719	0.514528	0.502324	0.447173	0.430416	0.33602	0.272666	0.284779	0.192847	0.192825	-0.0942005	0.0481148	-0.0963091	-0.0774545	-0.235921	-0.290244	-0.296656	-0.471695	-0.338089	-0.577488	-0.646823	-0.855798	-0.853813	-0.881151
239.6	1.21555	1.16282	1.16721	1.16443	1.06374	1.00746	1.0253	1.09473	0.956346	0.984926	1.00164	0.951853	0.885633	0.844101	0.78378	0.811493	0.770395	0.809497	0.780371	0.803405	0.761173	0.648367	0.690441	0.720904	0.549341	0.608064	0.510949	0.497789	0.439679	0.427427	0.33798	0.268885	0.287486	0.188652	0.18815	-0.0965872	0.0500491	-0.0952145	-0.07641	-0.240383	-0.287135	-0.302907	-0.476046	-0.343239	-0.581808	-0.657209	-0.860536	-0.867364	-0.889517
239.5	1.20885	1.15831	1.1583	1.1636	1.05631	1.00686	1.0208	1.0857	0.949691	0.978745	1.0011	0.944005	0.885873	0.845219	0.782491	0.810582	0.767892	0.809718	0.776951	0.802485	0.755921	0.6489	0.684696	0.718893	0.550245	0.609405	0.507552	0.493024	0.430565	0.422417	0.339006	0.264361	0.287327	0.182409	0.181752	-0.0997536	0.0495581	-0.0946566	-0.0762526	-0.246128	-0.285902	-0.3105	-0.480822	-0.349281	-0.58738	-0.668964	-0.865613	-0.883282	-0.899266
239.4	1.20358	1.15468	1.15143	1.16406	1.04956	1.00687	1.01541	1.07786	0.944063	0.972164	1.00064	0.935618	0.887188	0.84698	0.781429	0.810604	0.764945	0.807257	0.776246	0.802211	0.751716	0.651503	0.680607	0.716736	0.552615	0.609853	0.504802	0.487996	0.422475	0.417088	0.341214	0.260282	0.287395	0.175631	0.177121	-0.101438	0.0490628	-0.093035	-0.0757434	-0.250714	-0.284664	-0.318882	-0.4843	-0.35681	-0.592647	-0.678856	-0.870289	-0.897512	-0.908789
239.3	1.19974	1.1536	1.14687	1.1651	1.04433	1.00954	1.01062	1.07056	0.941196	0.966233	1.00142	0.929556	0.889431	0.848405	0.781071	0.811789	0.763192	0.805245	0.776709	0.804374	0.747259	0.654827	0.67762	0.715111	0.557379	0.611665	0.502915	0.485896	0.415547	0.413242	0.34562	0.257977	0.289279	0.167862	0.172991	-0.100361	0.0487576	-0.0895535	-0.0737492	-0.253349	-0.282913	-0.32661	-0.48645	-0.364611	-0.598764	-0.687914	-0.874129	-0.910722	-0.916762
239.2	1.1935	1.15191	1.1423	1.16635	1.04052	1.01243	1.00642	1.06224	0.93707	0.960517	1.00125	0.923245	0.890234	0.849734	0.78099	0.813471	0.761584	0.803527	0.777455	0.805161	0.743698	0.657874	0.674032	0.713905	0.561427	0.615185	0.501665	0.484645	0.410244	0.409397	0.350688	0.257158	0.292709	0.160571	0.167423	-0.0982194	0.049348	-0.085907	-0.0720169	-0.255555	-0.280316	-0.334153	-0.489742	-0.372903	-0.604321	-0.696201	-0.877673	-0.923699	-0.925374
239.1	1.19001	1.14977	1.13897	1.16984	1.0391	1.01566	1.00373	1.05484	0.934722	0.955644	1.00179	0.918104	0.891728	0.851565	0.781176	0.816131	0.760237	0.803265	0.780227	0.806798	0.739645	0.66055	0.672744	0.713045	0.56653	0.618439	0.501552	0.482499	0.40799	0.407269	0.355097	0.257997	0.297209	0.157058	0.163172	-0.0950598	0.0502325	-0.0816396	-0.0703275	-0.256329	-0.275675	-0.340501	-0.491437	-0.381147	-0.609609	-0.702782	-0.881246	-0.936027	-0.935243
239	1.18997	1.14802	1.13866	1.17488	1.03979	1.02098	1.00254	1.04908	0.933433	0.952383	1.00427	0.913929	0.894325	0.855513	0.782042	0.819935	0.761068	0.803825	0.782981	0.809348	0.73664	0.662524	0.674317	0.713597	0.571593	0.624114	0.502718	0.480854	0.408397	0.408199	0.362592	0.260384	0.301996	0.155329	0.158868	-0.0904334	0.0510253	-0.0766155	-0.0677823	-0.25421	-0.269878	-0.343945	-0.492337	-0.38858	-0.613045	-0.709311	-0.88234	-0.948447	-0.94297
238.9	1.19155	1.14772	1.13763	1.18038	1.04192	1.02724	1.00203	1.04274	0.932776	0.950381	1.00841	0.910325	0.898564	0.858873	0.782849	0.824115	0.764111	0.804444	0.786652	0.812231	0.734403	0.666031	0.677393	0.715593	0.578399	0.631435	0.504775	0.481695	0.410257	0.410967	0.369567	0.264491	0.308491	0.154007	0.155146	-0.0835076	0.0531939	-0.0717518	-0.0661338	-0.251039	-0.263783	-0.346756	-0.491788	-0.395056	-0.615871	-0.714703	-0.882113	-0.960016	-0.950916
238.8	1.19526	1.14969	1.13775	1.18623	1.0472	1.03639	1.0037	1.03819	0.933686	0.949198	1.01493	0.908693	0.903453	0.861857	0.786008	0.82883	0.769265	0.806911	0.792869	0.816393	0.733806	0.671108	0.681267	0.719406	0.587608	0.640103	0.509069	0.483853	0.414088	0.415547	0.378429	0.271884	0.316015	0.154762	0.153158	-0.0748583	0.0579362	-0.0630002	-0.06263	-0.246691	-0.258112	-0.346935	-0.489363	-0.40048	-0.61812	-0.718542	-0.882122	-0.970339	-0.954189
238.7	1.20172	1.15292	1.13804	1.19241	1.05389	1.04597	1.00737	1.0344	0.933743	0.948656	1.02126	0.906849	0.910111	0.865146	0.790726	0.833266	0.776508	0.807834	0.799771	0.820721	0.734874	0.676232	0.686704	0.724561	0.598035	0.650871	0.514616	0.488274	0.418854	0.420165	0.387359	0.28021	0.323222	0.156784	0.153709	-0.0650828	0.0653219	-0.0534266	-0.0589866	-0.24116	-0.251728	-0.345217	-0.487253	-0.40481	-0.619746	-0.721957	-0.880431	-0.978859	-0.956034
238.6	1.20817	1.15664	1.13943	1.19996	1.06162	1.05554	1.01178	1.03061	0.933995	0.945912	1.02692	0.903696	0.91646	0.870219	0.79564	0.836374	0.781909	0.808166	0.806883	0.824483	0.737293	0.682094	0.693312	0.729825	0.608548	0.660983	0.520934	0.492018	0.422142	0.422268	0.396838	0.288315	0.331053	0.157936	0.154892	-0.0534277	0.0705202	-0.0444473	-0.0562549	-0.236242	-0.245484	-0.343098	-0.484652	-0.409376	-0.622189	-0.723774	-0.879719	-0.988021	-0.959392
238.5	1.2156	1.16154	1.14237	1.20807	1.06985	1.066	1.01709	1.02729	0.936124	0.942967	1.03178	0.901604	0.922182	0.875451	0.801006	0.840135	0.78761	0.809046	0.813621	0.830328	0.740576	0.688529	0.701076	0.735184	0.619087	0.672327	0.526961	0.496185	0.426452	0.424474	0.407779	0.294647	0.33736	0.157504	0.157185	-0.0405968	0.0757641	-0.0340992	-0.0514658	-0.231768	-0.240059	-0.339774	-0.483075	-0.413101	-0.623881	-0.725351	-0.879364	-0.997259	-0.964666
238.4	1.22166	1.16724	1.14513	1.21592	1.07865	1.07518	1.02479	1.02436	0.938052	0.941068	1.03581	0.901164	0.927673	0.880955	0.804235	0.844318	0.794696	0.810254	0.820344	0.835885	0.743374	0.694535	0.709494	0.740495	0.628744	0.683462	0.531882	0.500549	0.431535	0.428483	0.419379	0.303341	0.342159	0.157206	0.16059	-0.0274754	0.0811609	-0.0230083	-0.0464466	-0.226393	-0.235416	-0.335642	-0.482309	-0.417132	-0.626918	-0.727154	-0.878279	-1.00582	-0.970082
238.3	1.23022	1.17219	1.14749	1.22324	1.08626	1.08276	1.0315	1.0216	0.94114	0.938277	1.03785	0.9001	0.932743	0.886331	0.807733	0.847515	0.801369	0.811953	0.827328	0.839189	0.745562	0.700655	0.718571	0.744858	0.637524	0.692403	0.537002	0.505023	0.435672	0.431029	0.428789	0.312837	0.346833	0.157843	0.164547	-0.0149264	0.0865475	-0.0123118	-0.0427038	-0.22264	-0.231714	-0.333457	-0.481866	-0.423479	-0.630711	-0.729947	-0.879494	-1.01403	-0.976684
238.2	1.23915	1.17542	1.14934	1.22969	1.09298	1.08879	1.03655	1.01649	0.941464	0.934169	1.03793	0.899126	0.934882	0.888849	0.810884	0.84787	0.805697	0.812817	0.833693	0.840553	0.746604	0.704604	0.726871	0.747427	0.644134	0.700584	0.540146	0.508067	0.439473	0.434724	0.435277	0.321251	0.34853	0.157048	0.166261	-0.00453689	0.0907051	-0.00315192	-0.0405389	-0.220645	-0.230323	-0.334092	-0.483653	-0.43342	-0.635333	-0.734619	-0.880845	-1.02368	-0.98337
238.1	1.24857	1.18002	1.15269	1.23553	1.1019	1.09318	1.04064	1.01252	0.941755	0.931275	1.03954	0.899873	0.937336	0.889406	0.813378	0.849115	0.809914	0.814323	0.840678	0.841604	0.746568	0.708585	0.732993	0.748987	0.650117	0.708272	0.544791	0.512488	0.444865	0.439231	0.442116	0.330129	0.352306	0.15805	0.168852	0.00472933	0.0953372	0.00553445	-0.0391488	-0.217405	-0.228182	-0.335628	-0.485033	-0.442654	-0.63991	-0.739246	-0.881021	-1.03289	-0.990448
238	1.25829	1.18658	1.15667	1.2436	1.11317	1.09813	1.04636	1.01086	0.942492	0.929254	1.0429	0.902272	0.94007	0.890328	0.816187	0.851521	0.817022	0.816742	0.851812	0.842986	0.750027	0.713797	0.737537	0.750136	0.658307	0.716246	0.550525	0.518774	0.449252	0.446553	0.449344	0.341315	0.356555	0.161605	0.171894	0.0148892	0.101472	0.0163336	-0.0380029	-0.211942	-0.227359	-0.335195	-0.484738	-0.44979	-0.645553	-0.743179	-0.880017	-1.03881	-0.997263
237.9	1.26747	1.19303	1.15926	1.24958	1.12485	1.10162	1.05102	1.00976	0.941273	0.9273	1.04418	0.905349	0.942802	0.890709	0.819438	0.852637	0.822921	0.819214	0.862007	0.842993	0.75311	0.718737	0.741438	0.748961	0.665952	0.725263	0.556356	0.52461	0.452875	0.452273	0.455888	0.351366	0.361779	0.163915	0.174667	0.0219262	0.105594	0.0258118	-0.0373796	-0.206041	-0.227607	-0.337022	-0.48674	-0.45862	-0.650784	-0.747566	-0.877963	-1.04477	-1.00379
237.8	1.27894	1.2012	1.16237	1.25529	1.13673	1.10562	1.05661	1.0081	0.942291	0.925937	1.0458	0.909212	0.946023	0.892805	0.823423	0.85311	0.828915	0.822733	0.871994	0.841911	0.759262	0.72586	0.746872	0.747596	0.674381	0.733032	0.564261	0.530461	0.457478	0.458008	0.464592	0.362272	0.369109	0.16694	0.178674	0.0292197	0.110176	0.0328362	-0.0369517	-0.200006	-0.228814	-0.338407	-0.487984	-0.467282	-0.654137	-0.749922	-0.875313	-1.04862	-1.00986
237.7	1.29112	1.21014	1.16649	1.26191	1.14935	1.11118	1.06206	1.00828	0.945226	0.925079	1.04785	0.913405	0.950009	0.896384	0.827997	0.85504	0.835711	0.825533	0.881424	0.842001	0.767034	0.733822	0.755229	0.748086	0.683249	0.74142	0.572845	0.538033	0.46343	0.46498	0.473838	0.372539	0.375054	0.172009	0.184261	0.0368411	0.115192	0.0398421	-0.0375397	-0.192934	-0.229257	-0.339633	-0.487726	-0.47378	-0.657081	-0.752755	-0.872895	-1.05137	-1.01662
237.6	1.30092	1.21793	1.1704	1.26618	1.16002	1.11582	1.06525	1.00695	0.948554	0.923283	1.04819	0.915189	0.953101	0.899619	0.830816	0.855182	0.841892	0.82754	0.890473	0.840982	0.770373	0.739771	0.762912	0.746209	0.689887	0.748298	0.580933	0.545472	0.467987	0.471017	0.481962	0.383066	0.377863	0.175653	0.188933	0.0424031	0.11951	0.0460678	-0.0401207	-0.188706	-0.229947	-0.339912	-0.490554	-0.481329	-0.661926	-0.755634	-0.87314	-1.05497	-1.02504
237.5	1.31203	1.22545	1.17789	1.27196	1.17035	1.1217	1.06906	1.00755	0.952807	0.923364	1.0511	0.917758	0.958397	0.903551	0.834257	0.855518	0.849267	0.830823	0.900873	0.840612	0.774872	0.745496	0.770982	0.746473	0.69688	0.75702	0.588399	0.554144	0.472689	0.476452	0.489877	0.394185	0.381042	0.180715	0.194517	0.0492281	0.124603	0.0527047	-0.0413967	-0.184316	-0.230833	-0.340683	-0.491918	-0.489046	-0.665167	-0.757303	-0.873306	-1.05682	-1.03114
237.4	1.32234	1.23358	1.18514	1.27709	1.17979	1.12676	1.07147	1.00644	0.957146	0.923441	1.05328	0.919581	0.962484	0.905005	0.83622	0.854054	0.855186	0.833624	0.910702	0.839502	0.779442	0.749369	0.777737	0.745466	0.701951	0.763925	0.594019	0.561819	0.477796	0.481117	0.49674	0.40347	0.381101	0.18301	0.199474	0.0558663	0.127999	0.0588692	-0.0437375	-0.180706	-0.232146	-0.342176	-0.494764	-0.498463	-0.669486	-0.760116	-0.875603	-1.05853	-1.03689
237.3	1.33349	1.2433	1.19241	1.28192	1.18876	1.13208	1.07426	1.00894	0.962281	0.924218	1.05732	0.92205	0.969187	0.9079	0.83863	0.85362	0.860097	0.837313	0.922757	0.839587	0.784096	0.753249	0.78587	0.746558	0.706351	0.771983	0.599549	0.569389	0.484368	0.487241	0.504131	0.413427	0.381107	0.18751	0.204671	0.0627133	0.13027	0.0649819	-0.0448845	-0.176669	-0.232121	-0.343577	-0.495223	-0.5075	-0.67373	-0.76306	-0.876957	-1.05831	-1.0428
237.2	1.34495	1.25547	1.20111	1.28867	1.19962	1.14027	1.07959	1.01393	0.970466	0.928327	1.06336	0.925506	0.976889	0.912515	0.842683	0.854497	0.86604	0.84368	0.937118	0.841023	0.790821	0.759549	0.795863	0.749148	0.711637	0.78082	0.606292	0.579246	0.490695	0.496129	0.512808	0.426133	0.383351	0.193725	0.214454	0.0722098	0.13374	0.0722403	-0.0451318	-0.171479	-0.231038	-0.34336	-0.491875	-0.514094	-0.675276	-0.765682	-0.876718	-1.05565	-1.04825
237.1	1.35736	1.26794	1.21143	1.29539	1.21032	1.14881	1.0857	1.02045	0.979542	0.933538	1.06887	0.930388	0.985386	0.918542	0.847841	0.855948	0.873701	0.850197	0.950676	0.845089	0.797893	0.766403	0.806112	0.752118	0.717807	0.790874	0.612678	0.590312	0.498847	0.503803	0.520003	0.439325	0.386484	0.201709	0.225838	0.0821992	0.137161	0.0788798	-0.0441022	-0.165384	-0.228275	-0.341447	-0.487166	-0.519029	-0.677117	-0.765149	-0.876545	-1.05265	-1.0527
237	1.36905	1.27997	1.22268	1.30163	1.22259	1.15759	1.09198	1.02824	0.990363	0.939642	1.07398	0.9361	0.994268	0.924019	0.853268	0.857166	0.88193	0.85691	0.963167	0.849392	0.805671	0.77374	0.817357	0.756204	0.724954	0.800268	0.619786	0.601473	0.508085	0.512528	0.526586	0.452917	0.391288	0.210821	0.23751	0.0927285	0.142381	0.0847128	-0.0432985	-0.159135	-0.225997	-0.339134	-0.482731	-0.523	-0.678884	-0.765061	-0.876732	-1.04849	-1.05632
236.9	1.38096	1.29229	1.23416	1.30908	1.23609	1.16854	1.1001	1.03671	1.00147	0.947184	1.08018	0.942928	1.00377	0.928871	0.859906	0.857994	0.891139	0.865751	0.97454	0.854035	0.812863	0.781253	0.82971	0.761562	0.732162	0.81034	0.627894	0.614807	0.517929	0.522479	0.533366	0.468195	0.397501	0.221441	0.248513	0.103533	0.148922	0.0910327	-0.0423727	-0.152398	-0.22454	-0.335441	-0.477599	-0.525566	-0.679784	-0.766685	-0.877793	-1.04246	-1.05925
236.8	1.39042	1.30176	1.24389	1.31449	1.24691	1.17724	1.10655	1.04326	1.00925	0.952928	1.08477	0.947024	1.01132	0.933192	0.864241	0.856651	0.898246	0.874322	0.982557	0.856838	0.819427	0.786103	0.840172	0.763918	0.736244	0.818229	0.63521	0.625961	0.525855	0.529089	0.537418	0.481257	0.401372	0.23182	0.257654	0.111523	0.153607	0.0944967	-0.0445011	-0.148274	-0.22409	-0.333152	-0.475479	-0.528768	-0.681714	-0.7695	-0.881375	-1.0382	-1.06505
236.7	1.40135	1.31158	1.25467	1.32014	1.25741	1.1865	1.1128	1.05069	1.01866	0.959215	1.08863	0.951187	1.01945	0.938058	0.868893	0.853667	0.906886	0.881777	0.989316	0.861277	0.825812	0.791263	0.851556	0.766703	0.741256	0.82598	0.641171	0.637634	0.531931	0.534671	0.541833	0.493392	0.404035	0.241319	0.26877	0.118829	0.157447	0.097341	-0.0458544	-0.144347	-0.225007	-0.331965	-0.473513	-0.531571	-0.684419	-0.772245	-0.885524	-1.03456	-1.07107
236.6	1.41175	1.32313	1.26563	1.32467	1.26756	1.19608	1.11968	1.05867	1.02916	0.967398	1.09448	0.956236	1.02789	0.943023	0.87407	0.851003	0.915414	0.890201	0.99604	0.866099	0.834419	0.798755	0.863651	0.769687	0.746625	0.835519	0.647418	0.651173	0.538898	0.540069	0.547543	0.505602	0.405788	0.249874	0.280248	0.126574	0.163036	0.100936	-0.0469683	-0.14046	-0.226591	-0.329898	-0.470943	-0.533121	-0.686686	-0.772987	-0.888078	-1.03132	-1.07609
236.5	1.42005	1.33405	1.27445	1.32906	1.27733	1.20479	1.12551	1.06628	1.03938	0.974973	1.10029	0.960526	1.03507	0.946106	0.880054	0.847298	0.922033	0.897445	1.00305	0.870887	0.842409	0.805842	0.874895	0.77303	0.75269	0.843426	0.652012	0.663479	0.544914	0.545061	0.550305	0.516569	0.407274	0.258836	0.29138	0.133948	0.167854	0.10351	-0.0475703	-0.138334	-0.228414	-0.329853	-0.468585	-0.534945	-0.689358	-0.776573	-0.891857	-1.02874	-1.0832
236.4	1.42961	1.34539	1.28572	1.33468	1.28848	1.21434	1.13189	1.07586	1.05111	0.984464	1.10724	0.966652	1.04459	0.95052	0.887449	0.845996	0.928916	0.907772	1.01254	0.876995	0.854123	0.81425	0.887557	0.77822	0.757716	0.850397	0.658356	0.67626	0.552429	0.552327	0.554908	0.527949	0.408525	0.271239	0.304764	0.141647	0.173623	0.106893	-0.0471419	-0.133854	-0.228106	-0.328213	-0.465668	-0.536426	-0.690157	-0.778372	-0.893978	-1.02496	-1.088
236.3	1.44064	1.35801	1.29675	1.34105	1.29878	1.22252	1.13846	1.08512	1.06402	0.993556	1.11368	0.973187	1.05408	0.95579	0.895349	0.845454	0.936449	0.916113	1.02152	0.884611	0.866401	0.822369	0.899764	0.782058	0.762405	0.856894	0.664154	0.689517	0.559456	0.561253	0.558484	0.537954	0.411328	0.28302	0.318518	0.149386	0.178937	0.110147	-0.0480613	-0.13039	-0.228293	-0.327648	-0.462535	-0.538858	-0.689629	-0.780799	-0.895666	-1.0206	-1.09395
236.2	1.45004	1.37027	1.30779	1.34847	1.30772	1.22963	1.14415	1.09428	1.07687	1.00258	1.12161	0.979784	1.06302	0.961124	0.902315	0.846819	0.943686	0.925462	1.03093	0.893352	0.877711	0.831611	0.911369	0.784594	0.766082	0.861076	0.66958	0.700724	0.565445	0.570717	0.561431	0.547684	0.41338	0.292449	0.329559	0.157254	0.182793	0.112811	-0.0479871	-0.128348	-0.228538	-0.328173	-0.461415	-0.542071	-0.689133	-0.781905	-0.898241	-1.01799	-1.10018
236.1	1.458	1.38281	1.31875	1.35418	1.31628	1.23736	1.14973	1.10279	1.08888	1.01391	1.12907	0.988694	1.07199	0.965376	0.909382	0.849018	0.951952	0.935313	1.04055	0.901193	0.887723	0.840991	0.921676	0.786792	0.769782	0.864357	0.675944	0.710899	0.571457	0.581453	0.562314	0.557464	0.415712	0.302607	0.34008	0.163603	0.186631	0.114924	-0.0484425	-0.126346	-0.227885	-0.329241	-0.462515	-0.545262	-0.689081	-0.784401	-0.900988	-1.01414	-1.1056
236	1.46641	1.395	1.32923	1.35935	1.32468	1.24571	1.15367	1.11083	1.09968	1.02557	1.13821	0.99731	1.08108	0.969397	0.916858	0.851645	0.961093	0.94608	1.04876	0.908383	0.897632	0.850257	0.932832	0.790003	0.773581	0.868051	0.682471	0.720594	0.578197	0.59306	0.561777	0.569382	0.418695	0.313763	0.349568	0.168986	0.191087	0.116089	-0.0503596	-0.124813	-0.226236	-0.33034	-0.462358	-0.548436	-0.689576	-0.788601	-0.903769	-1.01039	-1.11016
235.9	1.47393	1.40579	1.33838	1.3639	1.3314	1.25316	1.15402	1.11906	1.10997	1.03689	1.14754	1.00519	1.08951	0.972275	0.923419	0.85331	0.967545	0.956705	1.05598	0.915998	0.907311	0.859769	0.943576	0.791878	0.776309	0.870997	0.688206	0.728972	0.583984	0.602757	0.558762	0.57758	0.420198	0.325247	0.357982	0.17298	0.192607	0.115786	-0.0526576	-0.126298	-0.227305	-0.332502	-0.463907	-0.552199	-0.692017	-0.793699	-0.908311	-1.00781	-1.11562
235.8	1.48169	1.41903	1.34897	1.36858	1.34004	1.26162	1.15754	1.12759	1.12084	1.0507	1.15755	1.01297	1.09935	0.975854	0.931046	0.856257	0.975686	0.968724	1.06425	0.926507	0.918925	0.871008	0.954912	0.794995	0.780617	0.874961	0.695315	0.738591	0.590056	0.61391	0.55702	0.585406	0.421784	0.336492	0.367476	0.178721	0.19498	0.116663	-0.0528003	-0.126305	-0.227472	-0.331492	-0.465594	-0.554252	-0.694052	-0.797604	-0.91176	-1.00462	-1.11916
235.7	1.49012	1.43217	1.35878	1.37443	1.34998	1.27211	1.16153	1.13771	1.13269	1.06522	1.1693	1.02131	1.11183	0.98107	0.939512	0.861843	0.985931	0.982109	1.07345	0.938195	0.932728	0.883227	0.966741	0.799582	0.786436	0.879979	0.702579	0.749275	0.595644	0.623661	0.556825	0.594576	0.424686	0.34883	0.379369	0.184829	0.199251	0.11926	-0.0511976	-0.12646	-0.226934	-0.328525	-0.46641	-0.555851	-0.696679	-0.801259	-0.915622	-0.998829	-1.12272
235.6	1.49703	1.4449	1.36736	1.37975	1.3566	1.28155	1.16577	1.14853	1.14388	1.0791	1.17941	1.02802	1.12181	0.986418	0.946042	0.865938	0.995351	0.995431	1.08156	0.948848	0.946421	0.892892	0.978453	0.804112	0.79152	0.885099	0.708066	0.758609	0.60012	0.631668	0.556285	0.60212	0.424294	0.360803	0.38845	0.190513	0.202053	0.121119	-0.0490914	-0.128625	-0.228378	-0.326244	-0.467426	-0.558603	-0.69944	-0.805603	-0.920182	-0.99385	-1.1283
235.5	1.5048	1.4575	1.37606	1.38482	1.3637	1.29204	1.17034	1.15909	1.15676	1.09427	1.18859	1.03502	1.1323	0.993318	0.953619	0.871251	1.0046	1.00852	1.08882	0.960228	0.958653	0.903481	0.990625	0.809552	0.795684	0.891331	0.713416	0.768591	0.605772	0.638791	0.557426	0.608644	0.42563	0.372099	0.39768	0.195497	0.205247	0.122263	-0.0466597	-0.13027	-0.227083	-0.325425	-0.467893	-0.561532	-0.701041	-0.809291	-0.925773	-0.98921	-1.13334
235.4	1.51331	1.46989	1.38583	1.39199	1.37041	1.30281	1.17605	1.16941	1.17119	1.10927	1.1985	1.04311	1.14326	1.00186	0.96118	0.878274	1.0153	1.02167	1.09671	0.972709	0.969756	0.914471	1.00375	0.816453	0.799049	0.895923	0.718285	0.777522	0.613273	0.646705	0.559139	0.613784	0.427137	0.383217	0.405897	0.203169	0.208334	0.122004	-0.0431156	-0.132321	-0.225352	-0.324297	-0.46644	-0.562525	-0.700966	-0.810913	-0.931298	-0.986023	-1.14182
235.3	1.51988	1.48102	1.39494	1.3983	1.37736	1.31367	1.18114	1.17883	1.1843	1.12575	1.20871	1.05146	1.15432	1.00715	0.967689	0.886099	1.0266	1.0349	1.10482	0.984909	0.977673	0.925007	1.01571	0.824577	0.802543	0.900279	0.722752	0.786106	0.620548	0.65503	0.559541	0.618762	0.427338	0.392144	0.412877	0.211033	0.211389	0.122362	-0.0399632	-0.134313	-0.225267	-0.324769	-0.465651	-0.56452	-0.701446	-0.814753	-0.937726	-0.9828	-1.14997
235.2	1.52638	1.4919	1.4026	1.40446	1.38374	1.32425	1.18503	1.1866	1.19665	1.14282	1.21823	1.05979	1.16422	1.00965	0.972746	0.893433	1.0366	1.04781	1.11213	0.995663	0.984042	0.934022	1.02622	0.831024	0.805032	0.904192	0.727105	0.793983	0.626061	0.663337	0.559486	0.624837	0.428821	0.399164	0.417824	0.217305	0.212811	0.122672	-0.038364	-0.137102	-0.225273	-0.326529	-0.464778	-0.567425	-0.70202	-0.819472	-0.944991	-0.980189	-1.15721
235.1	1.53463	1.50113	1.41111	1.41244	1.3915	1.33634	1.189	1.19443	1.20821	1.15933	1.22858	1.06878	1.17484	1.01299	0.979122	0.901937	1.04547	1.06129	1.11787	1.007	0.992873	0.944056	1.03548	0.838826	0.808719	0.910296	0.732175	0.801486	0.63255	0.670942	0.559309	0.628877	0.432296	0.406648	0.422906	0.223333	0.212056	0.122353	-0.0372694	-0.139961	-0.225569	-0.330397	-0.463587	-0.571994	-0.703102	-0.825931	-0.951338	-0.979549	-1.16384
235	1.54142	1.51059	1.41885	1.42052	1.40061	1.34794	1.19448	1.20033	1.21819	1.1762	1.23785	1.07663	1.18499	1.01624	0.98466	0.911467	1.05453	1.07317	1.12285	1.01914	1.00137	0.953299	1.04452	0.846034	0.812486	0.914888	0.736995	0.806426	0.639822	0.676326	0.559233	0.632888	0.435772	0.414954	0.427011	0.22744	0.211983	0.120436	-0.0357383	-0.142181	-0.225602	-0.332141	-0.464575	-0.573968	-0.705447	-0.831965	-0.956887	-0.980799	-1.17203
234.9	1.55009	1.52158	1.427	1.42927	1.41204	1.36108	1.20324	1.21019	1.22983	1.19379	1.25083	1.08593	1.1975	1.02374	0.990725	0.92426	1.06551	1.08654	1.1301	1.03404	1.01175	0.966219	1.05608	0.855831	0.818089	0.921396	0.744456	0.814444	0.649036	0.684471	0.560498	0.638649	0.441691	0.427053	0.433301	0.233433	0.212799	0.119042	-0.0323396	-0.143613	-0.22372	-0.330736	-0.46224	-0.572393	-0.706046	-0.835621	-0.961027	-0.980131	-1.17894
234.8	1.56153	1.53354	1.43666	1.43997	1.42502	1.37664	1.21489	1.22113	1.24282	1.21309	1.26417	1.09823	1.20996	1.03256	0.997112	0.938811	1.07915	1.1021	1.13752	1.05137	1.02517	0.980905	1.07007	0.866849	0.825553	0.929819	0.754151	0.823932	0.659037	0.693587	0.562327	0.646218	0.447056	0.439437	0.441068	0.241325	0.216548	0.119215	-0.0284669	-0.143598	-0.221398	-0.326944	-0.459067	-0.568849	-0.704485	-0.83784	-0.964793	-0.980267	-1.18443
234.7	1.57532	1.54798	1.44933	1.45372	1.43852	1.39411	1.22795	1.23211	1.2575	1.23285	1.27988	1.11251	1.22541	1.04421	1.00811	0.954875	1.09371	1.11744	1.14668	1.07108	1.03942	0.994887	1.08724	0.88163	0.834596	0.939593	0.766251	0.833034	0.672358	0.704271	0.564905	0.653811	0.45459	0.451917	0.449487	0.250371	0.220658	0.120836	-0.0232376	-0.142338	-0.217684	-0.322273	-0.455765	-0.564444	-0.701044	-0.838399	-0.96649	-0.980478	-1.18939
234.6	1.58766	1.56175	1.46239	1.46714	1.45137	1.41171	1.24157	1.24168	1.27007	1.2525	1.29581	1.1253	1.2401	1.05276	1.01795	0.971353	1.10808	1.13076	1.15689	1.09062	1.05101	1.00726	1.10409	0.897103	0.841918	0.948007	0.776732	0.840631	0.682391	0.717324	0.566631	0.660885	0.461184	0.463952	0.457322	0.259177	0.225756	0.123497	-0.0199119	-0.14117	-0.2162	-0.31701	-0.453544	-0.561858	-0.698874	-0.841406	-0.968811	-0.981685	-1.19668
234.5	1.60126	1.57662	1.47653	1.48227	1.46439	1.43042	1.25647	1.25277	1.28236	1.27451	1.31255	1.13835	1.25534	1.06356	1.03008	0.99072	1.12438	1.14507	1.1686	1.11169	1.06252	1.02181	1.12121	0.913693	0.849187	0.95767	0.788097	0.849829	0.693059	0.729154	0.570676	0.668551	0.468119	0.476238	0.465973	0.269518	0.230324	0.127623	-0.0155869	-0.138984	-0.212021	-0.310451	-0.451398	-0.558499	-0.69698	-0.84277	-0.970603	-0.982159	-1.2024
234.4	1.61373	1.59046	1.49067	1.49598	1.47588	1.44661	1.27046	1.26167	1.29515	1.2945	1.32764	1.15147	1.2691	1.07383	1.04145	1.0096	1.13991	1.15815	1.17948	1.13148	1.07458	1.03428	1.13656	0.929291	0.855338	0.964843	0.798535	0.856005	0.701959	0.738796	0.574026	0.675684	0.472413	0.486775	0.475317	0.278877	0.233419	0.131012	-0.0113261	-0.138988	-0.209681	-0.305927	-0.450775	-0.556579	-0.695542	-0.843518	-0.973553	-0.984808	-1.20893
234.3	1.62884	1.60599	1.50461	1.51138	1.49019	1.46244	1.28631	1.27354	1.30968	1.31598	1.34201	1.16701	1.28493	1.08453	1.05438	1.02982	1.15659	1.17151	1.19197	1.15163	1.08861	1.04996	1.15317	0.947528	0.862702	0.973017	0.809463	0.862469	0.712263	0.750953	0.578706	0.683771	0.478591	0.497413	0.486409	0.289984	0.238221	0.13575	-0.00361917	-0.136804	-0.20751	-0.299697	-0.448271	-0.552664	-0.691401	-0.844247	-0.974697	-0.986501	-1.21397
234.2	1.6441	1.62138	1.51773	1.52666	1.50577	1.47806	1.30331	1.28552	1.325	1.33726	1.35662	1.18295	1.29982	1.09643	1.06729	1.05127	1.17306	1.18567	1.20468	1.17232	1.10212	1.06685	1.17067	0.964736	0.870921	0.979681	0.821321	0.867542	0.72278	0.763752	0.583112	0.691715	0.485479	0.508552	0.496347	0.301135	0.24312	0.141885	0.00411817	-0.134177	-0.204925	-0.291535	-0.444823	-0.547631	-0.687546	-0.845926	-0.976007	-0.987383	-1.21871
234.1	1.66177	1.638	1.53159	1.54328	1.52282	1.49549	1.32278	1.29934	1.33918	1.35877	1.37099	1.19981	1.31606	1.11099	1.08077	1.0741	1.18971	1.20094	1.21831	1.19293	1.11641	1.08488	1.18768	0.984994	0.88021	0.986536	0.834559	0.873529	0.734988	0.778162	0.588082	0.701635	0.495152	0.520735	0.5066	0.313239	0.248244	0.1489	0.0133423	-0.13235	-0.201211	-0.282489	-0.441297	-0.542436	-0.681719	-0.847668	-0.97749	-0.98761	-1.22323
234	1.67853	1.65418	1.5463	1.56025	1.53944	1.51153	1.34262	1.3136	1.3523	1.38024	1.38436	1.21761	1.33235	1.12634	1.09377	1.09779	1.20579	1.21644	1.23139	1.21291	1.1294	1.10296	1.20386	1.00326	0.889593	0.992721	0.848563	0.882099	0.746384	0.790658	0.594294	0.711682	0.504863	0.532429	0.516288	0.325389	0.25507	0.156586	0.0211235	-0.1295	-0.198939	-0.275422	-0.439698	-0.536785	-0.677491	-0.846863	-0.979936	-0.986936	-1.22737
233.9	1.69445	1.66914	1.55997	1.57714	1.55604	1.52707	1.36153	1.32545	1.36414	1.40004	1.3971	1.2354	1.34564	1.14014	1.10695	1.12078	1.22176	1.23037	1.24235	1.23325	1.1405	1.12001	1.21759	1.01922	0.899777	0.999569	0.862453	0.889784	0.755552	0.801334	0.600957	0.721132	0.514641	0.541962	0.523848	0.337194	0.261472	0.164648	0.0275878	-0.127753	-0.199104	-0.269068	-0.439819	-0.531832	-0.673503	-0.848021	-0.983589	-0.988369	-1.232
233.8	1.71198	1.68323	1.57464	1.5947	1.57386	1.54346	1.38125	1.33769	1.37367	1.41906	1.41066	1.2541	1.36055	1.15407	1.12051	1.14373	1.23845	1.24538	1.25398	1.25204	1.15181	1.13702	1.23155	1.03606	0.911316	1.00777	0.876653	0.897482	0.765982	0.812167	0.609078	0.72948	0.525669	0.552697	0.531173	0.348703	0.268975	0.17256	0.0360323	-0.123758	-0.197691	-0.26242	-0.440652	-0.52489	-0.669353	-0.847009	-0.985646	-0.989757	-1.23856
233.7	1.72972	1.69845	1.58974	1.61168	1.59223	1.55942	1.40107	1.34961	1.38453	1.4386	1.42385	1.27322	1.37457	1.16684	1.13459	1.16585	1.25437	1.25941	1.26587	1.26986	1.1635	1.15219	1.24628	1.0521	0.923483	1.01707	0.892057	0.904153	0.777603	0.82352	0.617278	0.738354	0.537848	0.563767	0.53877	0.359516	0.2749	0.180389	0.0427602	-0.120047	-0.196397	-0.256775	-0.440678	-0.51899	-0.665572	-0.846858	-0.987043	-0.990644	-1.24536
233.6	1.75053	1.71435	1.60618	1.62939	1.6103	1.57511	1.42194	1.36256	1.39523	1.45843	1.4372	1.29198	1.38984	1.1825	1.14937	1.18955	1.27146	1.27302	1.27947	1.28899	1.17647	1.16828	1.26148	1.0691	0.93616	1.02651	0.907767	0.912086	0.790835	0.835228	0.628566	0.747618	0.54962	0.575156	0.547838	0.370738	0.282685	0.188282	0.0520734	-0.114815	-0.194544	-0.251709	-0.438619	-0.513151	-0.659253	-0.844897	-0.986047	-0.991178	-1.25114
233.5	1.77101	1.72992	1.62236	1.64753	1.62863	1.58934	1.44264	1.37581	1.40683	1.47778	1.44892	1.31011	1.40516	1.19797	1.16411	1.21302	1.28794	1.28504	1.29332	1.3075	1.18915	1.18378	1.27642	1.08506	0.949929	1.03471	0.922695	0.918454	0.804663	0.845119	0.640545	0.755392	0.560617	0.587517	0.557216	0.381116	0.28863	0.196154	0.0620746	-0.108708	-0.193437	-0.246679	-0.437807	-0.507907	-0.653095	-0.841049	-0.985994	-0.992422	-1.25777
233.4	1.79329	1.74603	1.64086	1.66577	1.64793	1.60554	1.4647	1.38957	1.41985	1.49752	1.46133	1.3275	1.42218	1.21313	1.1801	1.23746	1.30532	1.29542	1.30822	1.32576	1.20105	1.19952	1.28995	1.10193	0.964298	1.04258	0.938477	0.925274	0.817782	0.856631	0.653558	0.764121	0.57274	0.597722	0.565662	0.392869	0.295535	0.204173	0.0727393	-0.101723	-0.190058	-0.242655	-0.435325	-0.502247	-0.645424	-0.838317	-0.985725	-0.993956	-1.26411
233.3	1.81604	1.76105	1.66027	1.68522	1.66747	1.62226	1.48511	1.40466	1.43229	1.51676	1.47604	1.3463	1.43828	1.22809	1.1955	1.26283	1.32228	1.30536	1.32371	1.34263	1.21143	1.2151	1.30264	1.11919	0.978204	1.05085	0.954324	0.930376	0.830568	0.868825	0.667035	0.775621	0.584559	0.608872	0.572487	0.404304	0.302547	0.211687	0.0834014	-0.0938327	-0.187339	-0.237925	-0.432716	-0.49701	-0.638197	-0.835856	-0.985578	-0.995687	-1.27096
233.2	1.83904	1.77771	1.68018	1.70564	1.68707	1.63771	1.50678	1.41953	1.44444	1.53499	1.49071	1.36552	1.45261	1.24288	1.21119	1.28918	1.33926	1.31509	1.33838	1.35899	1.21986	1.23148	1.31514	1.1372	0.992526	1.05846	0.97065	0.935235	0.84426	0.883497	0.679536	0.786028	0.598295	0.6196	0.57851	0.415821	0.307398	0.219549	0.0954526	-0.08579	-0.184163	-0.233375	-0.429776	-0.490918	-0.628982	-0.833	-0.985019	-0.998033	-1.27712
233.1	1.86326	1.79449	1.70018	1.72554	1.70641	1.65358	1.52873	1.43388	1.45646	1.55312	1.50413	1.38541	1.46881	1.25991	1.22652	1.31616	1.35711	1.32546	1.35285	1.37632	1.22826	1.24808	1.32822	1.15516	1.0076	1.06598	0.988237	0.940854	0.857424	0.898829	0.693015	0.79806	0.611613	0.627931	0.584764	0.428431	0.311439	0.227834	0.105317	-0.0766866	-0.180197	-0.228273	-0.427412	-0.484112	-0.621295	-0.828657	-0.985105	-1.00028	-1.28151
233	1.88752	1.81161	1.72064	1.74542	1.72545	1.67069	1.55198	1.44919	1.46701	1.57213	1.5187	1.40545	1.48479	1.27757	1.24169	1.34324	1.37288	1.33667	1.36809	1.39411	1.2353	1.26222	1.34127	1.17204	1.02231	1.07442	1.00502	0.94609	0.871874	0.913065	0.706615	0.810352	0.624807	0.636526	0.592665	0.442446	0.313674	0.23598	0.115212	-0.0675375	-0.178424	-0.222541	-0.426116	-0.478801	-0.614124	-0.825573	-0.985888	-1.00164	-1.28779
232.9	1.91163	1.82866	1.74225	1.76514	1.74502	1.68902	1.57569	1.46501	1.47765	1.5918	1.53395	1.42568	1.50018	1.29455	1.25788	1.36992	1.38935	1.34866	1.38495	1.41201	1.24373	1.27573	1.35496	1.19064	1.03909	1.086	1.02292	0.952765	0.886147	0.926682	0.721044	0.825136	0.638353	0.646313	0.601477	0.455709	0.318248	0.246407	0.126523	-0.0569137	-0.176524	-0.21509	-0.42417	-0.474112	-0.60806	-0.823531	-0.986234	-1.00246	-1.29142
232.8	1.93747	1.84768	1.76542	1.78611	1.76649	1.70766	1.60017	1.48311	1.49063	1.61021	1.54844	1.44654	1.51634	1.31392	1.27595	1.39613	1.40581	1.36077	1.4024	1.43071	1.25393	1.28939	1.36891	1.20944	1.05657	1.09865	1.03905	0.961698	0.901604	0.940387	0.736767	0.839171	0.653349	0.660227	0.612523	0.469299	0.324202	0.256868	0.138687	-0.0456584	-0.171761	-0.205427	-0.422008	-0.46916	-0.602493	-0.818745	-0.986418	-1.00311	-1.29476
232.7	1.96403	1.86665	1.7907	1.80706	1.79054	1.72733	1.62736	1.50384	1.50541	1.62954	1.56383	1.46877	1.53403	1.33617	1.29589	1.42432	1.42343	1.37417	1.42134	1.45216	1.26698	1.30453	1.38266	1.22962	1.07655	1.11227	1.05523	0.973215	0.920948	0.954494	0.75532	0.853767	0.669855	0.676466	0.62583	0.484868	0.333677	0.269391	0.153614	-0.0332366	-0.165985	-0.193615	-0.419044	-0.462249	-0.596027	-0.812965	-0.984098	-1.00164	-1.29681
232.6	1.99154	1.88989	1.81776	1.83112	1.81785	1.74865	1.65762	1.52651	1.52343	1.65086	1.58061	1.49311	1.55386	1.36028	1.31642	1.45245	1.44282	1.38915	1.44394	1.47653	1.28243	1.32247	1.39995	1.25139	1.09857	1.1253	1.07279	0.986111	0.942214	0.969961	0.776086	0.872249	0.688187	0.694273	0.640285	0.502254	0.346202	0.28364	0.171183	-0.0171597	-0.158645	-0.177758	-0.413667	-0.451353	-0.586118	-0.805062	-0.980637	-0.99553	-1.29723
232.5	2.021	1.91383	1.84519	1.85597	1.84419	1.77114	1.68786	1.55142	1.54313	1.67117	1.59836	1.51784	1.57494	1.38564	1.33814	1.47984	1.46424	1.40494	1.46755	1.50025	1.29783	1.34181	1.41916	1.27342	1.12267	1.13881	1.09323	1.00225	0.962993	0.988326	0.798141	0.89127	0.707693	0.710706	0.656298	0.519204	0.360054	0.299316	0.188191	-0.00128594	-0.149819	-0.162273	-0.406129	-0.439985	-0.574015	-0.796089	-0.976511	-0.987336	-1.29628
232.4	2.05067	1.93818	1.87355	1.88117	1.86983	1.79502	1.71696	1.5765	1.56274	1.69149	1.61648	1.54347	1.59488	1.41064	1.36212	1.50797	1.48547	1.42065	1.49152	1.52205	1.31215	1.35967	1.43751	1.29492	1.14808	1.15328	1.11372	1.01733	0.984683	1.00619	0.823537	0.912458	0.728188	0.726605	0.672196	0.534973	0.37538	0.315163	0.204884	0.0148033	-0.140487	-0.147029	-0.40039	-0.428694	-0.561133	-0.786543	-0.971653	-0.979474	-1.29646
232.3	2.07741	1.95982	1.90268	1.90719	1.89557	1.81757	1.74403	1.59906	1.58174	1.7104	1.63488	1.5682	1.6128	1.43348	1.38558	1.53484	1.5064	1.43341	1.51427	1.5429	1.32269	1.3765	1.45298	1.31535	1.17436	1.16692	1.13285	1.03121	1.00622	1.02387	0.848325	0.931269	0.749762	0.742115	0.686427	0.549089	0.390516	0.328976	0.221036	0.0298162	-0.132601	-0.134685	-0.396223	-0.417982	-0.548583	-0.777906	-0.967722	-0.971795	-1.29805
232.2	2.1021	1.97922	1.92945	1.93019	1.9201	1.83705	1.76992	1.62204	1.59882	1.72705	1.65002	1.59168	1.62797	1.45391	1.40631	1.5595	1.52587	1.44513	1.5338	1.56126	1.33294	1.39399	1.46713	1.33197	1.19889	1.17873	1.14926	1.04356	1.02592	1.04019	0.872601	0.949009	0.770419	0.756678	0.699631	0.56219	0.403705	0.341053	0.235139	0.0423854	-0.127234	-0.123453	-0.393995	-0.408263	-0.537594	-0.76952	-0.965355	-0.966034	-1.29869
232.1	2.12635	1.99774	1.95483	1.95238	1.94402	1.85567	1.7941	1.64551	1.61572	1.74206	1.66464	1.61478	1.6431	1.47544	1.42681	1.58283	1.54372	1.4562	1.5525	1.57745	1.34469	1.41068	1.47973	1.34565	1.22232	1.18852	1.16613	1.05532	1.04692	1.05489	0.896929	0.965519	0.790433	0.769958	0.712676	0.574415	0.415164	0.351373	0.249701	0.0530274	-0.121275	-0.113391	-0.393056	-0.397472	-0.526709	-0.762021	-0.962792	-0.959745	-1.29803
232	2.15242	2.0175	1.98026	1.97651	1.9681	1.87599	1.81898	1.67	1.6332	1.75712	1.68118	1.64085	1.65911	1.49658	1.44881	1.60612	1.56236	1.46838	1.57101	1.59441	1.35899	1.42822	1.49425	1.36072	1.24861	1.19949	1.18249	1.06747	1.06921	1.07348	0.921746	0.983714	0.810342	0.785736	0.728326	0.587517	0.428043	0.363458	0.2653	0.0654093	-0.115105	-0.102952	-0.392207	-0.385951	-0.513335	-0.753549	-0.958966	-0.952861	-1.29637
231.9	2.17924	2.03888	2.00648	2.00194	1.99407	1.89705	1.84563	1.69665	1.65238	1.77387	1.69911	1.66771	1.67732	1.52008	1.4733	1.62969	1.58217	1.48261	1.58992	1.61152	1.37417	1.4484	1.51134	1.3772	1.27714	1.21371	1.19987	1.08334	1.09213	1.09289	0.948015	1.00334	0.831793	0.803888	0.744796	0.600305	0.443069	0.376854	0.280636	0.0810967	-0.10562	-0.0908633	-0.391132	-0.374102	-0.499255	-0.745001	-0.953163	-0.945399	-1.29352
231.8	2.20476	2.06054	2.0339	2.02739	2.01807	1.91833	1.87177	1.72274	1.67063	1.79173	1.71835	1.6944	1.69614	1.54414	1.4982	1.65452	1.60417	1.4979	1.60924	1.62977	1.38991	1.46775	1.528	1.39296	1.30597	1.22967	1.21676	1.10021	1.11537	1.11228	0.974845	1.02322	0.853789	0.823669	0.759906	0.612545	0.45744	0.38945	0.294967	0.0968326	-0.0936455	-0.0799311	-0.389359	-0.363772	-0.487271	-0.736519	-0.94746	-0.938204	-1.29011
231.7	2.22914	2.08295	2.06215	2.05192	2.04166	1.93976	1.89839	1.74922	1.68745	1.80962	1.73918	1.72255	1.71632	1.56681	1.52302	1.6808	1.62672	1.51344	1.62921	1.64776	1.40711	1.4872	1.54352	1.40914	1.3356	1.2463	1.23354	1.11654	1.13857	1.13279	1.00172	1.04286	0.875378	0.843476	0.775309	0.625384	0.472502	0.401846	0.309222	0.113182	-0.0825858	-0.0696952	-0.3867	-0.353261	-0.476585	-0.72729	-0.940903	-0.929637	-1.28637
231.6	2.2526	2.10601	2.09105	2.07653	2.06436	1.96094	1.92388	1.77556	1.70444	1.8279	1.75989	1.75035	1.73677	1.58843	1.54932	1.70635	1.65125	1.52934	1.64967	1.66761	1.42319	1.50562	1.55857	1.4244	1.36589	1.26271	1.25148	1.13194	1.16043	1.15238	1.02913	1.06046	0.896206	0.863185	0.792435	0.638911	0.487629	0.413593	0.32417	0.130866	-0.0719527	-0.0585563	-0.38394	-0.3416	-0.467013	-0.718173	-0.934789	-0.9214	-1.28175
231.5	2.27611	2.13023	2.11928	2.09883	2.08599	1.98284	1.94769	1.80216	1.72188	1.8447	1.77989	1.77764	1.75569	1.60865	1.57507	1.73036	1.67656	1.54572	1.67086	1.68675	1.44046	1.52296	1.57426	1.43932	1.39554	1.27959	1.26965	1.14563	1.1824	1.17193	1.05676	1.07716	0.915935	0.881352	0.808924	0.652169	0.50109	0.425598	0.33796	0.146301	-0.0615686	-0.0462544	-0.380354	-0.331059	-0.457874	-0.710641	-0.929145	-0.913662	-1.2778
231.4	2.29887	2.15549	2.1471	2.119	2.10581	2.00569	1.97154	1.83015	1.73955	1.8629	1.7979	1.80337	1.77501	1.62926	1.60009	1.75403	1.70188	1.56316	1.69239	1.70533	1.45672	1.53966	1.58952	1.45554	1.42446	1.29629	1.28643	1.15881	1.20432	1.19022	1.08439	1.09448	0.936222	0.898219	0.827124	0.665037	0.514416	0.438426	0.352492	0.161953	-0.0501126	-0.0349729	-0.376838	-0.32107	-0.449978	-0.702728	-0.923561	-0.905009	-1.27392
231.3	2.31807	2.17929	2.17374	2.13801	2.12336	2.02773	1.99362	1.85562	1.75722	1.88195	1.81326	1.82634	1.79125	1.64886	1.62368	1.77615	1.72395	1.57812	1.71232	1.7228	1.47168	1.55494	1.60294	1.4715	1.45101	1.31231	1.30108	1.1711	1.22488	1.20591	1.11012	1.11235	0.953385	0.912612	0.842178	0.675985	0.525852	0.450641	0.365136	0.174847	-0.0400892	-0.0257337	-0.374452	-0.31454	-0.445012	-0.699402	-0.920888	-0.89928	-1.27034
231.2	2.33623	2.20059	2.19905	2.15669	2.14076	2.04885	2.0148	1.88105	1.7737	1.89906	1.8281	1.84812	1.80641	1.66802	1.64501	1.79685	1.74454	1.59312	1.73009	1.73889	1.48535	1.57015	1.61529	1.48697	1.47562	1.32683	1.31295	1.18411	1.24361	1.21919	1.13597	1.12792	0.971009	0.926412	0.856864	0.687048	0.536484	0.462094	0.378956	0.186355	-0.0313644	-0.0161198	-0.372603	-0.309611	-0.441508	-0.696464	-0.920081	-0.894921	-1.26865
231.1	2.35264	2.22135	2.22254	2.17571	2.15897	2.06938	2.03507	1.90705	1.79098	1.91439	1.8429	1.86995	1.82043	1.6857	1.66409	1.81637	1.76496	1.60899	1.74645	1.75393	1.50019	1.58353	1.62755	1.50088	1.50132	1.34443	1.32434	1.19689	1.26296	1.23218	1.15963	1.14433	0.989971	0.93899	0.869898	0.698385	0.546154	0.473799	0.392723	0.19606	-0.0236122	-0.00587425	-0.370991	-0.304637	-0.438819	-0.694742	-0.921658	-0.890764	-1.26614
231	2.36875	2.24133	2.24705	2.19407	2.17776	2.08932	2.05658	1.93169	1.80744	1.93014	1.85987	1.89043	1.83456	1.70331	1.68231	1.83385	1.78542	1.62646	1.76326	1.77052	1.51538	1.59754	1.63866	1.51528	1.52543	1.36058	1.33673	1.21132	1.2817	1.24522	1.1835	1.16007	1.00859	0.950535	0.881478	0.70982	0.556665	0.485192	0.405557	0.203683	-0.0159606	0.0035392	-0.368703	-0.300725	-0.436937	-0.693618	-0.924247	-0.888251	-1.26303
230.9	2.38416	2.26087	2.27004	2.21212	2.19653	2.10857	2.07706	1.95591	1.82381	1.94516	1.87696	1.91197	1.84737	1.72141	1.69931	1.84877	1.80494	1.64422	1.77901	1.78749	1.52989	1.60919	1.64976	1.52823	1.5495	1.37648	1.3491	1.22646	1.30048	1.25649	1.2063	1.17519	1.02769	0.962671	0.893716	0.718937	0.567957	0.497725	0.417684	0.210941	-0.00865264	0.0139289	-0.367638	-0.299255	-0.435532	-0.689984	-0.925451	-0.885521	-1.26141
230.8	2.39879	2.2805	2.29264	2.23108	2.21419	2.12946	2.09846	1.9814	1.84018	1.96079	1.89332	1.93308	1.86133	1.73929	1.71725	1.8628	1.8247	1.66331	1.79564	1.80551	1.5453	1.62072	1.66135	1.53993	1.5747	1.39366	1.36005	1.24459	1.3202	1.2674	1.22912	1.18791	1.04864	0.97655	0.90538	0.728583	0.577239	0.509534	0.428198	0.217738	0.000425866	0.0224263	-0.365563	-0.297872	-0.43349	-0.686076	-0.926105	-0.882192	-1.26012
230.7	2.41322	2.30063	2.31616	2.24943	2.23178	2.15048	2.12012	2.00606	1.85755	1.97654	1.91086	1.95357	1.87597	1.75587	1.73548	1.87561	1.84481	1.68258	1.81296	1.82276	1.56248	1.63126	1.67336	1.55099	1.59909	1.41223	1.37165	1.26346	1.34037	1.27727	1.25327	1.20186	1.06906	0.991985	0.916861	0.738802	0.588749	0.521729	0.43732	0.22543	0.00804106	0.0308751	-0.362717	-0.295588	-0.433821	-0.680818	-0.926518	-0.879175	-1.25751
230.6	2.4251	2.31985	2.34006	2.26916	2.249	2.17227	2.14054	2.03027	1.87592	1.99117	1.92884	1.97304	1.88968	1.77073	1.75495	1.88796	1.86484	1.70154	1.83103	1.83979	1.57972	1.64218	1.68688	1.56151	1.62231	1.42964	1.38244	1.28136	1.36023	1.28775	1.2778	1.21409	1.08904	1.00806	0.928619	0.747427	0.599875	0.532812	0.447461	0.232302	0.0158466	0.0387096	-0.359764	-0.293178	-0.433202	-0.676589	-0.92592	-0.877158	-1.25495
230.5	2.43612	2.33874	2.36455	2.28787	2.26569	2.19284	2.15931	2.05408	1.89618	2.00487	1.94602	1.99253	1.9042	1.78448	1.7742	1.89997	1.88732	1.71917	1.84899	1.85637	1.59944	1.654	1.70176	1.57232	1.64548	1.447	1.39448	1.298	1.37947	1.2994	1.30017	1.22632	1.10818	1.02515	0.939325	0.755485	0.612129	0.542399	0.458757	0.238747	0.0247394	0.0469908	-0.355954	-0.289303	-0.432975	-0.672388	-0.92308	-0.876172	-1.25096
230.4	2.44815	2.35918	2.38874	2.3063	2.2814	2.21429	2.17778	2.07774	1.91669	2.01877	1.96323	2.01225	1.92	1.79916	1.79481	1.91423	1.90996	1.73608	1.86544	1.87346	1.6209	1.66614	1.71638	1.58352	1.66708	1.46336	1.40587	1.31487	1.39836	1.31141	1.322	1.23849	1.12642	1.04276	0.949406	0.762392	0.622722	0.55142	0.467789	0.243854	0.0344406	0.0541749	-0.351871	-0.286642	-0.432496	-0.668695	-0.921084	-0.873011	-1.24795
230.3	2.45861	2.37687	2.41143	2.32351	2.29516	2.23527	2.19676	2.10025	1.93651	2.03319	1.98007	2.03191	1.93682	1.81415	1.81481	1.92825	1.93252	1.75425	1.88093	1.89079	1.64236	1.67878	1.73053	1.59379	1.68668	1.47951	1.41854	1.33035	1.41656	1.32335	1.34373	1.25109	1.14377	1.05983	0.956891	0.769568	0.632889	0.561451	0.475974	0.247665	0.0420745	0.0614727	-0.347211	-0.28301	-0.433376	-0.665881	-0.918847	-0.870594	-1.24465
230.2	2.46686	2.39344	2.43123	2.33908	2.3064	2.25453	2.21335	2.1192	1.95299	2.04534	1.99469	2.04934	1.95252	1.82595	1.83332	1.93982	1.95232	1.77024	1.89341	1.90496	1.66164	1.68918	1.74263	1.60286	1.70292	1.49505	1.42965	1.34338	1.43046	1.33322	1.36152	1.26138	1.15866	1.07219	0.962363	0.774722	0.639487	0.569102	0.481943	0.248485	0.0470259	0.0676888	-0.344362	-0.28165	-0.438265	-0.665299	-0.920005	-0.869716	-1.24333
230.1	2.4742	2.40914	2.44939	2.35161	2.31517	2.27185	2.22827	2.1374	1.96715	2.05732	2.01076	2.06746	1.9657	1.83728	1.85227	1.95208	1.97128	1.78556	1.9053	1.91727	1.6796	1.69704	1.75307	1.61059	1.71771	1.51103	1.44007	1.35753	1.44129	1.34363	1.37778	1.27062	1.17156	1.08353	0.96818	0.779583	0.64655	0.575664	0.485523	0.248545	0.0524748	0.0730535	-0.341502	-0.280364	-0.443918	-0.665834	-0.92114	-0.872055	-1.24191
230	2.48059	2.42402	2.4653	2.36421	2.32333	2.28762	2.24179	2.15566	1.98042	2.06975	2.0261	2.08649	1.97646	1.84888	1.87086	1.96355	1.98832	1.80206	1.91637	1.92935	1.69791	1.7049	1.76382	1.61772	1.73063	1.52787	1.44956	1.3717	1.45283	1.35222	1.39248	1.27928	1.18378	1.09489	0.974426	0.785231	0.652938	0.582218	0.488182	0.24891	0.0556323	0.0783083	-0.33937	-0.280929	-0.450509	-0.665592	-0.923945	-0.874387	-1.24059
229.9	2.48539	2.43838	2.48081	2.37682	2.3305	2.30152	2.25469	2.1714	1.99312	2.08263	2.03907	2.10418	1.98692	1.86138	1.88697	1.97329	2.00319	1.81811	1.92493	1.94185	1.71668	1.71283	1.773	1.62474	1.74215	1.54383	1.45799	1.38681	1.46311	1.35925	1.40467	1.28465	1.19472	1.10552	0.981113	0.792448	0.659467	0.58937	0.490704	0.248303	0.0573409	0.0815281	-0.336775	-0.28457	-0.458407	-0.666048	-0.926885	-0.878094	-1.23953
229.8	2.48968	2.45253	2.49456	2.38814	2.33646	2.3155	2.26676	2.18784	2.00444	2.09466	2.05099	2.11904	1.99838	1.87342	1.90233	1.98196	2.01684	1.83498	1.93278	1.95261	1.73744	1.71891	1.78247	1.63135	1.75229	1.55898	1.46619	1.40157	1.4728	1.36437	1.41626	1.29124	1.20378	1.11554	0.988518	0.801225	0.666056	0.59741	0.491619	0.247833	0.0603626	0.0859567	-0.33389	-0.28978	-0.467626	-0.667885	-0.930034	-0.882461	-1.23808
229.7	2.49391	2.46548	2.50869	2.4001	2.34252	2.32803	2.27738	2.20303	2.01556	2.10699	2.06497	2.13089	2.00999	1.88372	1.91694	1.991	2.0317	1.85237	1.94054	1.96286	1.75828	1.72378	1.79047	1.63716	1.76144	1.57453	1.47485	1.41489	1.48269	1.36832	1.42725	1.29685	1.21104	1.12496	0.993773	0.80888	0.674015	0.604837	0.493688	0.246944	0.0641378	0.0903369	-0.329823	-0.296393	-0.477033	-0.671397	-0.933254	-0.886295	-1.2391
229.6	2.49882	2.47947	2.52348	2.41271	2.34842	2.33967	2.28681	2.21795	2.02784	2.11968	2.07921	2.14372	2.02262	1.89387	1.93374	2.00156	2.0482	1.8714	1.94788	1.97428	1.77921	1.73037	1.79971	1.6446	1.7726	1.592	1.48494	1.42789	1.49126	1.37362	1.43815	1.30225	1.22066	1.13624	0.999121	0.816781	0.68312	0.612214	0.496268	0.245364	0.0691577	0.0945001	-0.324588	-0.3028	-0.486569	-0.67382	-0.935535	-0.890308	-1.23909
229.5	2.50232	2.4939	2.53863	2.42493	2.35628	2.35091	2.29596	2.23223	2.04125	2.13262	2.0931	2.15466	2.03623	1.90524	1.94946	2.01185	2.06429	1.88915	1.95471	1.98415	1.79912	1.73676	1.80788	1.6513	1.78161	1.60768	1.49708	1.44063	1.49903	1.37766	1.44898	1.30644	1.23114	1.1459	1.00287	0.823951	0.692267	0.618217	0.497953	0.243978	0.0734549	0.0981787	-0.317848	-0.30869	-0.496748	-0.67607	-0.937847	-0.894893	-1.23956
229.4	2.50568	2.50654	2.55256	2.43579	2.36121	2.36052	2.30406	2.24561	2.05178	2.14385	2.10588	2.16491	2.04821	1.91477	1.96221	2.02132	2.07767	1.90645	1.96001	1.99499	1.81818	1.74132	1.81374	1.65767	1.78919	1.62121	1.50758	1.45078	1.50566	1.38259	1.45669	1.30971	1.23938	1.15414	1.00389	0.830843	0.698223	0.622882	0.499443	0.240653	0.0751872	0.101915	-0.309882	-0.313635	-0.509093	-0.679469	-0.941041	-0.900907	-1.24109
229.3	2.50859	2.51981	2.56524	2.44687	2.36522	2.37015	2.31103	2.25662	2.06262	2.15316	2.11915	2.17286	2.05906	1.92312	1.97454	2.0293	2.08809	1.92214	1.96316	2.00482	1.8344	1.74598	1.81897	1.66319	1.79501	1.63354	1.51904	1.45848	1.51043	1.38746	1.46287	1.31162	1.24616	1.15985	1.00507	0.837383	0.703355	0.626794	0.500309	0.235485	0.0737935	0.104457	-0.302226	-0.320616	-0.521008	-0.683382	-0.944841	-0.906359	-1.24361
229.2	2.51185	2.53061	2.57635	2.45594	2.36701	2.37793	2.31543	2.26621	2.07333	2.16061	2.12989	2.17805	2.06732	1.9302	1.98679	2.03435	2.09591	1.93632	1.96488	2.01033	1.84838	1.74657	1.82356	1.66818	1.80006	1.64572	1.5285	1.46523	1.51337	1.39072	1.46737	1.31173	1.25184	1.16431	1.00595	0.841908	0.707083	0.630014	0.499291	0.229365	0.0716324	0.104024	-0.296335	-0.329345	-0.532659	-0.687769	-0.949459	-0.915842	-1.2478
229.1	2.51198	2.53715	2.58329	2.46186	2.36835	2.38246	2.31744	2.2732	2.08143	2.16605	2.13748	2.18094	2.07228	1.9351	1.99523	2.03678	2.10076	1.94661	1.96374	2.01294	1.85936	1.74552	1.82583	1.66963	1.80022	1.65566	1.5339	1.4687	1.51505	1.39033	1.46837	1.30992	1.25416	1.16627	1.00206	0.842409	0.707056	0.631773	0.495811	0.220418	0.0689242	0.0987856	-0.29383	-0.342531	-0.546467	-0.695501	-0.956458	-0.929025	-1.25509
229	2.51357	2.54363	2.59169	2.46968	2.37023	2.38694	2.32161	2.28026	2.08972	2.17401	2.14623	2.18464	2.08036	1.94309	2.004	2.04074	2.10571	1.95624	1.96158	2.01653	1.87013	1.74565	1.82798	1.67228	1.80179	1.6661	1.53983	1.47282	1.51682	1.38995	1.46903	1.30803	1.25787	1.16929	0.999676	0.844449	0.709019	0.633805	0.494841	0.215177	0.0671504	0.0930957	-0.289314	-0.356182	-0.559855	-0.702663	-0.961467	-0.941277	-1.26003
228.9	2.51674	2.54911	2.59962	2.47831	2.37234	2.39007	2.32473	2.28707	2.0979	2.179	2.15459	2.18721	2.08944	1.95174	2.01245	2.04254	2.10884	1.96503	1.95987	2.01878	1.88124	1.74578	1.83008	1.67326	1.80117	1.67589	1.5464	1.47632	1.51957	1.39037	1.46844	1.30465	1.25967	1.17181	0.99512	0.846009	0.708817	0.634942	0.492424	0.208527	0.0655995	0.0871737	-0.28396	-0.369951	-0.573126	-0.710492	-0.967427	-0.954366	-1.26615
228.8	2.51953	2.55471	2.60752	2.4864	2.37483	2.39188	2.32701	2.29383	2.10556	2.18379	2.16278	2.19065	2.09785	1.96057	2.02077	2.04341	2.11349	1.97594	1.95848	2.02152	1.89252	1.74515	1.83182	1.67408	1.80109	1.68582	1.55413	1.47857	1.51992	1.3913	1.46749	1.30029	1.26227	1.17458	0.991687	0.848661	0.708691	0.635643	0.489568	0.203838	0.0642941	0.0820282	-0.277134	-0.383392	-0.586216	-0.715811	-0.973812	-0.967344	-1.27281
228.7	2.5241	2.56273	2.61645	2.49625	2.37893	2.39476	2.33044	2.30088	2.11428	2.18995	2.17053	2.19529	2.10915	1.9716	2.03061	2.0467	2.11834	1.98955	1.95847	2.02703	1.90632	1.74555	1.8341	1.67607	1.80389	1.6974	1.56468	1.48249	1.52026	1.39304	1.46663	1.2982	1.26638	1.17856	0.989892	0.850329	0.710401	0.637967	0.488371	0.200959	0.0642276	0.0762405	-0.268244	-0.395445	-0.597573	-0.72069	-0.978292	-0.980123	-1.27854
228.6	2.52869	2.57031	2.62717	2.50598	2.38081	2.39855	2.33444	2.30729	2.12419	2.19672	2.17907	2.19971	2.1208	1.98341	2.04214	2.0493	2.12267	2.00264	1.95921	2.03332	1.91896	1.74667	1.83736	1.67899	1.80403	1.7062	1.57689	1.48889	1.51884	1.39651	1.46553	1.29448	1.27088	1.18371	0.988412	0.850874	0.713825	0.641428	0.486823	0.199303	0.0645477	0.0705203	-0.259733	-0.40796	-0.61097	-0.724312	-0.981347	-0.994324	-1.28438
228.5	2.53373	2.57896	2.63797	2.51664	2.38312	2.40388	2.33769	2.31612	2.13403	2.20265	2.1865	2.20585	2.12968	1.99621	2.05429	2.05377	2.12413	2.01562	1.96127	2.03783	1.93134	1.74747	1.8416	1.68251	1.8038	1.71515	1.5892	1.4944	1.51692	1.40061	1.46357	1.29171	1.27518	1.18864	0.987643	0.853892	0.717694	0.645118	0.486109	0.197069	0.0646069	0.0674941	-0.252437	-0.419489	-0.624674	-0.7264	-0.982963	-1.00542	-1.28992
228.4	2.53903	2.58646	2.64853	2.52677	2.38512	2.4091	2.34109	2.32395	2.14311	2.2077	2.19214	2.21047	2.13839	2.00811	2.06748	2.05858	2.1252	2.02855	1.96487	2.04113	1.9433	1.74923	1.84598	1.68597	1.8018	1.72297	1.60114	1.49844	1.5159	1.40482	1.46124	1.28945	1.27889	1.19238	0.986287	0.857266	0.719678	0.6477	0.484517	0.193372	0.0641458	0.0641488	-0.245658	-0.430329	-0.637039	-0.728661	-0.985943	-1.01673	-1.29406
228.3	2.54234	2.59241	2.65668	2.53457	2.38741	2.41085	2.34189	2.32825	2.15308	2.20961	2.19536	2.21383	2.1457	2.01858	2.07876	2.06239	2.12302	2.03924	1.96549	2.04126	1.95331	1.74907	1.84914	1.68873	1.79724	1.72729	1.61267	1.50068	1.51318	1.40605	1.45702	1.2892	1.28005	1.19249	0.983621	0.858989	0.722207	0.649046	0.483963	0.187812	0.0619612	0.0605362	-0.24112	-0.442906	-0.650142	-0.732316	-0.989165	-1.03059	-1.30061
228.2	2.54657	2.59879	2.6641	2.54318	2.39005	2.4121	2.34259	2.33399	2.16338	2.21319	2.19827	2.21805	2.15357	2.03039	2.089	2.06608	2.11994	2.04864	1.96647	2.04339	1.96367	1.75074	1.85258	1.69197	1.79314	1.73168	1.62343	1.50138	1.50979	1.40637	1.45068	1.28939	1.28141	1.19181	0.980506	0.86099	0.72436	0.649758	0.483837	0.182448	0.0614376	0.0574629	-0.236998	-0.455392	-0.662627	-0.736857	-0.992579	-1.04419	-1.30798
228.1	2.55319	2.60491	2.67255	2.5516	2.39401	2.4128	2.34399	2.34005	2.17319	2.21853	2.20463	2.22383	2.16286	2.04407	2.09988	2.07136	2.11557	2.05725	1.96852	2.04506	1.97442	1.75393	1.85425	1.69633	1.79205	1.73725	1.63436	1.50213	1.50729	1.40721	1.44225	1.29053	1.28467	1.19241	0.978282	0.865279	0.728694	0.651009	0.484704	0.176792	0.0610225	0.054415	-0.232382	-0.467263	-0.674616	-0.740462	-0.995994	-1.05645	-1.3159
228	2.56119	2.61156	2.68015	2.56266	2.39912	2.41272	2.34624	2.34663	2.18261	2.22323	2.21161	2.22995	2.17283	2.05754	2.1122	2.07825	2.11068	2.0672	1.97089	2.04641	1.9846	1.75692	1.85633	1.70073	1.79284	1.74183	1.6457	1.50507	1.50535	1.41061	1.43561	1.29249	1.28814	1.19281	0.975906	0.870332	0.734352	0.653534	0.484237	0.17042	0.0606652	0.0521235	-0.226495	-0.478955	-0.685216	-0.742366	-0.998992	-1.06791	-1.3231
227.9	2.5692	2.61853	2.68811	2.57405	2.40614	2.41253	2.34894	2.35337	2.19225	2.22765	2.22009	2.23788	2.18441	2.07104	2.12446	2.08506	2.10753	2.08008	1.9744	2.04769	1.99478	1.76122	1.85932	1.70558	1.79517	1.74652	1.65931	1.50838	1.50299	1.41538	1.43079	1.29476	1.29376	1.19386	0.975639	0.877941	0.742703	0.658136	0.485137	0.166701	0.060751	0.051625	-0.220541	-0.488439	-0.69419	-0.742662	-0.999935	-1.07826	-1.32816
227.8	2.57619	2.62536	2.69553	2.58427	2.41235	2.41135	2.34902	2.35875	2.20111	2.23006	2.22846	2.24481	2.19388	2.08267	2.13553	2.09129	2.10411	2.09015	1.97835	2.0471	2.0042	1.76311	1.86078	1.71052	1.79712	1.75093	1.67137	1.51058	1.49994	1.4189	1.42348	1.29462	1.29753	1.1924	0.974323	0.883929	0.750238	0.660825	0.484355	0.162009	0.0606619	0.0484373	-0.216891	-0.498593	-0.702476	-0.744009	-1.00138	-1.0903	-1.33377
227.7	2.58548	2.63357	2.70632	2.59638	2.41907	2.41245	2.35113	2.36587	2.21222	2.23432	2.23962	2.25314	2.20363	2.09614	2.14836	2.09982	2.10289	2.10067	1.98379	2.04813	2.01513	1.76732	1.86516	1.71623	1.80124	1.75578	1.68506	1.5146	1.49941	1.42285	1.41828	1.29555	1.30287	1.19513	0.975203	0.891348	0.760625	0.665278	0.485738	0.160856	0.063021	0.0452176	-0.211996	-0.506701	-0.707851	-0.743386	-0.999734	-1.10059	-1.33857
227.6	2.59549	2.64216	2.7167	2.60844	2.42601	2.41464	2.35277	2.37361	2.22422	2.23775	2.24953	2.26252	2.21272	2.11101	2.16123	2.10883	2.10211	2.11074	1.9897	2.04716	2.02664	1.77151	1.87028	1.72289	1.80615	1.76176	1.69891	1.51775	1.50142	1.42581	1.41466	1.29605	1.30981	1.19889	0.975837	0.898676	0.769886	0.6698	0.488148	0.161686	0.0650788	0.0403075	-0.207386	-0.514461	-0.712917	-0.742008	-0.998138	-1.1099	-1.34274
227.5	2.60642	2.6519	2.72944	2.621	2.43403	2.41884	2.3556	2.38224	2.23568	2.24168	2.25911	2.27048	2.22291	2.12505	2.17483	2.11964	2.10159	2.12063	1.99657	2.04738	2.03699	1.77555	1.875	1.73115	1.81313	1.76783	1.71224	1.52138	1.50512	1.43161	1.4118	1.29809	1.31678	1.203	0.976405	0.906568	0.780589	0.673279	0.492746	0.163719	0.0692195	0.0354076	-0.20087	-0.520458	-0.717583	-0.74133	-0.994537	-1.11921	-1.34531
227.4	2.61454	2.65832	2.74012	2.63047	2.44166	2.42093	2.35684	2.38803	2.24468	2.24373	2.26774	2.27678	2.23125	2.13598	2.18718	2.13032	2.10034	2.12733	2.00184	2.04618	2.04632	1.7781	1.87748	1.73753	1.81723	1.77144	1.72468	1.52207	1.50651	1.43557	1.40659	1.29911	1.32295	1.20356	0.975247	0.912607	0.789604	0.674818	0.496722	0.16447	0.0720471	0.0291384	-0.196718	-0.526518	-0.72342	-0.741924	-0.993008	-1.1308	-1.34961
227.3	2.62385	2.66441	2.75048	2.63807	2.45023	2.42301	2.35838	2.39262	2.25312	2.24674	2.2768	2.2851	2.23771	2.14887	2.19907	2.14065	2.09738	2.13351	2.00635	2.04597	2.05417	1.78339	1.87968	1.74248	1.82088	1.77428	1.7373	1.52284	1.50625	1.43946	1.40168	1.29905	1.32937	1.2035	0.974379	0.916243	0.797081	0.676063	0.502485	0.164701	0.0735387	0.0225309	-0.19391	-0.532516	-0.727835	-0.742587	-0.990548	-1.14209	-1.35357
[truncated: 1,076 more rows]
[truncated: 22 more columns]
