# Supplementary material for: Protocol for circular dichroism spectral analysis of the thermal stability of CpG-methylated quadruplex structures
Source: STAR Protoc. 2025 Feb 21;6(1):103646. doi: 10.1016/j.xpro.2025.103646 (PMC11904582; doi:10.1016/j.xpro.2025.103646)
Supplement: Data S2. Sample matrix data for measurement conditions, wavelengths in rows and temperatures in columns for methylated (VEGF_IM_M.csv) VEGF i-motifs [file mmc2.csv]

TITLE	VEGF_IM_Um
DATA TYPE	CD SPECTRUM
ORIGIN	JASCO
OWNER
DATE	2024/2/20
TIME	17:19:36
SPECTROMETER/DATA SYSTEM	JASCO Corp.	J-1500	Rev. 1.00
DELTAX	-0.1
XUNITS	NANOMETERS
YUNITS	CD [mdeg]
Y2UNITS	HT [V]
FIRSTX	320
LASTX	220
NPOINTS	1001
FIRSTY	0.39106
MAXY	15.43816
MINY	-8.05751
XYDATA
Channel 1
	24.95	25.96	26.99	28.05	29.04	30.06	31.02	32.02	33.08	34.08	35.05	36	37.03	37.98	38.99	40.04	41	42.01	43.01	43.99	44.95	46.02	47.07	47.99	49.01	50.05	51.03	52.01	52.98	54.07	54.99	56.04	57.04	57.99	59.03	60.06	60.97	62.06	63.14	63.99	65.05	66.09	66.97	68.04	68.9	70.03	70.98	71.88	72.88
320	0.391055	0.183045	0.20063	0.199671	0.197384	0.174773	0.0449143	0.02156	-0.146076	-0.121761	-0.0755947	0.1384	0.119034	0.127492	-0.00452405	0.16159	0.00699734	0.0815905	0.104961	0.143032	0.0359777	0.0125867	-0.0410536	0.0290418	0.0512702	0.0267706	0.00934932	-0.0108493	-0.00143122	0.00540022	0.139734	0.0139477	-0.0323532	0.0110965	0.010169	-0.0325185	0.0720057	0.00346287	0.0781456	0.0329799	0.0177796	0.0821193	0.0476124	0.0397158	0.00776907	-0.0135644	0.0075779	-0.0223005	0.0731127
319.9	0.39446	0.190494	0.20565	0.201272	0.199707	0.177066	0.045913	0.0230571	-0.144988	-0.120119	-0.0744046	0.139637	0.12106	0.129667	0.000869215	0.161705	0.0054453	0.0859253	0.107234	0.143809	0.0410068	0.0155169	-0.0376431	0.029838	0.0524981	0.0262919	0.0129014	-0.00543631	0.00190143	0.00921193	0.138458	0.0144973	-0.0263709	0.0138764	0.0117033	-0.027881	0.074021	0.00548214	0.076407	0.0344397	0.0204437	0.0870104	0.0558687	0.0404176	0.00543749	-0.0143485	0.00971495	-0.0239532	0.0751031
319.8	0.398419	0.198008	0.210091	0.203156	0.202338	0.179298	0.0472191	0.0249151	-0.144891	-0.118342	-0.0727697	0.141123	0.124114	0.132331	0.00696107	0.161269	0.00454903	0.0895834	0.110888	0.14405	0.0457323	0.0190261	-0.0341061	0.030635	0.054281	0.0271835	0.0169624	-0.000232684	0.00602758	0.0124727	0.137431	0.0149956	-0.0207156	0.0165043	0.0135409	-0.0231749	0.0755483	0.00832739	0.0743744	0.0361152	0.0228167	0.0923344	0.06445	0.0411808	0.00373205	-0.014905	0.0112146	-0.0254141	0.0771498
319.7	0.401062	0.20474	0.213878	0.204912	0.204063	0.180403	0.0472247	0.0266286	-0.145137	-0.117708	-0.070634	0.141988	0.126448	0.134598	0.013114	0.160173	0.00320968	0.0927722	0.113978	0.144653	0.0499831	0.0224243	-0.0312891	0.0303291	0.0550494	0.0279157	0.0217872	0.00416142	0.00960362	0.015234	0.135359	0.0142272	-0.0150302	0.01869	0.0140812	-0.0191423	0.0759338	0.0107637	0.071817	0.0381319	0.0243093	0.096471	0.0726065	0.0410585	0.00147303	-0.0165528	0.0114672	-0.0274227	0.0785643
319.6	0.404504	0.212328	0.217206	0.207013	0.206014	0.181354	0.0482972	0.0278891	-0.145918	-0.117307	-0.0684928	0.143013	0.128162	0.137178	0.0190747	0.158762	0.00237147	0.0953753	0.115893	0.144566	0.054514	0.0261616	-0.0286738	0.0303544	0.0566881	0.0292666	0.0263444	0.00850164	0.0132094	0.0179031	0.132895	0.0133428	-0.00911807	0.0204752	0.0148382	-0.0147413	0.076137	0.0126369	0.0690522	0.0400277	0.0251389	0.100348	0.0813797	0.0410988	-0.000867006	-0.0181818	0.0119912	-0.0298478	0.0800557
319.5	0.407623	0.219838	0.220343	0.210352	0.207371	0.181315	0.0491379	0.0297874	-0.146823	-0.117326	-0.0669146	0.144173	0.130382	0.139494	0.0259137	0.157065	0.00217197	0.09738	0.117538	0.144163	0.0586865	0.0293662	-0.0258627	0.0304636	0.0582001	0.0305872	0.0311058	0.0124783	0.0164815	0.020522	0.13007	0.0123424	-0.00295899	0.0219702	0.0161709	-0.0103549	0.075937	0.0152429	0.0661465	0.0422949	0.0253118	0.104072	0.0902623	0.041329	-0.00294225	-0.020022	0.0131394	-0.0313744	0.0815245
319.4	0.410269	0.226386	0.223279	0.211965	0.208103	0.180017	0.0495639	0.0303359	-0.14807	-0.118853	-0.0667087	0.144429	0.131785	0.140986	0.0321186	0.154216	0.00168504	0.0977062	0.118254	0.142359	0.0630116	0.0323929	-0.0240483	0.0294777	0.0591218	0.0312928	0.0350678	0.0156108	0.0181892	0.0212658	0.125869	0.0100005	0.00211884	0.0227298	0.0158569	-0.00659602	0.0746026	0.0163877	0.0625442	0.042472	0.023987	0.106576	0.0973382	0.0404522	-0.00606987	-0.0235508	0.0133191	-0.0344817	0.0816525
319.3	0.413032	0.233892	0.227353	0.215064	0.2096	0.178841	0.0506395	0.0317207	-0.149113	-0.119754	-0.0650055	0.14541	0.134095	0.143482	0.0395568	0.152592	0.00198077	0.0987496	0.119841	0.140272	0.0673591	0.0362933	-0.0207159	0.0294561	0.0600966	0.0331982	0.0394925	0.0195132	0.0202868	0.0224575	0.12246	0.0082038	0.00829938	0.0238349	0.0163811	-0.00183073	0.0737299	0.0180353	0.0591726	0.0436015	0.0229832	0.109429	0.105164	0.0399019	-0.00862536	-0.0267017	0.0139141	-0.0374447	0.0828406
319.2	0.415308	0.240935	0.232556	0.219932	0.212546	0.178383	0.0517621	0.0327322	-0.149384	-0.12096	-0.0628362	0.147467	0.135959	0.145888	0.0473414	0.151297	0.00283454	0.101431	0.121895	0.138706	0.072008	0.0397628	-0.0169797	0.028976	0.0615072	0.0360597	0.0446411	0.0241169	0.0235955	0.0242179	0.119554	0.00666722	0.0149865	0.0261382	0.0176124	0.00469106	0.0726628	0.0198918	0.0553852	0.0449411	0.0227511	0.11228	0.114015	0.0403492	-0.00922053	-0.0300499	0.0155895	-0.0403102	0.0850094
319.1	0.41755	0.247507	0.23791	0.224557	0.214953	0.177438	0.052293	0.033827	-0.149732	-0.122429	-0.0611125	0.149491	0.138424	0.148056	0.0554766	0.149777	0.00407592	0.103478	0.124421	0.136574	0.0772641	0.0429008	-0.0129144	0.0278766	0.0627471	0.0392673	0.0503288	0.0288678	0.0265861	0.0260551	0.116459	0.00478674	0.0219091	0.0285399	0.018076	0.0101982	0.0714981	0.0216963	0.0521284	0.046217	0.0222275	0.115659	0.122533	0.0407915	-0.0109686	-0.0329156	0.0165104	-0.042669	0.0864611
319	0.419965	0.254581	0.244089	0.229513	0.217611	0.176945	0.0531176	0.0363311	-0.149136	-0.122711	-0.0594356	0.151864	0.141129	0.15076	0.0638501	0.1493	0.00609202	0.10617	0.126881	0.135543	0.0829774	0.0465225	-0.00879432	0.0271514	0.0636394	0.0429978	0.0573734	0.0340919	0.0291061	0.0283669	0.113726	0.00337902	0.02891	0.0320502	0.01835	0.0154014	0.0706223	0.0241992	0.0494091	0.0482037	0.0221605	0.119499	0.131562	0.0415235	-0.0118521	-0.0350981	0.0167847	-0.0447225	0.0884171
318.9	0.422648	0.261659	0.250458	0.234537	0.220506	0.176633	0.0538181	0.0386576	-0.148763	-0.122512	-0.0564725	0.154333	0.143392	0.153673	0.0726751	0.149306	0.00956712	0.109044	0.1299	0.134956	0.0889266	0.0503978	-0.00457093	0.0262881	0.0643698	0.0467288	0.0641007	0.0382077	0.0316573	0.0314249	0.11162	0.00217162	0.0358208	0.0361803	0.0184708	0.0213299	0.0696446	0.0267314	0.0473293	0.0497141	0.0222786	0.124368	0.140927	0.0424688	-0.0122871	-0.0373022	0.0179761	-0.0463562	0.0913389
318.8	0.425827	0.269312	0.256911	0.24031	0.222977	0.176645	0.0554197	0.0418157	-0.148901	-0.121785	-0.0530686	0.157628	0.144804	0.1569	0.0817315	0.149797	0.0127458	0.111941	0.132556	0.134141	0.0950083	0.0544917	0.000745099	0.0253011	0.0646706	0.0496894	0.0709431	0.0431356	0.0349887	0.0348317	0.109585	0.00123012	0.0433765	0.0409636	0.0185788	0.0260184	0.0690514	0.0299767	0.0443451	0.0507559	0.0221946	0.127889	0.149711	0.0438109	-0.0130409	-0.0398341	0.0186994	-0.048226	0.0936228
318.7	0.42796	0.276701	0.2633	0.244436	0.22503	0.175893	0.0575111	0.0448538	-0.149708	-0.120381	-0.0503951	0.160531	0.145726	0.160852	0.0912646	0.150653	0.014995	0.114744	0.135556	0.133623	0.101432	0.0582941	0.00620099	0.0240258	0.0646178	0.052239	0.0764107	0.0488507	0.0379479	0.0371363	0.106656	0.000331237	0.0506806	0.0445671	0.0179753	0.0299612	0.0681129	0.0328373	0.0411994	0.051787	0.0211563	0.130802	0.157949	0.0444299	-0.0136933	-0.0422509	0.0192592	-0.0502628	0.0962898
318.6	0.432665	0.28513	0.271717	0.2511	0.228325	0.176943	0.0624169	0.0484769	-0.147879	-0.116234	-0.0449319	0.164654	0.147754	0.165168	0.102707	0.152179	0.0190983	0.119814	0.141016	0.133909	0.108993	0.0642885	0.0128915	0.0240462	0.0663249	0.0558431	0.0833742	0.0550318	0.0439939	0.0416876	0.105462	0.00215229	0.0582107	0.0496075	0.0198638	0.0344649	0.0698909	0.0375355	0.0388435	0.0537364	0.0219283	0.135812	0.166626	0.0460869	-0.0118719	-0.0420698	0.0216324	-0.0486562	0.100277
318.5	0.438998	0.293819	0.279491	0.257322	0.2304	0.176739	0.0673774	0.0514703	-0.146904	-0.112141	-0.0380346	0.169433	0.149304	0.168322	0.11468	0.153226	0.0232316	0.12372	0.146026	0.133425	0.114651	0.0701386	0.0184295	0.0246206	0.0673798	0.059594	0.0897141	0.0620057	0.0495403	0.0456826	0.104401	0.00446402	0.064948	0.0545642	0.02146	0.0380417	0.0708333	0.0416214	0.035683	0.0550144	0.0221092	0.138877	0.174027	0.0453197	-0.0113907	-0.0419904	0.0242205	-0.0466286	0.104285
318.4	0.445393	0.304598	0.288039	0.265267	0.232924	0.178917	0.0732223	0.0555442	-0.143592	-0.106168	-0.0292825	0.175661	0.153089	0.174704	0.127487	0.156216	0.02931	0.128087	0.152931	0.134755	0.12088	0.0774883	0.0250365	0.0271741	0.0704248	0.0656183	0.0977113	0.0703087	0.0565133	0.0515769	0.104465	0.00831965	0.0720705	0.0610729	0.0241698	0.0431827	0.0753154	0.0465828	0.036678	0.0582813	0.0258673	0.143535	0.18335	0.046691	-0.00960858	-0.0401664	0.0272461	-0.04332	0.10949
318.3	0.451498	0.314804	0.297159	0.272968	0.235791	0.181168	0.0797134	0.0601891	-0.140243	-0.10029	-0.0207785	0.182816	0.159209	0.18053	0.140027	0.160659	0.0357678	0.133436	0.160995	0.135718	0.127329	0.0871206	0.0325422	0.0296344	0.0755119	0.0726294	0.106089	0.0790188	0.0640758	0.0579369	0.105795	0.011237	0.0796404	0.0669033	0.028428	0.0482579	0.0808184	0.0531816	0.0384956	0.0625462	0.0301866	0.147095	0.192126	0.0494901	-0.00666417	-0.0376457	0.0307436	-0.0384653	0.115237
318.2	0.458704	0.326745	0.307426	0.281031	0.239415	0.184738	0.0865165	0.0654509	-0.134886	-0.0912685	-0.0111831	0.190007	0.166867	0.187185	0.154773	0.166316	0.0431339	0.139052	0.168608	0.137164	0.134591	0.0981571	0.0400582	0.0317852	0.0808606	0.0802999	0.114996	0.0896399	0.0731342	0.064092	0.108253	0.0153982	0.0876457	0.0742379	0.0330441	0.0536895	0.085669	0.059614	0.0408891	0.067491	0.034315	0.151646	0.200687	0.0530775	-0.0017843	-0.0336642	0.0339426	-0.0324482	0.121574
318.1	0.462995	0.336763	0.315188	0.287977	0.242044	0.187588	0.0943551	0.0689473	-0.131402	-0.0838446	-0.00274174	0.195401	0.174055	0.193061	0.167725	0.170919	0.0496457	0.143228	0.173933	0.137885	0.140255	0.107656	0.0460895	0.0327024	0.0858756	0.088506	0.121768	0.100494	0.0804089	0.0696774	0.109204	0.0181537	0.0922543	0.0801408	0.0374691	0.0588901	0.0879987	0.0648952	0.041744	0.0700017	0.0370176	0.153981	0.207566	0.0551995	0.00224562	-0.031776	0.0356952	-0.0277061	0.124722
318	0.466409	0.346396	0.322115	0.294316	0.243832	0.189552	0.101304	0.071509	-0.128481	-0.0765243	0.00642081	0.198462	0.180407	0.19714	0.180035	0.175153	0.0548903	0.146746	0.178516	0.138284	0.146096	0.116301	0.0516044	0.033134	0.0906156	0.0958633	0.129012	0.110229	0.0871146	0.0730364	0.111388	0.0213518	0.0956576	0.0854219	0.0416013	0.0635236	0.0902213	0.0697828	0.0414339	0.0725983	0.0384283	0.155423	0.213788	0.0568359	0.00553103	-0.029924	0.0373379	-0.0226296	0.126947
317.9	0.46902	0.353472	0.328051	0.299824	0.243409	0.189075	0.10655	0.0717361	-0.127006	-0.0712356	0.0133844	0.199797	0.184433	0.200516	0.191717	0.179274	0.0588826	0.148001	0.182409	0.136348	0.149787	0.123381	0.055033	0.030701	0.0932213	0.101843	0.132955	0.118418	0.0916819	0.0757107	0.111267	0.023458	0.0979055	0.0900743	0.0427132	0.0650901	0.0906725	0.0742975	0.039761	0.0744597	0.0382929	0.154064	0.218435	0.0573913	0.00698127	-0.0304144	0.0367401	-0.0200145	0.12937
317.8	0.471411	0.360613	0.334745	0.304205	0.243192	0.189237	0.111143	0.0733273	-0.125204	-0.064734	0.0209647	0.200626	0.187246	0.204939	0.202618	0.183941	0.0639548	0.148322	0.186954	0.135032	0.152489	0.131754	0.0588139	0.0293965	0.0955734	0.108104	0.136335	0.125872	0.0964389	0.0772002	0.110652	0.0257097	0.0997241	0.0951514	0.044464	0.0668895	0.0909313	0.078403	0.0387231	0.0762932	0.0374524	0.150976	0.222632	0.0586134	0.00967093	-0.0303317	0.0361071	-0.016715	0.130114
317.7	0.474864	0.368339	0.341141	0.30851	0.243985	0.188921	0.11642	0.0756083	-0.122896	-0.0576511	0.0286445	0.203282	0.190158	0.210127	0.212821	0.188955	0.0695092	0.148978	0.191689	0.133715	0.154883	0.138912	0.0636035	0.0271407	0.0984827	0.115198	0.141233	0.133963	0.10174	0.0796975	0.110824	0.029125	0.100862	0.100492	0.0467502	0.0688511	0.091106	0.0836371	0.0378117	0.0778515	0.0369485	0.147606	0.226118	0.0599082	0.0127623	-0.0299037	0.0356836	-0.0131424	0.130999
317.6	0.477954	0.376257	0.345539	0.312619	0.245394	0.187407	0.122727	0.0776362	-0.120918	-0.0511098	0.0362483	0.205331	0.192304	0.21466	0.223071	0.194502	0.0757064	0.147891	0.195189	0.13285	0.157023	0.145122	0.0674788	0.0254673	0.101731	0.122364	0.146245	0.14088	0.105503	0.0814516	0.111016	0.0332415	0.102527	0.10536	0.0490102	0.069772	0.0911501	0.0874653	0.0375881	0.080712	0.0353192	0.144174	0.227835	0.0609213	0.0155056	-0.0308027	0.0338358	-0.0100471	0.131617
317.5	0.482198	0.384264	0.351498	0.317508	0.247685	0.187417	0.130391	0.0810079	-0.115882	-0.0435632	0.045202	0.207903	0.195388	0.220606	0.23407	0.202011	0.0842683	0.148718	0.20079	0.132673	0.160192	0.152524	0.0708197	0.0262901	0.105528	0.130148	0.151995	0.148537	0.110936	0.0848572	0.112859	0.0372959	0.106619	0.11057	0.0523581	0.071359	0.0904316	0.0925701	0.0390712	0.0831724	0.0341255	0.141084	0.229641	0.0631173	0.0206545	-0.0295441	0.0326842	-0.00578672	0.133682
317.4	0.485385	0.391207	0.356963	0.321587	0.248046	0.18621	0.137868	0.083556	-0.113118	-0.036619	0.0526891	0.209607	0.19928	0.226587	0.242514	0.208846	0.0928719	0.148811	0.204694	0.131434	0.162787	0.159337	0.0732303	0.0265976	0.10826	0.136807	0.156784	0.155428	0.116401	0.0874176	0.114304	0.0397169	0.10977	0.116157	0.0554761	0.0723436	0.0891706	0.0974961	0.0401926	0.0855091	0.0323869	0.13769	0.230166	0.0659268	0.0252516	-0.0294606	0.0319704	-0.00259437	0.135058
317.3	0.486864	0.396602	0.36168	0.325211	0.247599	0.184684	0.145668	0.0843842	-0.109335	-0.0302615	0.0596365	0.210427	0.202272	0.230826	0.250522	0.216184	0.101032	0.149288	0.207172	0.130877	0.165097	0.16474	0.0750882	0.0262838	0.109444	0.141259	0.160593	0.161504	0.120838	0.0901986	0.115966	0.0413446	0.11204	0.120891	0.0569959	0.0734633	0.0876897	0.100959	0.0411583	0.0866414	0.0312118	0.13314	0.228229	0.067487	0.0291533	-0.029601	0.0303113	-4.59E-05	0.135813
317.2	0.490658	0.402869	0.365896	0.32851	0.247734	0.184007	0.154467	0.0851187	-0.105085	-0.0228287	0.0654673	0.211838	0.204627	0.234337	0.257892	0.22394	0.109656	0.150617	0.209843	0.130155	0.167997	0.170911	0.0779562	0.0267407	0.111413	0.145382	0.16436	0.168163	0.126226	0.093483	0.119023	0.0447113	0.112651	0.126097	0.059651	0.0743917	0.0879815	0.103525	0.0421983	0.0865371	0.0314808	0.128759	0.225957	0.0700504	0.0323242	-0.0295867	0.0299399	0.00229431	0.136762
317.1	0.493593	0.407931	0.370756	0.331227	0.247034	0.183193	0.161109	0.0859563	-0.10065	-0.0154503	0.0717079	0.212468	0.207322	0.237586	0.264639	0.231845	0.117543	0.151838	0.213756	0.129974	0.170764	0.176305	0.0812778	0.0266347	0.112084	0.148437	0.169234	0.1744	0.131474	0.095586	0.122816	0.0485812	0.1115	0.131211	0.0616661	0.0735399	0.0889126	0.10565	0.043582	0.0863933	0.0310861	0.124873	0.223303	0.0727697	0.034685	-0.0304179	0.0288996	0.00417419	0.136365
317	0.498576	0.412322	0.376011	0.333665	0.248905	0.184489	0.168517	0.0883229	-0.0940061	-0.00611914	0.0797668	0.214548	0.210478	0.242851	0.271912	0.242346	0.126876	0.154148	0.220192	0.130147	0.174366	0.184194	0.0849537	0.0264415	0.114332	0.152964	0.174353	0.180989	0.137268	0.0991517	0.12782	0.0543712	0.110943	0.136327	0.0630693	0.0739273	0.0904486	0.107651	0.045318	0.0867228	0.0312118	0.121133	0.222136	0.0767828	0.0366126	-0.0298345	0.0270335	0.00524178	0.136089
316.9	0.503126	0.416745	0.380643	0.337278	0.250877	0.186545	0.17666	0.0909855	-0.0873825	0.0044583	0.0884376	0.217666	0.213975	0.248049	0.279973	0.25408	0.135696	0.15724	0.227094	0.131444	0.176128	0.191506	0.0891262	0.0268819	0.117151	0.157147	0.180513	0.187843	0.145205	0.103887	0.13286	0.0613957	0.110386	0.142274	0.0661987	0.0746627	0.0909804	0.109448	0.0473834	0.0886517	0.0324968	0.118459	0.221097	0.0806905	0.0379304	-0.0287526	0.0259684	0.00716896	0.135654
316.8	0.508206	0.420879	0.385011	0.341202	0.25353	0.189565	0.185926	0.0947437	-0.0789823	0.0156314	0.0970873	0.220034	0.217751	0.252835	0.287327	0.266199	0.143693	0.16025	0.234355	0.134421	0.179099	0.198037	0.091852	0.0275801	0.1219	0.160932	0.187387	0.194099	0.153243	0.109186	0.138068	0.0690794	0.110381	0.148858	0.0690478	0.0745068	0.0920674	0.11119	0.0502482	0.09075	0.0340301	0.11592	0.219184	0.0852961	0.0388482	-0.0273322	0.024884	0.009508	0.134534
316.7	0.514472	0.426505	0.390783	0.344117	0.255867	0.192809	0.195743	0.0991222	-0.070622	0.0276388	0.106314	0.222395	0.22358	0.258861	0.296088	0.278993	0.152694	0.162023	0.242001	0.137823	0.183046	0.205249	0.0949224	0.0307213	0.127715	0.164386	0.194256	0.200229	0.160696	0.115077	0.144596	0.0770677	0.110911	0.15578	0.0722902	0.072505	0.0932835	0.113139	0.0540429	0.0926656	0.0351949	0.113926	0.217305	0.0904217	0.0374719	-0.0245726	0.0235087	0.010774	0.133784
316.6	0.519822	0.433026	0.396298	0.347784	0.25883	0.196633	0.205428	0.104007	-0.0621614	0.0400942	0.116276	0.225331	0.22871	0.265866	0.303688	0.29195	0.162148	0.164	0.249416	0.142371	0.186093	0.212147	0.0968978	0.0353831	0.132953	0.166445	0.200711	0.205539	0.168597	0.120891	0.152233	0.0853394	0.111423	0.161203	0.0753605	0.0731757	0.0941518	0.114656	0.0571532	0.0938243	0.0366087	0.111056	0.215514	0.0949781	0.0371836	-0.0217442	0.0222214	0.0118841	0.133268
316.5	0.524855	0.438729	0.400644	0.351309	0.26075	0.201069	0.214364	0.107175	-0.0543184	0.051424	0.125958	0.227536	0.233741	0.272257	0.309701	0.302958	0.169894	0.165122	0.256503	0.146134	0.188499	0.218472	0.0991234	0.040158	0.138345	0.16734	0.204637	0.210574	0.176576	0.125559	0.159212	0.0938068	0.111426	0.165462	0.0780915	0.0731918	0.0940951	0.11558	0.0590822	0.093026	0.0369616	0.10728	0.21127	0.0990085	0.0350697	-0.019704	0.0217852	0.0115852	0.131393
316.4	0.530383	0.445228	0.404578	0.355045	0.263083	0.205352	0.223933	0.110126	-0.0454099	0.062583	0.134153	0.229632	0.240231	0.278993	0.315581	0.31354	0.17694	0.1671	0.262614	0.149734	0.191306	0.224719	0.101482	0.0449063	0.143956	0.168772	0.209322	0.217389	0.183935	0.130011	0.165993	0.101907	0.111427	0.169325	0.0823325	0.0732203	0.0939837	0.115894	0.059595	0.0922227	0.0384873	0.103162	0.206679	0.102471	0.0320382	-0.0180369	0.020284	0.0106218	0.128407
316.3	0.535275	0.451127	0.409563	0.359255	0.265926	0.20925	0.232594	0.11373	-0.0346818	0.073557	0.141868	0.231064	0.248103	0.285099	0.321114	0.323616	0.184221	0.168832	0.270362	0.154253	0.194095	0.231038	0.104149	0.0503468	0.149836	0.171195	0.215192	0.224287	0.190565	0.135155	0.173414	0.110175	0.111639	0.17245	0.0858741	0.0747751	0.0935845	0.114668	0.0609062	0.0921388	0.0409263	0.100816	0.20257	0.10576	0.0293971	-0.0160295	0.0199623	0.00958301	0.125708
316.2	0.541668	0.45661	0.414629	0.364183	0.269268	0.2143	0.241093	0.116993	-0.0229662	0.0847586	0.150642	0.232563	0.255565	0.289985	0.32651	0.334023	0.192558	0.171046	0.278876	0.158983	0.196786	0.237582	0.106676	0.0560944	0.155225	0.174808	0.221675	0.232062	0.197574	0.142255	0.182144	0.117632	0.111566	0.177795	0.0898247	0.0760493	0.0932366	0.114586	0.0626605	0.0916889	0.0441637	0.0995985	0.197742	0.110005	0.025581	-0.0147614	0.0189876	0.00821401	0.122694
316.1	0.54868	0.464035	0.420654	0.3713	0.274026	0.222437	0.251392	0.122405	-0.0105514	0.0963943	0.160889	0.235847	0.265907	0.297233	0.333364	0.346758	0.201189	0.17486	0.287978	0.165864	0.200498	0.244742	0.111058	0.0642828	0.162796	0.179762	0.229975	0.241419	0.206898	0.151224	0.193708	0.12651	0.113585	0.183755	0.095025	0.0789102	0.0945011	0.116357	0.0651121	0.0935682	0.0494496	0.0991262	0.195138	0.114885	0.0234366	-0.0122091	0.0190446	0.00678073	0.120448
316	0.555269	0.471334	0.426027	0.378862	0.280449	0.230977	0.262033	0.128728	0.00422904	0.108245	0.170807	0.239011	0.276874	0.305791	0.339795	0.36003	0.210932	0.180063	0.297917	0.174802	0.206286	0.251596	0.116476	0.0718183	0.172384	0.184984	0.239566	0.250766	0.216455	0.161233	0.206446	0.13582	0.116638	0.191193	0.10107	0.0821774	0.0970387	0.118195	0.0687554	0.0972016	0.0552377	0.100037	0.192899	0.119866	0.021732	-0.00896329	0.0193017	0.00548972	0.117419
315.9	0.562999	0.477882	0.430825	0.384999	0.287256	0.238286	0.272368	0.135672	0.018078	0.120831	0.180498	0.241858	0.287592	0.313809	0.347512	0.372064	0.21999	0.184686	0.307696	0.182649	0.211255	0.257761	0.121958	0.0790671	0.181718	0.189428	0.24826	0.258973	0.225788	0.170037	0.219265	0.144719	0.120313	0.197544	0.107472	0.0845739	0.0983381	0.11997	0.0716974	0.099702	0.0612828	0.100771	0.189619	0.123649	0.0189869	-0.00577818	0.0190233	0.00461328	0.113241
315.8	0.571116	0.485467	0.435338	0.392758	0.294268	0.246167	0.281901	0.141882	0.0316932	0.13352	0.191445	0.244159	0.297109	0.321926	0.354808	0.384691	0.228197	0.189147	0.316245	0.191027	0.216439	0.262612	0.12671	0.0865322	0.188753	0.194052	0.255872	0.266066	0.234485	0.178769	0.231036	0.153942	0.122135	0.203181	0.113586	0.0884699	0.0993414	0.119679	0.0746069	0.101517	0.0665012	0.102012	0.186637	0.12723	0.0159284	-0.00284456	0.0193563	0.00192966	0.108366
315.7	0.578653	0.49121	0.439345	0.401942	0.301112	0.253943	0.291467	0.148608	0.0435897	0.144511	0.202243	0.247091	0.306819	0.329038	0.360253	0.394831	0.236144	0.194365	0.324967	0.198968	0.221392	0.268026	0.131437	0.0942934	0.195649	0.198778	0.262003	0.272217	0.243344	0.18807	0.24172	0.162519	0.124684	0.207996	0.12061	0.0924938	0.100498	0.120018	0.0768928	0.102916	0.0712669	0.101402	0.182833	0.129193	0.0123047	-0.000269326	0.0202103	-0.00282113	0.102761
315.6	0.588665	0.497194	0.445623	0.413417	0.308293	0.262829	0.301589	0.156649	0.0574072	0.157042	0.21373	0.251396	0.317616	0.336766	0.36719	0.406261	0.246145	0.200961	0.335299	0.207727	0.226959	0.274931	0.137461	0.103916	0.203553	0.204588	0.269105	0.278766	0.253255	0.197874	0.254663	0.173289	0.129526	0.215124	0.128959	0.0979037	0.103761	0.122048	0.0803837	0.106058	0.0790011	0.102319	0.180749	0.13236	0.010045	0.00327687	0.0219855	-0.00507647	0.100083
315.5	0.599486	0.503409	0.452209	0.424879	0.317695	0.273689	0.31211	0.165742	0.0723145	0.169929	0.226303	0.256664	0.330955	0.345527	0.373392	0.418302	0.257657	0.208962	0.34673	0.216214	0.233462	0.282945	0.144466	0.114825	0.213442	0.212237	0.277051	0.286478	0.264569	0.20988	0.267769	0.184329	0.135486	0.223027	0.138537	0.103215	0.106438	0.12435	0.0849872	0.109914	0.0884975	0.103438	0.179398	0.136575	0.00882201	0.00664593	0.0233833	-0.0075263	0.0981609
315.4	0.61067	0.509582	0.459127	0.437061	0.326777	0.286103	0.323279	0.176072	0.0877995	0.182801	0.239575	0.263274	0.344561	0.35313	0.379625	0.429535	0.270478	0.218344	0.358145	0.22478	0.23923	0.293067	0.151938	0.125767	0.224324	0.220788	0.286479	0.294201	0.276541	0.220665	0.281428	0.195705	0.14225	0.231273	0.148589	0.109975	0.109695	0.126009	0.0898169	0.113634	0.0977544	0.10501	0.177778	0.140976	0.00742493	0.0113177	0.0238789	-0.00915583	0.0952602
315.3	0.623196	0.516015	0.467102	0.450701	0.337597	0.299101	0.334462	0.187686	0.10534	0.19587	0.253889	0.272139	0.360933	0.362781	0.387089	0.442211	0.283379	0.228769	0.369168	0.235028	0.247327	0.302637	0.161614	0.137756	0.236587	0.23048	0.297622	0.303855	0.288705	0.232402	0.29544	0.207136	0.150916	0.240422	0.159659	0.117958	0.11455	0.129109	0.0953453	0.118275	0.108092	0.108549	0.177439	0.145742	0.00548209	0.016455	0.0244251	-0.0113519	0.09378
315.2	0.636692	0.522171	0.476094	0.464525	0.349708	0.312371	0.345572	0.200956	0.123993	0.209602	0.267625	0.28105	0.376963	0.37243	0.395185	0.455437	0.296707	0.240223	0.380468	0.244931	0.256562	0.311927	0.172944	0.150281	0.248635	0.240763	0.308497	0.312493	0.301564	0.244717	0.309195	0.218876	0.160022	0.250307	0.170818	0.125584	0.119162	0.13192	0.101189	0.123001	0.117076	0.111847	0.17765	0.151389	0.00304413	0.0220044	0.0248895	-0.014297	0.0916287
315.1	0.651969	0.528338	0.487554	0.48044	0.362709	0.328275	0.356108	0.216196	0.142975	0.225261	0.281695	0.291444	0.394175	0.383293	0.404457	0.468575	0.310017	0.254928	0.393503	0.256147	0.267106	0.322615	0.18624	0.16343	0.261645	0.251448	0.320154	0.323035	0.315581	0.2576	0.323269	0.23105	0.168864	0.260604	0.183862	0.134864	0.12305	0.135994	0.107021	0.127227	0.126894	0.116243	0.178302	0.157402	0.000599573	0.0283908	0.0277168	-0.0159442	0.0913335
315	0.666776	0.533933	0.49808	0.49664	0.376233	0.343328	0.367248	0.230845	0.160562	0.240683	0.294381	0.300918	0.409928	0.393941	0.413032	0.481705	0.32226	0.268256	0.405198	0.267989	0.277396	0.332477	0.199543	0.176055	0.274516	0.261878	0.331892	0.332218	0.327401	0.269053	0.337474	0.243326	0.176753	0.270258	0.195382	0.144166	0.126839	0.139106	0.11201	0.131318	0.134913	0.119625	0.177427	0.161706	-0.00309426	0.0324102	0.029966	-0.0184842	0.0891861
314.9	0.679487	0.538395	0.506824	0.511075	0.389962	0.357463	0.376602	0.244178	0.17583	0.253562	0.306013	0.309081	0.424192	0.402805	0.420782	0.492786	0.333526	0.28009	0.416529	0.280172	0.286871	0.340652	0.211574	0.187838	0.285981	0.271294	0.341893	0.340109	0.33689	0.279538	0.349735	0.256006	0.183479	0.276406	0.205834	0.151681	0.129238	0.140861	0.116523	0.132955	0.141503	0.121813	0.175143	0.164332	-0.00948456	0.0355593	0.0291698	-0.0232146	0.0857312
314.8	0.696002	0.545734	0.517955	0.526853	0.405633	0.374246	0.386656	0.261146	0.19315	0.267786	0.319163	0.319943	0.439389	0.414914	0.429935	0.505082	0.345969	0.29442	0.429771	0.293665	0.298071	0.35184	0.226056	0.201743	0.299692	0.282949	0.354107	0.351015	0.348747	0.291381	0.363025	0.270721	0.192916	0.285473	0.218267	0.160578	0.134904	0.144911	0.122592	0.136755	0.149493	0.125012	0.176142	0.1694	-0.0150846	0.0393017	0.0314454	-0.0256704	0.0839766
314.7	0.712639	0.554641	0.530553	0.544259	0.422104	0.39342	0.398768	0.28017	0.212469	0.283702	0.33479	0.331984	0.457537	0.429532	0.440829	0.518665	0.360795	0.30955	0.445216	0.308483	0.309713	0.363782	0.242017	0.217528	0.315723	0.296542	0.367875	0.363181	0.361615	0.304786	0.376069	0.286103	0.20444	0.295447	0.231486	0.171103	0.141411	0.15179	0.130365	0.141904	0.157874	0.129755	0.178144	0.174366	-0.0176074	0.0446229	0.0336214	-0.0259227	0.0836995
314.6	0.730202	0.565453	0.543463	0.563075	0.440225	0.414538	0.413392	0.299703	0.233081	0.301685	0.351588	0.345165	0.477028	0.444655	0.454771	0.533185	0.376372	0.326935	0.461964	0.324608	0.322156	0.377634	0.258076	0.235021	0.332539	0.31158	0.382038	0.375972	0.37633	0.320245	0.389227	0.302286	0.218773	0.306835	0.245636	0.184423	0.147912	0.159377	0.138455	0.147702	0.167687	0.134849	0.179111	0.179109	-0.0188214	0.0509448	0.0365229	-0.0244546	0.0844986
314.5	0.747292	0.578362	0.557072	0.583257	0.458748	0.435888	0.429679	0.319239	0.253213	0.318694	0.368234	0.358749	0.496541	0.459274	0.469403	0.547001	0.391531	0.345926	0.477186	0.341485	0.336107	0.39119	0.275316	0.25361	0.348667	0.326605	0.397708	0.389556	0.391053	0.335869	0.402994	0.318823	0.234046	0.320034	0.260621	0.197767	0.155339	0.167837	0.146767	0.153509	0.178182	0.140847	0.179373	0.183063	-0.0189891	0.0564209	0.0407789	-0.0224252	0.08498
314.4	0.766297	0.592347	0.572533	0.604967	0.478693	0.458771	0.445933	0.340775	0.274736	0.336343	0.386611	0.372706	0.517956	0.475124	0.484462	0.561728	0.408413	0.366586	0.49387	0.359639	0.353459	0.406263	0.293598	0.274411	0.365275	0.342491	0.413738	0.404676	0.406572	0.353407	0.418544	0.336174	0.251054	0.33388	0.276228	0.211467	0.165744	0.177565	0.155822	0.160017	0.188823	0.14784	0.182368	0.188516	-0.0168549	0.0640673	0.0450272	-0.019583	0.0877386
314.3	0.784974	0.60631	0.589242	0.626674	0.498031	0.483442	0.461042	0.36253	0.295193	0.354981	0.403922	0.388049	0.540746	0.491617	0.500058	0.576553	0.426265	0.387722	0.510953	0.377551	0.370682	0.42229	0.31274	0.295335	0.381468	0.358152	0.429959	0.420812	0.42331	0.370932	0.434355	0.352978	0.266948	0.346801	0.292524	0.226626	0.175666	0.188077	0.164793	0.166268	0.199783	0.15517	0.185541	0.19365	-0.0145611	0.0711377	0.0503783	-0.0165873	0.0900887
314.2	0.803332	0.620802	0.604803	0.649658	0.517985	0.509111	0.476652	0.384879	0.316679	0.374563	0.421624	0.404676	0.563466	0.509106	0.516625	0.591265	0.44397	0.410569	0.528318	0.395987	0.389089	0.438671	0.334234	0.316625	0.398643	0.374732	0.447055	0.437943	0.440133	0.388574	0.45008	0.370586	0.283328	0.360271	0.309666	0.242861	0.187704	0.200056	0.173832	0.174243	0.211383	0.162933	0.188579	0.197639	-0.0107407	0.0776659	0.0569361	-0.0119371	0.09191
314.1	0.822901	0.636467	0.621555	0.672713	0.538226	0.534576	0.493574	0.407337	0.338869	0.394538	0.439492	0.42121	0.58585	0.525883	0.53473	0.605768	0.460814	0.434381	0.545606	0.414141	0.407955	0.455755	0.35748	0.337304	0.416239	0.393407	0.463902	0.455409	0.456824	0.407274	0.464431	0.388279	0.299548	0.374126	0.327492	0.258051	0.200139	0.211332	0.183963	0.182655	0.22287	0.170871	0.191602	0.201546	-0.00701285	0.0837952	0.0638025	-0.00878314	0.0941665
314	0.843909	0.653076	0.639943	0.697197	0.560551	0.560446	0.510651	0.431883	0.360898	0.416438	0.458524	0.43931	0.609473	0.544716	0.554904	0.621898	0.47932	0.457949	0.563651	0.433266	0.428111	0.473192	0.380585	0.359452	0.435136	0.413764	0.481698	0.473616	0.474048	0.426934	0.478877	0.406445	0.31709	0.389094	0.346815	0.27476	0.213586	0.222795	0.195393	0.193254	0.234686	0.178949	0.196859	0.205359	-0.00176575	0.0893868	0.0703764	-0.00477289	0.097264
313.9	0.864537	0.669917	0.660229	0.723071	0.583088	0.587751	0.528148	0.457631	0.382442	0.437215	0.478717	0.459176	0.633966	0.564183	0.576368	0.63919	0.497944	0.481399	0.582318	0.452131	0.447963	0.491002	0.403905	0.382781	0.455099	0.43488	0.499698	0.491955	0.49238	0.446163	0.492361	0.424681	0.336033	0.404329	0.365622	0.291409	0.227191	0.235714	0.207345	0.205357	0.245163	0.18595	0.201799	0.208825	0.00424297	0.0959047	0.0771895	-0.00105858	0.100151
313.8	0.886569	0.688255	0.680492	0.74888	0.606495	0.61713	0.547215	0.483238	0.404253	0.459012	0.499856	0.480676	0.660225	0.583747	0.598969	0.657419	0.518405	0.506731	0.600913	0.47277	0.469249	0.509677	0.426961	0.406736	0.476221	0.457363	0.517151	0.509724	0.510549	0.464956	0.506534	0.44337	0.355473	0.420417	0.385619	0.309101	0.241062	0.250236	0.219817	0.218467	0.256295	0.192132	0.205755	0.21265	0.0109603	0.102986	0.0827869	0.00326497	0.103562
313.7	0.908261	0.70949	0.700456	0.777101	0.630419	0.646856	0.567293	0.510092	0.426557	0.480517	0.521036	0.502426	0.688141	0.604542	0.621156	0.675058	0.53956	0.532742	0.617789	0.493727	0.491112	0.528751	0.452251	0.431202	0.49763	0.479062	0.535753	0.526076	0.529929	0.483066	0.521375	0.462473	0.375937	0.43646	0.406732	0.328335	0.255008	0.264566	0.232038	0.23128	0.268104	0.197361	0.210515	0.215095	0.0185245	0.110559	0.089403	0.00711269	0.106441
313.6	0.93099	0.731694	0.721619	0.804004	0.655439	0.675417	0.585929	0.538371	0.448584	0.501461	0.541791	0.525189	0.715064	0.62543	0.642104	0.690983	0.561968	0.558101	0.635207	0.514881	0.514101	0.548143	0.479093	0.454985	0.517978	0.501704	0.554184	0.543348	0.547342	0.500482	0.535384	0.481656	0.395229	0.452019	0.426597	0.346864	0.269262	0.27999	0.244307	0.243326	0.278274	0.202362	0.215451	0.216869	0.0250083	0.117554	0.0952946	0.0100652	0.108639
313.5	0.953471	0.75394	0.743157	0.831222	0.680292	0.703885	0.604235	0.566457	0.4697	0.521296	0.561143	0.549163	0.741551	0.647642	0.663036	0.705835	0.585063	0.582753	0.651874	0.534853	0.535578	0.569017	0.506195	0.479147	0.537638	0.524211	0.571803	0.561083	0.564366	0.517332	0.54807	0.49945	0.414512	0.466633	0.445679	0.365136	0.283434	0.294763	0.256116	0.253706	0.287418	0.207237	0.220242	0.21831	0.0318135	0.124266	0.100244	0.0121211	0.110705
313.4	0.975381	0.77629	0.764279	0.860118	0.705938	0.733152	0.623289	0.594387	0.492772	0.540696	0.58005	0.573736	0.76816	0.670127	0.68334	0.721546	0.609632	0.60899	0.669111	0.554896	0.557884	0.590851	0.533714	0.503354	0.557647	0.547236	0.590841	0.578241	0.582133	0.53474	0.559874	0.51785	0.433987	0.48175	0.464158	0.384516	0.297105	0.309349	0.266451	0.265323	0.295841	0.211734	0.225146	0.219545	0.0383934	0.130602	0.105525	0.0139636	0.113016
313.3	0.997288	0.799037	0.787294	0.888954	0.733152	0.763119	0.644047	0.624134	0.515971	0.561679	0.59968	0.598739	0.79658	0.693114	0.704567	0.738492	0.634962	0.635823	0.687821	0.575869	0.581572	0.613506	0.561887	0.529877	0.579064	0.571736	0.612046	0.597808	0.600246	0.553242	0.572819	0.536575	0.455011	0.49864	0.483234	0.402974	0.310551	0.326561	0.277919	0.278062	0.305047	0.216312	0.230176	0.221609	0.0456205	0.136491	0.110982	0.0172601	0.116067
313.2	1.02128	0.824226	0.813241	0.918381	0.761161	0.795066	0.667145	0.655689	0.541229	0.58634	0.620588	0.625157	0.82526	0.717637	0.727817	0.759286	0.663917	0.663699	0.708498	0.599146	0.60686	0.638061	0.592125	0.557451	0.601722	0.597741	0.63458	0.618582	0.617998	0.573601	0.588154	0.556632	0.478057	0.517319	0.502908	0.423195	0.326623	0.345135	0.291267	0.29351	0.31617	0.22305	0.237775	0.225371	0.0537357	0.142353	0.116618	0.0233322	0.121063
313.1	1.04557	0.8509	0.839292	0.948414	0.790751	0.828306	0.689793	0.687907	0.566867	0.611687	0.643968	0.653633	0.854432	0.742475	0.752101	0.781113	0.693064	0.69261	0.73062	0.624267	0.633271	0.663124	0.624359	0.587706	0.625556	0.623939	0.657479	0.639919	0.638656	0.594919	0.604863	0.576986	0.502097	0.535936	0.521641	0.444098	0.34211	0.364653	0.306243	0.309704	0.326205	0.23094	0.244446	0.229538	0.0630208	0.149048	0.122739	0.0292635	0.12538
313	1.07309	0.882173	0.868492	0.980472	0.822458	0.863771	0.716471	0.722264	0.594404	0.64015	0.670587	0.686398	0.884552	0.769994	0.78099	0.805359	0.725419	0.723729	0.755121	0.652991	0.662802	0.691052	0.659187	0.62038	0.650405	0.651719	0.683075	0.66321	0.661935	0.618634	0.624008	0.600009	0.528102	0.556961	0.542924	0.467099	0.361128	0.387827	0.322982	0.327519	0.336934	0.240528	0.252812	0.235723	0.0748461	0.158569	0.130577	0.0371013	0.131489
312.9	1.10155	0.914247	0.898341	1.01339	0.855531	0.899793	0.744336	0.7585	0.623109	0.669787	0.697485	0.719593	0.916074	0.799532	0.8107	0.830653	0.757638	0.755502	0.780034	0.684075	0.694392	0.719279	0.695434	0.653622	0.67691	0.680901	0.709082	0.686982	0.68586	0.64286	0.643761	0.62476	0.554717	0.579452	0.56524	0.490429	0.381243	0.411679	0.340542	0.345058	0.348025	0.25054	0.262039	0.241312	0.0870104	0.166981	0.140744	0.0462695	0.137613
312.8	1.12901	0.945799	0.925674	1.04435	0.887833	0.934878	0.771262	0.793319	0.650826	0.698633	0.722962	0.751563	0.945881	0.827114	0.839034	0.854588	0.789333	0.786944	0.805605	0.712906	0.724168	0.746249	0.728798	0.685515	0.701832	0.70943	0.73291	0.70936	0.708971	0.665902	0.663743	0.648326	0.57938	0.601069	0.586345	0.513146	0.398672	0.433089	0.357163	0.361391	0.356887	0.259162	0.269159	0.245893	0.0983434	0.173544	0.149554	0.0535961	0.142038
312.7	1.15704	0.978737	0.954983	1.07686	0.92045	0.971331	0.800759	0.82882	0.677867	0.728971	0.749404	0.784998	0.977799	0.856478	0.869715	0.879721	0.822073	0.819622	0.832673	0.743743	0.755624	0.77533	0.761956	0.719003	0.728508	0.738658	0.757521	0.733638	0.73355	0.690496	0.684062	0.673016	0.604308	0.622461	0.60843	0.537469	0.416813	0.456012	0.374853	0.378205	0.367482	0.26923	0.276338	0.251576	0.109446	0.179378	0.158357	0.0623066	0.147817
312.6	1.18309	1.01129	0.983648	1.10941	0.953037	1.00726	0.830314	0.863544	0.705635	0.757315	0.775831	0.817819	1.00934	0.884276	0.899727	0.905418	0.854385	0.850646	0.859059	0.773091	0.786561	0.80418	0.793989	0.752217	0.753879	0.767826	0.781844	0.756533	0.758104	0.714175	0.704035	0.696562	0.629767	0.643115	0.62781	0.560976	0.434899	0.477576	0.391228	0.395365	0.375339	0.278221	0.283311	0.255574	0.120529	0.18398	0.165011	0.0695269	0.151808
312.5	1.20927	1.04475	1.01422	1.14271	0.985644	1.04486	0.860888	0.899954	0.734858	0.78785	0.804629	0.852802	1.04241	0.913633	0.931607	0.931521	0.887764	0.884328	0.886986	0.803421	0.819586	0.834395	0.827352	0.787671	0.781957	0.797208	0.807206	0.781066	0.784428	0.740146	0.725133	0.721378	0.657038	0.665413	0.649099	0.583514	0.454688	0.500424	0.40765	0.414074	0.385582	0.287716	0.291618	0.261	0.131851	0.189236	0.171995	0.0781932	0.157536
312.4	1.23829	1.08083	1.04746	1.1785	1.02016	1.0844	0.894384	0.938778	0.768692	0.822374	0.835137	0.89061	1.07725	0.945849	0.966484	0.961403	0.923147	0.920006	0.916131	0.835458	0.853284	0.866073	0.863275	0.82532	0.81255	0.828198	0.836615	0.807957	0.812896	0.767296	0.748783	0.747734	0.685221	0.690204	0.671615	0.609456	0.476918	0.524625	0.425891	0.434825	0.39723	0.298741	0.300643	0.268718	0.145246	0.196194	0.180452	0.0891131	0.164017
312.3	1.26665	1.11767	1.08216	1.21508	1.05544	1.12344	0.928147	0.977921	0.802296	0.85842	0.867093	0.929353	1.11328	0.978828	1.00202	0.991869	0.959033	0.955118	0.945431	0.867972	0.887388	0.89787	0.899231	0.863205	0.844281	0.859425	0.865961	0.834369	0.84157	0.794574	0.771735	0.7741	0.712965	0.714568	0.69482	0.635299	0.498722	0.547912	0.444818	0.455975	0.407599	0.310856	0.308784	0.275361	0.157804	0.203078	0.188465	0.0980399	0.168809
312.2	1.29665	1.15609	1.11993	1.25338	1.09296	1.16267	0.962411	1.01925	0.836711	0.895479	0.899931	0.970197	1.15011	1.01321	1.04101	1.0244	0.994453	0.991534	0.975467	0.902141	0.923182	0.931161	0.935956	0.902025	0.875883	0.891753	0.896461	0.861651	0.871161	0.823367	0.797853	0.801249	0.742058	0.74042	0.719246	0.662934	0.521657	0.571839	0.464162	0.478163	0.419059	0.323935	0.318272	0.282394	0.169686	0.211232	0.198045	0.107714	0.17367
312.1	1.32704	1.19452	1.15866	1.29171	1.13101	1.20054	0.997117	1.06133	0.872757	0.932237	0.93298	1.01201	1.18759	1.04928	1.07752	1.05725	1.0308	1.02699	1.00493	0.936644	0.959948	0.963525	0.972974	0.940511	0.908047	0.924315	0.927364	0.888995	0.900442	0.852197	0.824104	0.828038	0.769572	0.765785	0.743984	0.689924	0.544555	0.596711	0.483598	0.499313	0.430807	0.335813	0.328511	0.289308	0.181115	0.218081	0.207703	0.115826	0.178354
312	1.35715	1.23308	1.19778	1.33015	1.16914	1.23821	1.03151	1.1026	0.90834	0.970213	0.965298	1.05323	1.22537	1.08464	1.11352	1.08968	1.06709	1.06211	1.03565	0.97171	0.995054	0.995598	1.00934	0.979262	0.940642	0.956726	0.956495	0.916899	0.930306	0.880567	0.850162	0.85388	0.795229	0.79038	0.768674	0.716266	0.567043	0.62031	0.504089	0.519146	0.442883	0.346756	0.338931	0.294835	0.191762	0.223968	0.215766	0.122351	0.183036
311.9	1.38617	1.273	1.23677	1.36814	1.20696	1.27558	1.06712	1.14253	0.943756	1.00821	0.998098	1.09438	1.26278	1.11931	1.14958	1.12196	1.10304	1.09758	1.06528	1.0069	1.02912	1.02744	1.04523	1.0171	0.97382	0.989052	0.985273	0.944658	0.959782	0.908417	0.876359	0.879461	0.821579	0.815572	0.792522	0.74251	0.588836	0.645433	0.523802	0.539158	0.455497	0.356533	0.347272	0.29887	0.202077	0.228039	0.222748	0.128096	0.185527
311.8	1.41636	1.31423	1.27538	1.40574	1.24633	1.31106	1.10417	1.18146	0.980373	1.04595	1.0323	1.13575	1.30014	1.15321	1.18665	1.15528	1.13891	1.13252	1.09524	1.04227	1.06401	1.05994	1.08084	1.05492	1.0063	1.02247	1.01475	0.972769	0.989081	0.936755	0.903234	0.90611	0.8495	0.842196	0.815149	0.768062	0.611358	0.669671	0.543117	0.5595	0.467186	0.367123	0.355993	0.30306	0.213256	0.232975	0.228811	0.132805	0.187778
311.7	1.44909	1.35697	1.31552	1.44366	1.28705	1.34719	1.14331	1.22249	1.01857	1.0854	1.06913	1.17747	1.33823	1.18721	1.22372	1.18905	1.17622	1.16777	1.12629	1.07867	1.0992	1.09441	1.11591	1.09369	1.03899	1.05695	1.04505	1.00221	1.02084	0.966921	0.930262	0.93314	0.876757	0.868618	0.838106	0.794137	0.634646	0.693595	0.563446	0.579339	0.479824	0.37838	0.364582	0.307841	0.223885	0.238327	0.234078	0.13714	0.190092
311.6	1.48328	1.39957	1.35596	1.48197	1.32823	1.38465	1.18368	1.26498	1.0579	1.1253	1.10671	1.22008	1.377	1.22291	1.26193	1.22439	1.21497	1.20455	1.15806	1.11512	1.13492	1.12978	1.1505	1.13327	1.07314	1.09112	1.07721	1.03215	1.05393	0.997121	0.959422	0.961265	0.905013	0.896977	0.861596	0.820947	0.658938	0.719295	0.583581	0.600379	0.492749	0.391158	0.374751	0.313847	0.234656	0.243707	0.239817	0.142426	0.19305
311.5	1.51795	1.44365	1.39759	1.52085	1.37035	1.4227	1.22623	1.30757	1.09842	1.16573	1.14571	1.26358	1.41684	1.2592	1.3025	1.2616	1.25466	1.24319	1.19084	1.15154	1.17147	1.16648	1.18696	1.17316	1.10868	1.12559	1.11053	1.06262	1.08817	1.02923	0.990884	0.989439	0.934226	0.925342	0.885131	0.848753	0.684077	0.745389	0.603289	0.620442	0.50704	0.405965	0.384838	0.319739	0.24587	0.250436	0.246937	0.147517	0.196507
311.4	1.55409	1.48952	1.44072	1.56163	1.41505	1.46162	1.27101	1.35318	1.14201	1.209	1.18558	1.3086	1.45756	1.29748	1.34413	1.30102	1.29628	1.28395	1.22592	1.19027	1.21092	1.20558	1.22544	1.21461	1.1454	1.16069	1.14533	1.09498	1.1244	1.06498	1.02548	1.02114	0.964315	0.955461	0.910711	0.877624	0.710218	0.771763	0.624005	0.640694	0.522611	0.422862	0.396654	0.327181	0.257902	0.258218	0.254948	0.15408	0.200087
311.3	1.59079	1.53642	1.48628	1.60415	1.46176	1.50151	1.31628	1.39983	1.18678	1.25286	1.22604	1.35389	1.49904	1.33886	1.38605	1.34219	1.33884	1.32521	1.26219	1.22899	1.25107	1.24588	1.26469	1.25657	1.18275	1.1962	1.18019	1.13068	1.16184	1.1017	1.06064	1.05398	0.994585	0.986491	0.937352	0.906637	0.737399	0.797823	0.645532	0.660814	0.538773	0.440722	0.410701	0.335055	0.270532	0.267058	0.264084	0.160642	0.204188
311.2	1.62917	1.583	1.53262	1.64637	1.50879	1.54176	1.36158	1.44606	1.23231	1.29865	1.26808	1.40022	1.54173	1.38211	1.42894	1.3836	1.3822	1.36697	1.29987	1.26841	1.29155	1.28786	1.30305	1.29811	1.22183	1.23303	1.21561	1.16722	1.19942	1.13937	1.09579	1.08728	1.02404	1.01759	0.964056	0.936258	0.766022	0.82353	0.668182	0.682184	0.55428	0.459227	0.425051	0.343174	0.283422	0.275307	0.271852	0.167435	0.20897
311.1	1.668	1.63098	1.5798	1.69046	1.55573	1.5825	1.40852	1.49234	1.27989	1.34649	1.31166	1.44711	1.58553	1.42568	1.47544	1.42719	1.42561	1.41073	1.33867	1.30909	1.33112	1.33167	1.3419	1.34088	1.26294	1.27163	1.25203	1.20344	1.23816	1.17658	1.13127	1.12089	1.056	1.05122	0.991663	0.966739	0.79489	0.847825	0.691279	0.704684	0.570815	0.478139	0.437114	0.35186	0.295828	0.282612	0.281118	0.175482	0.214909
311	1.70843	1.68068	1.62822	1.73525	1.60244	1.62368	1.45605	1.54004	1.32886	1.39699	1.35817	1.49335	1.63003	1.46947	1.52249	1.47185	1.46956	1.45657	1.37901	1.35072	1.372	1.3759	1.38247	1.38525	1.30475	1.31165	1.2896	1.23956	1.2767	1.21414	1.16831	1.15661	1.08787	1.08625	1.02013	0.998293	0.824181	0.873057	0.714839	0.727745	0.58826	0.496341	0.450574	0.361415	0.308601	0.28982	0.291143	0.184187	0.222297
310.9	1.75247	1.73115	1.67943	1.78144	1.65069	1.66721	1.50519	1.58994	1.37844	1.45012	1.40666	1.54272	1.67635	1.51411	1.57075	1.51814	1.51402	1.50378	1.42065	1.39431	1.4145	1.42165	1.42363	1.43121	1.34806	1.35291	1.32803	1.27731	1.31631	1.253	1.20658	1.1931	1.12095	1.12262	1.04936	1.03056	0.85451	0.898635	0.740065	0.751051	0.606132	0.515405	0.464174	0.372468	0.322493	0.297765	0.301114	0.193835	0.23034
310.8	1.79958	1.7823	1.73191	1.82894	1.69912	1.71197	1.5555	1.64023	1.42975	1.50371	1.45648	1.59438	1.72329	1.56123	1.62006	1.56482	1.56098	1.55205	1.46402	1.43867	1.45744	1.46822	1.46646	1.47824	1.39303	1.39339	1.36709	1.31557	1.35719	1.29134	1.24605	1.23167	1.15581	1.15896	1.08023	1.06281	0.885827	0.925091	0.764306	0.77382	0.624875	0.534455	0.476816	0.384375	0.336329	0.306349	0.310027	0.204569	0.237536
310.7	1.84712	1.83342	1.78293	1.87628	1.74859	1.75709	1.60575	1.6897	1.48178	1.55449	1.50685	1.64667	1.77036	1.6082	1.66933	1.61067	1.60602	1.60089	1.50712	1.4829	1.49976	1.51372	1.50976	1.5254	1.43842	1.43347	1.40809	1.35369	1.39919	1.33012	1.28438	1.27009	1.18938	1.19465	1.11064	1.09486	0.915797	0.952102	0.788372	0.794395	0.643607	0.553831	0.488492	0.396556	0.350481	0.314229	0.318832	0.212686	0.243518
310.6	1.8965	1.88632	1.83481	1.92359	1.79937	1.80279	1.65786	1.74178	1.53544	1.60775	1.55763	1.69866	1.81856	1.65735	1.71919	1.65837	1.65252	1.65128	1.55247	1.5266	1.5429	1.56114	1.55275	1.57136	1.48357	1.47415	1.45144	1.39312	1.44072	1.37051	1.32326	1.30895	1.22298	1.23086	1.14284	1.12798	0.947313	0.979591	0.813193	0.814531	0.664042	0.573978	0.501325	0.409174	0.36399	0.321876	0.328118	0.221454	0.250337
310.5	1.94516	1.93798	1.88622	1.97154	1.85025	1.84784	1.70933	1.79422	1.58968	1.65998	1.60618	1.74914	1.86543	1.70639	1.76775	1.70606	1.6976	1.70158	1.597	1.56875	1.5838	1.60816	1.59542	1.61667	1.52935	1.51432	1.49366	1.43226	1.48169	1.41028	1.36143	1.34592	1.2565	1.26681	1.1736	1.15938	0.977286	1.00427	0.837483	0.833253	0.684305	0.592979	0.513605	0.420563	0.37561	0.327953	0.337047	0.229305	0.255333
310.4	1.99555	1.99059	1.94066	2.02008	1.90248	1.89548	1.76163	1.84639	1.6457	1.71294	1.65716	1.80096	1.91391	1.75685	1.81782	1.75679	1.7437	1.75247	1.64381	1.6122	1.62658	1.65576	1.63782	1.66425	1.57592	1.55624	1.53735	1.47312	1.52409	1.45188	1.39998	1.38379	1.29072	1.30258	1.20495	1.19121	1.00827	1.03001	0.863562	0.852423	0.70474	0.613685	0.525977	0.434646	0.388622	0.335876	0.345697	0.237934	0.262303
310.3	2.04805	2.04605	1.99883	2.07149	1.95696	1.94563	1.81781	1.90149	1.7043	1.77032	1.71101	1.85582	1.96511	1.80987	1.87195	1.81241	1.79291	1.80566	1.69253	1.65864	1.67187	1.70767	1.68243	1.71385	1.62595	1.59996	1.5837	1.51584	1.5686	1.49668	1.44051	1.42372	1.32812	1.3409	1.23921	1.22457	1.04345	1.05833	0.891582	0.87292	0.728875	0.635675	0.540052	0.451386	0.404281	0.345223	0.356484	0.248219	0.271779
310.2	2.10049	2.10203	2.05633	2.12372	2.01167	1.99624	1.87398	1.95568	1.76411	1.82672	1.76724	1.9104	2.01678	1.86088	1.9265	1.86848	1.84157	1.85832	1.74082	1.70569	1.71706	1.7581	1.7269	1.76361	1.674	1.64331	1.63093	1.55793	1.61218	1.5399	1.48147	1.46319	1.36628	1.37965	1.27345	1.25792	1.07962	1.08621	0.918007	0.894056	0.75329	0.65646	0.553859	0.467291	0.421513	0.355183	0.367178	0.258172	0.280006
310.1	2.15658	2.16127	2.11727	2.17819	2.06878	2.04861	1.93288	2.01231	1.82517	1.88784	1.82631	1.96694	2.07068	1.91441	1.98397	1.92755	1.89333	1.91408	1.79241	1.756	1.76501	1.81069	1.77325	1.8153	1.72508	1.68943	1.68099	1.6042	1.65707	1.58622	1.52541	1.505	1.406	1.42155	1.31049	1.29323	1.11843	1.11672	0.947745	0.916865	0.781549	0.678945	0.569254	0.486469	0.441344	0.366885	0.38045	0.270256	0.290357
310	2.21536	2.22186	2.17799	2.23362	2.12632	2.10249	1.99202	2.06969	1.88724	1.94936	1.88606	2.0244	2.12573	1.97	2.04221	1.9873	1.94643	1.97025	1.84554	1.80781	1.81443	1.86418	1.82083	1.86563	1.77605	1.73718	1.72999	1.65218	1.70276	1.63257	1.57045	1.54742	1.44563	1.46444	1.34752	1.32877	1.15833	1.14742	0.978708	0.939972	0.808738	0.703562	0.585608	0.505418	0.460579	0.379407	0.393911	0.282079	0.30008
309.9	2.27573	2.28294	2.23919	2.28944	2.18401	2.15628	2.05123	2.12814	1.94875	2.00904	1.94687	2.08182	2.18081	2.02629	2.10082	2.04635	1.99907	2.02602	1.89923	1.85951	1.86562	1.91922	1.86707	1.91532	1.82607	1.7849	1.77857	1.69861	1.74886	1.67814	1.61501	1.59024	1.48456	1.50753	1.38502	1.36255	1.19657	1.17699	1.00871	0.96233	0.83511	0.727692	0.602494	0.522621	0.480246	0.391233	0.407654	0.291904	0.308056
309.8	2.33918	2.34508	2.30098	2.34744	2.24309	2.21108	2.11279	2.18854	2.0124	2.07078	2.0084	2.1385	2.2365	2.08504	2.16067	2.10789	2.05331	2.08391	1.95496	1.91275	1.91878	1.97538	1.91433	1.96597	1.87616	1.83379	1.82827	1.74697	1.79551	1.72593	1.66144	1.63397	1.52465	1.5516	1.42397	1.39667	1.2359	1.20809	1.0393	0.984134	0.862992	0.751673	0.620824	0.54121	0.501052	0.403996	0.421368	0.30405	0.318477
309.7	2.40298	2.40633	2.36218	2.40581	2.30258	2.26658	2.17491	2.2484	2.07603	2.13262	2.07029	2.19458	2.29308	2.1443	2.21899	2.16919	2.10746	2.14164	2.01134	1.9656	1.97276	2.03232	1.96016	2.01651	1.92656	1.88228	1.87758	1.79683	1.84091	1.77267	1.70687	1.67933	1.56492	1.59564	1.46377	1.43033	1.27416	1.23878	1.06996	1.00526	0.891418	0.775642	0.638381	0.559856	0.521652	0.415346	0.434403	0.314473	0.328221
309.6	2.46749	2.46921	2.42433	2.46431	2.36352	2.32415	2.23784	2.30912	2.14014	2.19521	2.13342	2.25199	2.35035	2.20291	2.27934	2.23142	2.16322	2.20173	2.06863	2.01937	2.02694	2.0893	2.00733	2.06709	1.97751	1.93141	1.92824	1.84875	1.88693	1.8205	1.75302	1.7248	1.60664	1.63948	1.50382	1.46515	1.31265	1.26949	1.10119	1.02836	0.919866	0.801009	0.656375	0.579488	0.542326	0.427986	0.44555	0.325452	0.337449
309.5	2.53412	2.53408	2.49005	2.52416	2.4265	2.38398	2.3025	2.37213	2.2067	2.26048	2.19908	2.31237	2.40957	2.26515	2.34223	2.29585	2.22111	2.26254	2.12669	2.07616	2.08454	2.14878	2.05769	2.11976	2.03205	1.98225	1.98277	1.90232	1.93402	1.8701	1.80069	1.77185	1.65179	1.68429	1.54596	1.5011	1.35284	1.30316	1.13428	1.05462	0.950333	0.82941	0.675664	0.600144	0.5644	0.443045	0.459473	0.33886	0.348221
309.4	2.60439	2.60058	2.55887	2.58722	2.49247	2.44636	2.36891	2.43909	2.27689	2.32861	2.26628	2.37563	2.47154	2.33019	2.40754	2.36218	2.28126	2.32549	2.18731	2.13469	2.14373	2.21153	2.11186	2.17404	2.08883	2.03628	2.03944	1.95789	1.98278	1.92139	1.8505	1.82139	1.69809	1.73017	1.59038	1.53921	1.39576	1.33737	1.16983	1.08199	0.983528	0.860536	0.697575	0.623457	0.588322	0.460244	0.476087	0.354279	0.361576
309.3	2.67625	2.6688	2.62823	2.65139	2.55779	2.5108	2.43653	2.50646	2.34712	2.397	2.33455	2.44007	2.5333	2.39687	2.47258	2.42763	2.34289	2.39054	2.24833	2.19403	2.20304	2.275	2.16754	2.22863	2.14658	2.09061	2.09615	2.01404	2.03095	1.97273	1.89982	1.87108	1.74366	1.77655	1.63638	1.57693	1.4385	1.37276	1.20584	1.10864	1.01774	0.890305	0.71915	0.646146	0.612222	0.477332	0.49272	0.369904	0.375142
309.2	2.74723	2.73662	2.69614	2.71586	2.62341	2.57619	2.5042	2.5733	2.41575	2.46618	2.40177	2.50456	2.59502	2.46285	2.53738	2.4942	2.40449	2.45529	2.30974	2.25353	2.26249	2.33856	2.22249	2.28265	2.20252	2.14461	2.15283	2.06967	2.077	2.0239	1.94918	1.92042	1.78986	1.82341	1.68105	1.61576	1.47938	1.40851	1.24185	1.1345	1.05116	0.918935	0.74013	0.668874	0.63577	0.492937	0.50835	0.384768	0.387608
309.1	2.82086	2.80731	2.76519	2.78233	2.69105	2.64358	2.57345	2.64	2.48604	2.53723	2.47148	2.57059	2.65928	2.53004	2.60407	2.5618	2.46827	2.52077	2.37362	2.31538	2.32406	2.40455	2.27975	2.33776	2.25997	2.2013	2.21029	2.12814	2.12427	2.07625	2.00031	1.97114	1.83736	1.87137	1.72736	1.65546	1.52108	1.44471	1.27923	1.16195	1.08558	0.94789	0.761486	0.691892	0.660422	0.508877	0.524057	0.400534	0.400293
309	2.89629	2.87924	2.83543	2.85024	2.75967	2.71129	2.64381	2.70843	2.55824	2.60845	2.54262	2.6375	2.72502	2.59811	2.67061	2.6298	2.53325	2.58797	2.44027	2.37926	2.3876	2.47225	2.33758	2.39334	2.31733	2.26014	2.2695	2.18854	2.17346	2.13038	2.05333	2.02371	1.8865	1.92127	1.77464	1.69539	1.56269	1.48281	1.31811	1.19251	1.12133	0.977223	0.784841	0.717376	0.686241	0.525438	0.538578	0.41804	0.414055
308.9	2.97236	2.9505	2.90368	2.91599	2.82721	2.77925	2.71184	2.77464	2.62937	2.6788	2.61286	2.70277	2.78852	2.66475	2.7358	2.69567	2.59702	2.65398	2.50614	2.44197	2.44992	2.53861	2.39407	2.448	2.37424	2.31834	2.32783	2.24656	2.22091	2.18113	2.10494	2.07365	1.93511	1.96953	1.81941	1.73379	1.60299	1.5206	1.35687	1.2214	1.15487	1.00432	0.806148	0.741576	0.711131	0.539896	0.551261	0.434104	0.42713
308.8	3.04965	3.02197	2.97082	2.98268	2.89537	2.84804	2.78061	2.84057	2.70109	2.74908	2.68393	2.76862	2.85216	2.72998	2.80227	2.7612	2.66176	2.71984	2.57221	2.505	2.51255	2.60436	2.45103	2.50321	2.43052	2.37679	2.38662	2.30289	2.26972	2.23263	2.15659	2.12316	1.98502	2.01838	1.86395	1.77158	1.64446	1.55965	1.39599	1.24994	1.18676	1.03203	0.826792	0.766531	0.735785	0.553444	0.563496	0.449748	0.439882
308.7	3.12787	3.09447	3.04055	3.0506	2.96441	2.91933	2.8506	2.90801	2.77401	2.81904	2.75535	2.83572	2.91509	2.79459	2.87083	2.82915	2.72742	2.78608	2.63991	2.56877	2.57658	2.67034	2.50923	2.55991	2.48752	2.4363	2.44712	2.35989	2.31962	2.28495	2.20845	2.17449	2.03707	2.06819	1.90845	1.80964	1.68632	1.59901	1.43432	1.27868	1.21942	1.05997	0.847803	0.793121	0.760629	0.568434	0.576612	0.466462	0.452263
308.6	3.20693	3.16558	3.11053	3.11804	3.03464	2.99187	2.92058	2.97684	2.84717	2.88966	2.82644	2.90373	2.98002	2.8603	2.93862	2.89852	2.79399	2.85109	2.70831	2.63292	2.64316	2.73717	2.56675	2.61677	2.54424	2.49616	2.50903	2.41862	2.36971	2.33884	2.2606	2.22617	2.08887	2.11635	1.95435	1.8486	1.7283	1.63795	1.47287	1.30856	1.25149	1.08826	0.87038	0.820421	0.78697	0.58428	0.589647	0.482981	0.464264
308.5	3.28704	3.23831	3.1824	3.18818	3.10762	3.06805	2.99239	3.04742	2.92194	2.96116	2.89952	2.97372	3.04688	2.92896	3.00812	2.96921	2.86133	2.9176	2.77832	2.69834	2.71112	2.8057	2.62517	2.6744	2.60377	2.55709	2.57249	2.47833	2.42317	2.39549	2.31355	2.27908	2.14254	2.16452	2.00116	1.88837	1.77166	1.67805	1.51215	1.34029	1.28519	1.11822	0.893477	0.849247	0.813537	0.601077	0.604283	0.500449	0.476266
308.4	3.36425	3.31144	3.25544	3.25933	3.18021	3.14394	3.06468	3.11844	2.9962	3.03101	2.97169	3.04369	3.1136	2.99828	3.07782	3.04028	2.92882	2.98402	2.84849	2.76355	2.78001	2.87309	2.68489	2.73224	2.66338	2.61776	2.63575	2.53888	2.47604	2.45306	2.36697	2.33123	2.19749	2.2123	2.04815	1.9281	1.81489	1.71934	1.55241	1.37151	1.31974	1.14777	0.917257	0.877355	0.840521	0.616721	0.618504	0.518513	0.488433
308.3	3.44177	3.38567	3.32959	3.33287	3.25375	3.22192	3.13772	3.19065	3.0724	3.10166	3.04512	3.11507	3.18072	3.06703	3.1499	3.11152	2.99596	3.05123	2.92094	2.83014	2.85097	2.94283	2.74602	2.79187	2.72357	2.68135	2.69927	2.5997	2.52997	2.5131	2.42144	2.38341	2.25273	2.26201	2.09569	1.96919	1.85879	1.76037	1.59422	1.40421	1.35487	1.17884	0.942843	0.905728	0.867125	0.633291	0.634618	0.536729	0.501824
308.2	3.52107	3.46065	3.40639	3.40715	3.32859	3.30102	3.21203	3.26372	3.14973	3.17519	3.11925	3.18717	3.24905	3.13762	3.22249	3.18444	3.06468	3.11874	2.99509	2.89796	2.92433	3.01361	2.80737	2.85294	2.78375	2.74572	2.76258	2.66222	2.58502	2.57389	2.47569	2.43599	2.30891	2.31264	2.14531	2.01062	1.90331	1.80151	1.63672	1.43895	1.38944	1.20946	0.969509	0.933638	0.894246	0.651752	0.649636	0.556372	0.515365
308.1	3.6004	3.53428	3.48334	3.48253	3.40294	3.37909	3.28537	3.33576	3.22655	3.24629	3.19284	3.25883	3.31609	3.2077	3.29502	3.25677	3.134	3.18445	3.06824	2.96746	2.99817	3.08367	2.86873	2.91333	2.84461	2.81041	2.82444	2.72323	2.63964	2.63348	2.52928	2.48786	2.36403	2.36287	2.19387	2.05077	1.94823	1.84125	1.67804	1.47276	1.42296	1.23861	0.994756	0.961119	0.919545	0.66928	0.662831	0.573997	0.528584
308	3.68051	3.60817	3.56147	3.55809	3.47693	3.45635	3.35848	3.40868	3.3034	3.31862	3.26813	3.33192	3.38474	3.27721	3.36838	3.32912	3.20314	3.24957	3.14176	3.03813	3.07303	3.15427	2.92979	2.9739	2.90555	2.87625	2.88757	2.78407	2.69354	2.69276	2.5838	2.54047	2.41887	2.41352	2.2426	2.09276	1.99461	1.88249	1.71964	1.50724	1.45791	1.26902	1.01987	0.98862	0.944403	0.686655	0.676317	0.591322	0.542037
307.9	3.76138	3.68329	3.63852	3.63551	3.55125	3.53337	3.43215	3.48271	3.3794	3.39255	3.34315	3.40628	3.45327	3.34571	3.44092	3.4002	3.2728	3.31517	3.21628	3.10779	3.14846	3.22508	2.9927	3.03496	2.96585	2.94205	2.95177	2.84471	2.74793	2.75257	2.63924	2.59284	2.47356	2.46418	2.29151	2.13513	2.03997	1.92461	1.76057	1.5424	1.49265	1.29828	1.04574	1.01554	0.968172	0.703474	0.690015	0.607425	0.553472
307.8	3.842	3.75898	3.71535	3.71414	3.62691	3.61095	3.5057	3.55623	3.45528	3.46491	3.41849	3.47982	3.52109	3.41402	3.51304	3.46901	3.34143	3.38045	3.29078	3.17807	3.22446	3.29395	3.05594	3.09689	3.02616	3.00867	3.01521	2.90576	2.80268	2.81259	2.69504	2.64758	2.5276	2.51284	2.33962	2.17722	2.08479	1.96669	1.80142	1.57849	1.5264	1.32785	1.07335	1.04038	0.99057	0.720814	0.702844	0.623843	0.56469
307.7	3.92336	3.83511	3.79312	3.79264	3.70405	3.68939	3.57993	3.63112	3.53165	3.53811	3.49321	3.55495	3.58965	3.48471	3.58449	3.53831	3.41103	3.4466	3.36597	3.24803	3.30192	3.36433	3.1193	3.15817	3.0885	3.07622	3.07878	2.96847	2.85887	2.87447	2.75125	2.70204	2.58171	2.56205	2.38814	2.2202	2.12936	2.00848	1.84367	1.61504	1.56035	1.35848	1.10158	1.06571	1.01209	0.738248	0.716279	0.63948	0.575781
307.6	4.00536	3.91214	3.87051	3.87151	3.78348	3.76931	3.65572	3.70555	3.61001	3.60982	3.56951	3.63074	3.66052	3.5576	3.65724	3.60762	3.48113	3.5132	3.44077	3.32027	3.37918	3.43505	3.18358	3.21984	3.1516	3.14468	3.14274	3.03072	2.91733	2.93799	2.80868	2.75753	2.6372	2.61091	2.43832	2.26311	2.17429	2.05053	1.88536	1.6514	1.59449	1.39048	1.13021	1.09126	1.03346	0.756494	0.7297	0.655407	0.586369
307.5	4.08696	3.99065	3.94971	3.95117	3.86476	3.8503	3.73326	3.78055	3.68934	3.68157	3.64646	3.70686	3.73272	3.6303	3.7316	3.67884	3.55168	3.57915	3.517	3.39291	3.45582	3.50677	3.24907	3.28389	3.21557	3.21356	3.20835	3.09378	2.97633	3.00268	2.86606	2.81384	2.69352	2.66087	2.48889	2.30811	2.21877	2.09357	1.92719	1.68685	1.63035	1.42277	1.15935	1.11714	1.05584	0.775706	0.743629	0.671131	0.599003
307.4	4.16746	4.06957	4.02848	4.03154	3.9462	3.93212	3.8102	3.8553	3.76846	3.75465	3.72414	3.78224	3.80493	3.70194	3.80578	3.7492	3.62258	3.64613	3.59223	3.46571	3.53202	3.57845	3.3152	3.3476	3.28023	3.28331	3.27328	3.15742	3.03459	3.0692	2.92499	2.86942	2.7504	2.71154	2.53868	2.35449	2.26377	2.13767	1.96887	1.72202	1.66593	1.4558	1.1889	1.14165	1.07606	0.796058	0.758162	0.68657	0.612514
307.3	4.24584	4.14845	4.10773	4.11107	4.02676	4.01503	3.88744	3.92903	3.84629	3.82747	3.80176	3.85798	3.87824	3.77169	3.87998	3.81781	3.69355	3.71206	3.66628	3.53803	3.60795	3.64997	3.38155	3.41181	3.3456	3.35321	3.33687	3.22037	3.0931	3.13518	2.98409	2.92573	2.80806	2.7621	2.58782	2.40098	2.30711	2.181	2.00927	1.75751	1.70111	1.48845	1.21814	1.16525	1.09704	0.816225	0.771761	0.701257	0.624671
307.2	4.32395	4.22826	4.18791	4.19211	4.10705	4.09817	3.96532	4.00176	3.92459	3.89963	3.87988	3.93466	3.9497	3.84145	3.95433	3.88589	3.76618	3.77768	3.73898	3.61187	3.68333	3.71995	3.44972	3.47611	3.41175	3.42336	3.39972	3.28253	3.15391	3.20139	3.04312	2.97967	2.86609	2.81221	2.63575	2.44689	2.35104	2.22378	2.04843	1.79361	1.73498	1.52041	1.24757	1.18912	1.11793	0.836631	0.784009	0.71555	0.635999
307.1	4.40449	4.30819	4.26919	4.27517	4.18776	4.18166	4.04419	4.07597	4.00261	3.97323	3.95935	4.01168	4.02184	3.91343	4.02982	3.95468	3.83907	3.84319	3.81346	3.68627	3.75954	3.79179	3.51903	3.54152	3.47902	3.49428	3.46195	3.34521	3.21448	3.26772	3.10348	3.03657	2.92482	2.86468	2.68439	2.49407	2.3967	2.26768	2.08818	1.82998	1.76975	1.55352	1.27784	1.21272	1.14051	0.85716	0.798067	0.730361	0.649321
307	4.48514	4.38719	4.34786	4.35727	4.2671	4.26417	4.12242	4.1497	4.07929	4.04625	4.03874	4.08624	4.0934	3.98353	4.10326	4.02134	3.91043	3.90918	3.88807	3.75882	3.83547	3.86184	3.58639	3.60533	3.54341	3.56425	3.52211	3.40754	3.27544	3.33339	3.16319	3.09322	2.98228	2.91721	2.73119	2.54165	2.44127	2.30956	2.12636	1.8652	1.80255	1.58441	1.3059	1.23576	1.16149	0.876044	0.810066	0.742752	0.661291
306.9	4.56571	4.46667	4.4264	4.43875	4.34584	4.34729	4.20066	4.22281	4.15427	4.11819	4.11824	4.15924	4.16417	4.0554	4.17627	4.0874	3.98077	3.97479	3.96315	3.83087	3.91261	3.93106	3.65377	3.66937	3.60737	3.63433	3.58219	3.46913	3.33631	3.39813	3.22307	3.14916	3.03939	2.96903	2.77766	2.58961	2.4839	2.35146	2.16438	1.90053	1.83221	1.61373	1.33393	1.25742	1.1814	0.894012	0.820946	0.753653	0.672484
306.8	4.64688	4.54653	4.50654	4.52131	4.42694	4.43122	4.28036	4.29889	4.23087	4.19259	4.19785	4.2329	4.23705	4.12978	4.25013	4.15567	4.05252	4.04179	4.04017	3.90419	3.99058	4.0026	3.7225	3.73546	3.67442	3.70597	3.6427	3.53203	3.39973	3.46441	3.28473	3.20577	3.0975	3.02066	2.82564	2.64008	2.52802	2.39393	2.20434	1.93774	1.86223	1.64503	1.36425	1.2803	1.20161	0.911732	0.832891	0.764902	0.685275
306.7	4.7278	4.62682	4.58733	4.60332	4.50686	4.51547	4.35969	4.37504	4.30863	4.2643	4.27829	4.30712	4.31079	4.20581	4.32486	4.22386	4.1246	4.10969	4.11665	3.97793	4.06867	4.07392	3.79172	3.80222	3.74285	3.77792	3.7037	3.59386	3.46544	3.53013	3.34614	3.26213	3.15554	3.07184	2.87502	2.68848	2.57222	2.43471	2.24418	1.97418	1.89233	1.67654	1.39429	1.30244	1.222	0.930772	0.844789	0.776087	0.69679
306.6	4.80823	4.70719	4.66961	4.68586	4.58671	4.59945	4.43954	4.4528	4.38612	4.3364	4.35851	4.38225	4.38472	4.28236	4.39874	4.29357	4.19682	4.17783	4.19309	4.05197	4.14681	4.14456	3.86242	3.87027	3.81134	3.84914	3.76631	3.65584	3.53131	3.59641	3.4067	3.31843	3.21361	3.12458	2.92525	2.73672	2.61619	2.47706	2.28283	2.00994	1.9229	1.70815	1.42328	1.32436	1.24335	0.951169	0.858262	0.787857	0.708127
306.5	4.88773	4.78758	4.75131	4.76788	4.66765	4.68391	4.52082	4.52933	4.46345	4.40898	4.43902	4.45863	4.45873	4.35888	4.47314	4.36301	4.26953	4.24672	4.26891	4.12555	4.22419	4.21562	3.93414	3.93826	3.88075	3.91997	3.82878	3.71757	3.59692	3.66176	3.46522	3.37389	3.27177	3.17583	2.97519	2.78541	2.66057	2.5189	2.32232	2.04441	1.9527	1.73871	1.45141	1.34509	1.26414	0.97198	0.873868	0.798844	0.718603
306.4	4.96737	4.86911	4.8354	4.85035	4.74873	4.76894	4.60383	4.60664	4.54055	4.48272	4.52058	4.53641	4.53491	4.43603	4.54809	4.43411	4.3439	4.31683	4.34511	4.19992	4.30139	4.28688	4.00617	4.0072	3.95202	3.99202	3.89171	3.7813	3.66448	3.72923	3.52384	3.43063	3.32991	3.22836	3.02561	2.83568	2.70687	2.56111	2.36234	2.08083	1.98458	1.77083	1.48129	1.36665	1.28528	0.993608	0.890534	0.810847	0.729964
306.3	5.04571	4.95061	4.91972	4.93059	4.82824	4.85362	4.68585	4.68314	4.61639	4.55648	4.60144	4.61353	4.60998	4.51311	4.62212	4.50467	4.41794	4.38676	4.42065	4.27346	4.37789	4.35744	4.07812	4.07533	4.02421	4.06409	3.95396	3.8439	3.73062	3.79551	3.58162	3.48598	3.38643	3.28005	3.07593	2.88666	2.75193	2.60219	2.40129	2.11798	2.01638	1.80164	1.51181	1.38606	1.30543	1.01489	0.906352	0.823698	0.74138
306.2	5.12527	5.03376	5.00468	5.01317	4.90976	4.93838	4.7688	4.76283	4.69374	4.6323	4.68351	4.6921	4.68817	4.59213	4.69737	4.57717	4.49267	4.4585	4.49721	4.34858	4.45533	4.42988	4.15104	4.14592	4.0986	4.13727	4.01721	3.90889	3.79863	3.8628	3.64162	3.54263	3.44571	3.33218	3.12774	2.93841	2.7987	2.64591	2.44204	2.15728	2.05065	1.83442	1.54413	1.40663	1.32791	1.03823	0.925009	0.837291	0.755296
306.1	5.20547	5.11826	5.08937	5.09599	4.99068	5.02368	4.85255	4.84121	4.77129	4.70777	4.76649	4.76995	4.76595	4.67016	4.77223	4.64851	4.56776	4.5307	4.57424	4.42235	4.53302	4.5016	4.22373	4.21679	4.17357	4.209	4.07898	3.97317	3.8684	3.9297	3.70152	3.60006	3.50443	3.38561	3.17931	2.99026	2.84578	2.69019	2.48225	2.19478	2.08478	1.86642	1.57612	1.42725	1.349	1.06122	0.942387	0.850385	0.768649
306	5.28524	5.20254	5.17418	5.17798	5.07144	5.10816	4.93693	4.91921	4.84785	4.78267	4.84938	4.84712	4.84372	4.74754	4.84783	4.72141	4.64326	4.60241	4.65093	4.49722	4.61102	4.5725	4.2962	4.28883	4.24645	4.28135	4.14112	4.03873	3.9369	3.99629	3.76144	3.65736	3.56344	3.43985	3.23201	3.04261	2.8926	2.73494	2.5223	2.2328	2.1178	1.89758	1.6085	1.44835	1.3696	1.08411	0.959529	0.862988	0.782821
305.9	5.36725	5.28893	5.25954	5.26076	5.15396	5.19348	5.02158	4.9978	4.92659	4.85852	4.93421	4.92395	4.92259	4.82648	4.92456	4.79546	4.72009	4.67505	4.72928	4.57383	4.68953	4.64498	4.36912	4.36245	4.32031	4.35492	4.20522	4.10537	4.0076	4.06257	3.82313	3.71654	3.62257	3.496	3.28534	3.09553	2.94032	2.77876	2.56222	2.27269	2.15021	1.92957	1.64167	1.46971	1.39019	1.10888	0.979146	0.874707	0.797969
305.8	5.44887	5.37679	5.34672	5.34324	5.238	5.27709	5.10622	5.07768	5.00531	4.93417	5.0188	5.0004	5.00136	4.90611	5.00073	4.87131	4.79843	4.74747	4.80688	4.65078	4.76713	4.71549	4.44188	4.43491	4.39514	4.42695	4.27014	4.17142	4.07914	4.12789	3.88561	3.77489	3.68175	3.55226	3.33865	3.14836	2.98886	2.82279	2.60139	2.31197	2.18243	1.96143	1.67471	1.4909	1.41249	1.13463	0.999027	0.88582	0.812705
305.7	5.53019	5.46505	5.43405	5.42667	5.32135	5.36061	5.19063	5.15876	5.08462	5.00921	5.10314	5.07645	5.08059	4.98599	5.07659	4.94675	4.87676	4.81992	4.88433	4.72797	4.84555	4.78541	4.51567	4.50907	4.47156	4.49968	4.3341	4.23713	4.15096	4.19226	3.94899	3.83423	3.74227	3.60802	3.39112	3.20171	3.03813	2.86695	2.64106	2.34853	2.21611	1.99428	1.7073	1.51341	1.43341	1.16042	1.02125	0.896152	0.827788
305.6	5.60917	5.55219	5.51985	5.50861	5.40301	5.44392	5.27478	5.23759	5.16268	5.08395	5.18517	5.15193	5.15941	5.0648	5.15104	5.01991	4.95372	4.89189	4.95968	4.8027	4.92139	4.85412	4.58782	4.58179	4.54553	4.57028	4.39643	4.30118	4.22002	4.25505	4.00986	3.89256	3.80187	3.66207	3.44282	3.25394	3.0855	2.91059	2.67944	2.38424	2.24834	2.026	1.73988	1.53452	1.45425	1.18518	1.04361	0.906303	0.841721
305.5	5.68897	5.63966	5.60619	5.59134	5.48594	5.52951	5.36083	5.31692	5.24142	5.15975	5.26882	5.22721	5.24038	5.1449	5.22672	5.09383	5.03202	4.96495	5.03605	4.87896	4.99874	4.9231	4.66183	4.65506	4.61986	4.64142	4.45937	4.36794	4.29133	4.31984	4.07243	3.95268	3.86207	3.71561	3.49592	3.30722	3.13303	2.95374	2.71765	2.4209	2.28105	2.05728	1.77235	1.5571	1.47655	1.21099	1.06588	0.917523	0.856501
305.4	5.76907	5.72843	5.69356	5.67275	5.56967	5.61604	5.44825	5.39632	5.32191	5.2361	5.35332	5.30243	5.32241	5.22775	5.30492	5.17002	5.1114	5.03978	5.11261	4.95703	5.07711	4.9941	4.7367	4.7287	4.69587	4.71318	4.52296	4.43606	4.364	4.38509	4.13632	4.0151	3.92307	3.77117	3.5504	3.36239	3.18216	2.99681	2.75644	2.45932	2.3157	2.09032	1.8053	1.58021	1.49934	1.23804	1.08859	0.930138	0.872849
305.3	5.84807	5.81713	5.77957	5.75487	5.65237	5.70083	5.53662	5.4762	5.40043	5.31197	5.43728	5.37852	5.40567	5.31138	5.38233	5.24581	5.19003	5.11584	5.18948	5.03518	5.15437	5.06478	4.81251	4.80201	4.77234	4.78351	4.58734	4.50409	4.43622	4.44945	4.20048	4.07575	3.98488	3.82755	3.60556	3.41802	3.23021	3.04002	2.79548	2.49719	2.35008	2.12333	1.83649	1.60279	1.52367	1.26466	1.1113	0.941972	0.888486
305.2	5.92795	5.90703	5.86509	5.83805	5.73444	5.78579	5.62589	5.55566	5.47937	5.38801	5.52199	5.45345	5.48853	5.39522	5.46091	5.32187	5.26873	5.19204	5.26628	5.1136	5.23032	5.13612	4.88938	4.87625	4.85032	4.85368	4.65192	4.57103	4.50862	4.51313	4.26531	4.13702	4.04648	3.8845	3.66144	3.47229	3.27849	3.08538	2.8344	2.53448	2.3837	2.15638	1.86722	1.62507	1.54844	1.29097	1.1342	0.953995	0.904343
305.1	6.00825	5.99578	5.95112	5.9203	5.81456	5.87072	5.7146	5.63555	5.55814	5.46494	5.60499	5.52884	5.56991	5.47815	5.53836	5.39853	5.34724	5.26729	5.34306	5.19073	5.30608	5.20742	4.96701	4.95106	4.92739	4.92315	4.71754	4.6375	4.57961	4.57471	4.32917	4.19861	4.10756	3.9416	3.71722	3.52765	3.32762	3.12986	2.8743	2.57175	2.41793	2.18924	1.89748	1.64737	1.57368	1.317	1.15611	0.965868	0.920944
305	6.09046	6.08471	6.03623	6.0021	5.89361	5.95524	5.80142	5.71475	5.63737	5.54326	5.68758	5.60423	5.65089	5.561	5.61528	5.47356	5.4273	5.34356	5.41906	5.26734	5.38172	5.27843	5.04372	5.02503	5.00365	4.99243	4.783	4.70335	4.65008	4.63517	4.39329	4.26003	4.16808	3.99754	3.7736	3.58327	3.37709	3.17382	2.91296	2.60993	2.45103	2.22115	1.92806	1.66956	1.5987	1.34303	1.17855	0.977575	0.935995
304.9	6.17264	6.17471	6.12103	6.08424	5.97309	6.03932	5.88879	5.79476	5.71673	5.62271	5.77	5.68052	5.73253	5.6455	5.69187	5.54998	5.50764	5.42046	5.49527	5.34443	5.45798	5.34773	5.12192	5.09896	5.07972	5.06112	4.84826	4.77027	4.72152	4.69453	4.45672	4.32294	4.22945	4.05305	3.8303	3.63886	3.42702	3.21875	2.95241	2.65028	2.48465	2.25219	1.95882	1.69247	1.62627	1.36826	1.20134	0.990118	0.951034
304.8	6.25633	6.26502	6.20554	6.16761	6.05384	6.12378	5.97645	5.87581	5.79684	5.70114	5.85279	5.75834	5.81472	5.73078	5.76771	5.62744	5.588	5.49838	5.57224	5.42198	5.53484	5.41736	5.20002	5.17369	5.15661	5.13085	4.91526	4.83765	4.79276	4.7535	4.52124	4.38599	4.28992	4.10816	3.88717	3.69441	3.47795	3.26492	2.99375	2.692	2.51876	2.28427	1.98891	1.71723	1.65387	1.39336	1.22653	1.00175	0.967145
304.7	6.34001	6.35464	6.28924	6.24872	6.13408	6.20795	6.06357	5.95711	5.87609	5.78019	5.93456	5.83567	5.89853	5.81508	5.84243	5.70436	5.6674	5.57684	5.64979	5.49779	5.61083	5.48705	5.27695	5.24811	5.23236	5.20067	4.98295	4.90495	4.8629	4.81188	4.58591	4.45008	4.35067	4.16324	3.94478	3.74993	3.52791	3.31134	3.03561	2.7339	2.5536	2.31625	2.01901	1.74219	1.68101	1.41889	1.25361	1.01384	0.984637
304.6	6.42276	6.44352	6.3709	6.32832	6.21342	6.29263	6.14969	6.03672	5.95426	5.85811	6.01409	5.91237	5.98223	5.89891	5.91661	5.78003	5.74649	5.65584	5.72656	5.57317	5.68642	5.55603	5.35328	5.32179	5.30761	5.26927	5.05052	4.97084	4.933	4.86974	4.64941	4.51192	4.41082	4.21719	4.00209	3.80269	3.57573	3.35785	3.07638	2.77555	2.58746	2.34722	2.04807	1.7669	1.70759	1.44352	1.28018	1.02632	1.00173
304.5	6.50449	6.5315	6.45313	6.40688	6.29153	6.37695	6.23526	6.11442	6.03326	5.93444	6.09338	5.98876	6.06497	5.98228	5.9907	5.85784	5.82552	5.7331	5.80212	5.64906	5.75938	5.62515	5.42949	5.39513	5.38334	5.33743	5.11816	5.0358	5.00322	4.92724	4.71211	4.57294	4.47121	4.27146	4.06071	3.85458	3.62372	3.40423	3.11637	2.81572	2.62053	2.37824	2.07727	1.79108	1.73386	1.46775	1.30607	1.04017	1.01949
304.4	6.58705	6.6189	6.53554	6.48575	6.37069	6.46038	6.32124	6.19229	6.11295	6.01233	6.17273	6.06664	6.14806	6.06459	6.06536	5.9373	5.90612	5.81133	5.87753	5.72549	5.83135	5.69492	5.505	5.46882	5.45867	5.40522	5.18625	5.10203	5.07345	4.98479	4.77495	4.63359	4.53236	4.32728	4.11986	3.90676	3.67246	3.45156	3.15658	2.85585	2.65496	2.41002	2.10604	1.81616	1.76075	1.49297	1.33216	1.05501	1.0368
304.3	6.66944	6.70544	6.61652	6.56434	6.44847	6.54298	6.40649	6.26893	6.19218	6.08911	6.25249	6.14503	6.22984	6.14601	6.14068	6.01557	5.98652	5.88776	5.95248	5.80148	5.90272	5.76354	5.58046	5.54225	5.53169	5.47235	5.25411	5.16809	5.14316	5.04086	4.83702	4.69492	4.59349	4.38272	4.17835	3.95747	3.72082	3.49916	3.19624	2.89477	2.68986	2.44038	2.13397	1.84052	1.78723	1.51866	1.35723	1.0696	1.053
304.2	6.75342	6.79216	6.69959	6.6457	6.52743	6.62595	6.49275	6.34703	6.27223	6.16862	6.33119	6.22499	6.31028	6.22753	6.2164	6.09582	6.06816	5.96503	6.02923	5.87732	5.97446	5.83315	5.65726	5.61586	5.60603	5.54026	5.32284	5.23672	5.21235	5.09799	4.90094	4.75856	4.65611	4.43896	4.23714	4.0117	3.77115	3.5495	3.23664	2.93623	2.72623	2.47153	2.16406	1.86612	1.81525	1.54582	1.38406	1.08602	1.07209
304.1	6.83622	6.87713	6.78185	6.72601	6.60614	6.70902	6.57761	6.42386	6.35159	6.24776	6.40882	6.30451	6.39008	6.30753	6.2911	6.17475	6.14912	6.04262	6.10443	5.9525	6.0457	5.9026	5.7333	5.68775	5.6799	5.60759	5.38963	5.30428	5.28169	5.1546	4.96523	4.82244	4.71727	4.49325	4.29512	4.06623	3.82148	3.59775	3.27792	2.97805	2.76168	2.50166	2.19415	1.89164	1.84182	1.5718	1.4092	1.10117	1.09038
304	6.91942	6.96312	6.86478	6.80576	6.68504	6.79301	6.66277	6.50192	6.43232	6.3269	6.4862	6.38397	6.46986	6.38775	6.3671	6.25574	6.22982	6.1197	6.18023	6.02806	6.11782	5.97106	5.80953	5.76138	5.75404	5.67481	5.45745	5.37185	5.35144	5.21034	5.03084	4.88613	4.7776	4.54909	4.35372	4.12025	3.87296	3.6461	3.31962	3.0211	2.79851	2.53235	2.22409	1.91835	1.86935	1.59709	1.43308	1.11795	1.10948
303.9	7.00341	7.04984	6.94793	6.88756	6.76497	6.87698	6.74962	6.5821	6.51556	6.40685	6.56503	6.46369	6.54968	6.46949	6.44505	6.33724	6.31015	6.1965	6.25799	6.10536	6.19131	6.04147	5.88691	5.83512	5.82709	5.74213	5.52708	5.44001	5.4213	5.26739	5.09819	4.95143	4.83872	4.60535	4.41409	4.17399	3.92491	3.69562	3.36316	3.06488	2.83618	2.56413	2.25517	1.94655	1.89679	1.62324	1.45795	1.13486	1.12948
303.8	7.0896	7.13603	7.03075	6.96984	6.84581	6.96011	6.83696	6.66464	6.59929	6.48803	6.6451	6.54391	6.63192	6.55305	6.52454	6.42028	6.38905	6.27493	6.33721	6.18291	6.2662	6.1138	5.96405	5.91059	5.90123	5.81094	5.59908	5.51001	5.49155	5.32675	5.16636	5.01944	4.90131	4.66307	4.47524	4.22792	3.97696	3.74722	3.40791	3.10895	2.87481	2.59704	2.28643	1.97613	1.92457	1.65	1.48429	1.1518	1.15018
303.7	7.17541	7.22114	7.11435	7.05067	6.92649	7.04277	6.9241	6.7469	6.68265	6.56947	6.72538	6.62444	6.71494	6.63597	6.60387	6.50263	6.46841	6.35377	6.41579	6.26131	6.34126	6.18635	6.04151	5.98612	5.97443	5.87977	5.67107	5.57952	5.56171	5.38677	5.23458	5.08684	4.96244	4.72194	4.53751	4.28257	4.0291	3.79864	3.45306	3.15275	2.91294	2.63042	2.31795	2.00612	1.94989	1.67556	1.50918	1.16937	1.16924
303.6	7.26115	7.30638	7.19914	7.13214	7.00802	7.12428	7.01137	6.82907	6.76576	6.65012	6.8051	6.70616	6.79763	6.71886	6.68429	6.58701	6.54786	6.43356	6.4938	6.34252	6.41497	6.25915	6.11936	6.06125	6.04751	5.95017	5.74365	5.64956	5.63039	5.44723	5.30355	5.15452	5.02341	4.78083	4.60008	4.33638	4.08184	3.85088	3.49804	3.19797	2.95321	2.66395	2.35044	2.03631	1.97726	1.70108	1.53546	1.18835	1.18989
303.5	7.34643	7.38961	7.28347	7.21389	7.08916	7.20512	7.09749	6.91099	6.84889	6.73099	6.88294	6.78816	6.88031	6.79987	6.76371	6.67032	6.62743	6.51331	6.57032	6.42211	6.48675	6.33015	6.19562	6.13536	6.12143	6.01997	5.81558	5.71838	5.69923	5.5071	5.37194	5.2221	5.08436	4.83921	4.66204	4.38799	4.13462	3.90237	3.54287	3.24216	2.99412	2.69887	2.38149	2.06565	2.00393	1.72674	1.56029	1.20805	1.20868
303.4	7.43171	7.4707	7.36628	7.29404	7.16959	7.28557	7.1827	6.99183	6.93091	6.81163	6.96047	6.86966	6.96067	6.87924	6.84306	6.75205	6.70656	6.59258	6.64507	6.50094	6.55701	6.40049	6.27252	6.2077	6.19392	6.08931	5.88572	5.78712	5.76677	5.56662	5.43854	5.2897	5.14478	4.89674	4.72329	4.43955	4.18661	3.95538	3.58646	3.28468	3.03524	2.73299	2.41194	2.09484	2.0298	1.75204	1.58385	1.22831	1.22634
303.3	7.51618	7.55084	7.44748	7.37312	7.24928	7.36652	7.26751	7.07251	7.01324	6.89308	7.03855	6.95122	7.04198	6.95886	6.92202	6.83339	6.78461	6.67141	6.71912	6.5798	6.62694	6.47172	6.35034	6.2794	6.26598	6.15894	5.95569	5.85765	5.83332	5.62755	5.50474	5.35855	5.20731	4.9541	4.78446	4.49274	4.23863	4.00824	3.63208	3.32862	3.0772	2.76838	2.4438	2.12428	2.05546	1.77701	1.60682	1.24981	1.24532
303.2	7.59976	7.63109	7.52647	7.45168	7.32976	7.44725	7.35225	7.15192	7.09439	6.9749	7.11619	7.03189	7.12306	7.03775	7.00178	6.91501	6.86141	6.7502	6.79252	6.65666	6.69571	6.5434	6.42648	6.35001	6.33726	6.22813	6.02529	5.92831	5.89953	5.68926	5.57094	5.42688	5.26894	5.01047	4.84539	4.54605	4.29059	4.06007	3.67729	3.37517	3.11886	2.80346	2.47627	2.15305	2.08258	1.8011	1.62791	1.27244	1.26463
303.1	7.68599	7.71335	7.60871	7.53232	7.41252	7.52945	7.43936	7.23399	7.17912	7.05788	7.19651	7.1142	7.20605	7.11847	7.08427	6.99997	6.93994	6.83167	6.86781	6.73617	6.76586	6.61697	6.50586	6.42346	6.41122	6.29973	6.09745	6.00264	5.96901	5.75456	5.64021	5.49803	5.33332	5.0707	4.90832	4.60191	4.34582	4.11388	3.72398	3.42489	3.16319	2.84092	2.51053	2.1842	2.11204	1.82619	1.64886	1.2973	1.28617
303	7.77003	7.79517	7.68902	7.61193	7.49335	7.61008	7.52263	7.31504	7.26326	7.13896	7.27479	7.19469	7.28662	7.19737	7.16521	7.08299	7.0159	6.91166	6.94121	6.8135	6.83402	6.68847	6.58336	6.49607	6.48319	6.36865	6.16846	6.07282	6.03523	5.81799	5.70711	5.56774	5.39599	5.13134	4.96962	4.65573	4.39977	4.16585	3.76887	3.47308	3.20537	2.87728	2.54282	2.21413	2.13987	1.8492	1.66825	1.31955	1.30671
302.9	7.85401	7.87616	7.76838	7.69365	7.57497	7.68894	7.60635	7.39634	7.34719	7.21977	7.35269	7.27503	7.36722	7.27653	7.24582	7.16445	7.09099	6.99093	7.01381	6.89069	6.90147	6.7595	6.66085	6.56959	6.55458	6.43736	6.23977	6.14407	6.10179	5.88123	5.77454	5.63606	5.45916	5.19142	5.03067	4.70945	4.45371	4.21789	3.81399	3.52024	3.24724	2.91261	2.57512	2.24518	2.16823	1.8721	1.68826	1.3405	1.32642
302.8	7.93878	7.95464	7.84796	7.77372	7.65611	7.76883	7.6886	7.47581	7.43144	7.3007	7.43002	7.35432	7.44629	7.35461	7.32625	7.24547	7.16636	7.06804	7.08593	6.96583	6.96888	6.83127	6.73721	6.64189	6.62454	6.50636	6.3095	6.21409	6.16744	5.9442	5.84071	5.70433	5.5198	5.25202	5.09114	4.76349	4.50755	4.26842	3.85942	3.56662	3.28891	2.94609	2.60706	2.27661	2.19417	1.89481	1.708	1.36181	1.34395
302.7	8.02236	8.03268	7.92732	7.8528	7.73759	7.84758	7.76992	7.55577	7.51512	7.38203	7.50688	7.43429	7.52453	7.43248	7.40487	7.32657	7.24216	7.14554	7.15866	7.04271	7.03587	6.9032	6.81348	6.71382	6.69213	6.57577	6.37892	6.28481	6.23283	6.00811	5.9062	5.77305	5.58059	5.31292	5.14935	4.81888	4.56078	4.31693	3.90535	3.61304	3.33084	2.97874	2.64108	2.30902	2.22084	1.91824	1.72765	1.38413	1.36241
302.6	8.1039	8.10999	8.00485	7.93228	7.81806	7.92578	7.8493	7.63498	7.59746	7.46355	7.58262	7.51435	7.60203	7.50917	7.48213	7.40654	7.31735	7.22262	7.22992	7.11771	7.10244	6.97479	6.8888	6.78384	6.75996	6.64348	6.44654	6.35481	6.29806	6.07207	5.97139	5.84028	5.6412	5.37299	5.20557	4.87353	4.61215	4.36513	3.94995	3.65853	3.3717	3.01058	2.67515	2.3404	2.24731	1.94092	1.74704	1.40517	1.37919
302.5	8.18589	8.18733	8.0842	8.01279	7.89982	8.00496	7.93121	7.71557	7.67924	7.54581	7.65978	7.59623	7.68118	7.58675	7.56003	7.48818	7.39254	7.30055	7.30162	7.19429	7.16989	7.04761	6.9662	6.85521	6.82962	6.71168	6.51545	6.4253	6.36532	6.13911	6.03724	5.90876	5.70269	5.43463	5.26279	4.93042	4.66497	4.41581	3.99761	3.70537	3.41465	3.04412	2.71023	2.37393	2.27544	1.96412	1.76734	1.42818	1.39836
302.4	8.26978	8.26502	8.16571	8.09337	7.98166	8.08656	8.01423	7.79624	7.76252	7.6281	7.73887	7.67979	7.76207	7.66509	7.64009	7.5699	7.46827	7.37885	7.37551	7.27191	7.23862	7.12422	7.04458	6.9291	6.90111	6.78133	6.58643	6.49725	6.43318	6.20776	6.10415	5.9783	5.76606	5.49767	5.32173	4.98856	4.71984	4.46757	4.04697	3.75248	3.45965	3.07964	2.74779	2.40906	2.30448	1.98915	1.78859	1.45443	1.41899
302.3	8.35239	8.34194	8.24707	8.17288	8.06237	8.16628	8.0957	7.87583	7.84459	7.71085	7.81727	7.76205	7.8418	7.743	7.72111	7.65227	7.54306	7.45704	7.44846	7.34909	7.30604	7.19986	7.12261	7.00086	6.97131	6.84997	6.65654	6.56886	6.50144	6.27745	6.16989	6.04712	5.8296	5.56006	5.38066	5.04666	4.77413	4.51952	4.09527	3.79918	3.50416	3.11503	2.78613	2.44277	2.3334	2.01402	1.80771	1.48133	1.43882
302.2	8.43561	8.4196	8.32877	8.25259	8.14443	8.24572	8.17748	7.95518	7.92608	7.79253	7.89638	7.84362	7.92107	7.82181	7.80174	7.73548	7.6177	7.53436	7.52152	7.42608	7.37339	7.27589	7.2018	7.07285	7.04269	6.91823	6.72692	6.64041	6.57024	6.34812	6.23484	6.11618	5.89231	5.62224	5.43889	5.10418	4.8293	4.57127	4.14423	3.84564	3.54745	3.15102	2.82436	2.47493	2.36223	2.03906	1.82614	1.508	1.45816
302.1	8.51788	8.49588	8.41138	8.33249	8.22638	8.32423	8.25896	8.0357	8.0091	7.87489	7.97621	7.92586	8.00018	7.90022	7.88255	7.81981	7.69167	7.61203	7.59507	7.50366	7.44041	7.35214	7.28069	7.14629	7.11459	6.98818	6.79667	6.71268	6.63856	6.41932	6.29994	6.18488	5.95565	5.68566	5.49721	5.16199	4.88619	4.6232	4.19327	3.89154	3.59135	3.18816	2.86429	2.5075	2.38885	2.06482	1.8455	1.53461	1.47705
302	8.60187	8.57377	8.4935	8.41404	8.3093	8.40326	8.34068	8.11834	8.09164	7.95815	8.05699	8.00906	8.08021	7.97885	7.96328	7.90327	7.76632	7.69109	7.66942	7.5808	7.50901	7.42927	7.35978	7.22101	7.18634	7.05943	6.8663	6.7867	6.70664	6.49116	6.36612	6.25451	6.01826	5.74924	5.55509	5.22034	4.94313	4.67547	4.24283	3.93906	3.63643	3.22592	2.90449	2.54128	2.41669	2.09214	1.8657	1.56131	1.49601
301.9	8.68616	8.65177	8.57569	8.49486	8.39195	8.48393	8.4219	8.20192	8.17504	8.04158	8.1382	8.09234	8.1606	8.05745	8.04466	7.98716	7.842	7.76988	7.74551	7.6585	7.57876	7.5061	7.43919	7.29585	7.25825	7.13168	6.93649	6.86096	6.77505	6.5651	6.43178	6.32596	6.07977	5.81183	5.61326	5.27787	5.00139	4.72739	4.29357	3.98771	3.68311	3.2649	2.94632	2.5769	2.44318	2.12022	1.88616	1.58999	1.51547
301.8	8.7709	8.72911	8.65889	8.57555	8.47464	8.56523	8.50293	8.28527	8.25789	8.12574	8.21878	8.17641	8.24072	8.13631	8.12664	8.07042	7.91716	7.84966	7.82138	7.73701	7.64927	7.58196	7.51852	7.36992	7.33014	7.20429	7.00726	6.93526	6.84308	6.6411	6.49892	6.3972	6.14282	5.87674	5.67021	5.33636	5.05912	4.77857	4.34435	4.03689	3.72965	3.3042	2.98843	2.61293	2.47008	2.14901	1.90701	1.61989	1.53574
301.7	8.85471	8.80663	8.74092	8.65534	8.5584	8.64533	8.5831	8.36814	8.33979	8.20916	8.29978	8.25881	8.32276	8.2142	8.20837	8.15291	7.99218	7.92898	7.89606	7.81553	7.71941	7.65774	7.59644	7.44278	7.4012	7.27621	7.07541	7.00733	6.91134	6.71566	6.56513	6.46667	6.20434	5.9417	5.72746	5.39253	5.11488	4.82799	4.39538	4.08617	3.77474	3.34383	3.0292	2.64854	2.49551	2.17601	1.92608	1.64959	1.55529
301.6	8.94003	8.88506	8.82396	8.73729	8.6445	8.72601	8.66541	8.45308	8.42307	8.29425	8.38334	8.34235	8.40761	8.29434	8.29215	8.23642	8.06702	8.00923	7.97312	7.89609	7.79113	7.73561	7.67461	7.51862	7.47429	7.35015	7.14575	7.08146	6.98102	6.79264	6.63256	6.5376	6.26848	6.00821	5.78611	5.44989	5.17158	4.87981	4.44784	4.13633	3.82195	3.38458	3.07227	2.68626	2.52264	2.20386	1.94651	1.68063	1.57701
301.5	9.02562	8.96287	8.90669	8.81993	8.73006	8.80685	8.74632	8.53747	8.50514	8.37869	8.46665	8.42545	8.49173	8.37456	8.37464	8.31811	8.14245	8.09012	8.05012	7.97593	7.86113	7.81404	7.75143	7.59307	7.54754	7.42436	7.2165	7.15543	7.05003	6.8704	6.70007	6.60964	6.33197	6.07512	5.84477	5.50802	5.22801	4.93101	4.49957	4.18528	3.86816	3.42545	3.11574	2.7231	2.54883	2.23148	1.96651	1.71126	1.59855
301.4	9.11111	9.04075	8.98815	8.90176	8.81513	8.88684	8.82608	8.61996	8.58556	8.46335	8.54905	8.50751	8.57633	8.45342	8.45746	8.39965	8.21805	8.17058	8.12455	8.05552	7.9299	7.89177	7.82886	7.66697	7.62064	7.49746	7.28756	7.2288	7.11843	6.94676	6.76702	6.67982	6.39709	6.14237	5.90313	5.56711	5.28461	4.9818	4.54993	4.2336	3.91407	3.46593	3.15875	2.75925	2.57548	2.25842	1.98613	1.74181	1.62035
301.3	9.19555	9.12092	9.07097	8.98582	8.90104	8.96863	8.90724	8.70319	8.66741	8.54921	8.63228	8.59044	8.66007	8.53174	8.54015	8.48139	8.29502	8.25124	8.19879	8.13659	7.99849	7.97058	7.90795	7.74046	7.69382	7.57029	7.3584	7.30307	7.18947	7.02351	6.83488	6.74989	6.46355	6.21004	5.96169	5.62704	5.34262	5.03228	4.60096	4.28188	3.9605	3.5075	3.2021	2.79599	2.60294	2.28663	2.00485	1.77209	1.6415
301.2	9.27948	9.20144	9.15345	9.07078	8.98644	9.05022	8.98819	8.78546	8.74822	8.63386	8.71468	8.67231	8.74258	8.60959	8.62149	8.56135	8.37134	8.33148	8.2729	8.21542	8.06693	8.04724	7.98476	7.81369	7.76644	7.64288	7.42866	7.37627	7.25859	7.09917	6.90176	6.8202	6.52949	6.2772	6.01862	5.68641	5.39949	5.08103	4.65131	4.32961	4.00558	3.54696	3.24545	2.83219	2.63137	2.3148	2.02466	1.80072	1.66281
301.1	9.36458	9.28221	9.23592	9.15605	9.07334	9.13367	9.07038	8.87045	8.83082	8.721	8.79841	8.75522	8.82702	8.68953	8.70345	8.64025	8.44842	8.41318	8.34709	8.2928	8.13789	8.12537	8.06351	7.88797	7.84033	7.71601	7.4993	7.45055	7.32867	7.17616	6.96935	6.89163	6.59714	6.34389	6.07645	5.74821	5.45681	5.1307	4.7037	4.37792	4.05061	3.58853	3.28932	2.87021	2.66098	2.34434	2.04552	1.82966	1.68414
301	9.45131	9.36533	9.31897	9.24301	9.16112	9.21858	9.15393	8.95677	8.915	8.80867	8.88366	8.83894	8.913	8.7704	8.78626	8.71997	8.52639	8.49525	8.42344	8.37109	8.21166	8.20551	8.14427	7.96277	7.91531	7.79011	7.5728	7.52615	7.39935	7.25477	7.03947	6.96477	6.66515	6.41179	6.13466	5.81303	5.51444	5.18249	4.7576	4.42729	4.09741	3.63147	3.33422	2.91057	2.69386	2.37489	2.06903	1.85907	1.70767
300.9	9.53673	9.44908	9.40304	9.32946	9.24905	9.30306	9.23728	9.04345	8.9992	8.89623	8.9687	8.92144	9.00042	8.85051	8.86806	8.79998	8.60241	8.57742	8.50016	8.44917	8.28594	8.2851	8.22305	8.03832	7.99039	7.86463	7.64743	7.6003	7.46909	7.33345	7.10987	7.03567	6.7314	6.47987	6.19279	5.87724	5.57282	5.23263	4.81286	4.47682	4.14389	3.67578	3.37841	2.9516	2.72707	2.40504	2.0917	1.88779	1.7316
300.8	9.62216	9.53218	9.48549	9.41573	9.33597	9.38689	9.3195	9.12879	9.0808	8.98281	9.05281	9.00267	9.08733	8.93053	8.94907	8.87933	8.67724	8.65972	8.57694	8.52638	8.36029	8.36438	8.29991	8.11492	8.06386	7.93803	7.72077	7.6724	7.53804	7.41011	7.17948	7.10499	6.7951	6.54667	6.25011	5.93926	5.62983	5.28198	4.86603	4.52578	4.18919	3.71744	3.42161	2.99195	2.75907	2.43477	2.11436	1.91462	1.75326
300.7	9.70905	9.61623	9.56886	9.50351	9.42287	9.46984	9.40147	9.21489	9.16358	9.07009	9.13825	9.08536	9.17498	9.01213	9.03093	8.95967	8.75453	8.74327	8.65512	8.60537	8.43454	8.4446	8.37672	8.19208	8.13814	8.01165	7.79525	7.74509	7.6075	7.48793	7.24864	7.17414	6.85959	6.61428	6.30726	6.00105	5.68837	5.33327	4.91903	4.57491	4.23451	3.75895	3.46473	3.03333	2.79036	2.46597	2.13808	1.94223	1.77504
300.6	9.79609	9.70073	9.65139	9.59122	9.50951	9.55264	9.48238	9.3009	9.24359	9.15774	9.22289	9.16988	9.2621	9.09397	9.11127	9.03911	8.83164	8.82618	8.7333	8.6838	8.51003	8.52381	8.45196	8.26798	8.2122	8.08612	7.87038	7.81778	7.67756	7.56508	7.31747	7.24248	6.92355	6.68117	6.36441	6.06297	5.74568	5.38437	4.9724	4.62253	4.27874	3.79983	3.50696	3.07372	2.8215	2.49901	2.1634	1.96908	1.79565
300.5	9.88583	9.78619	9.73675	9.67967	9.59772	9.63554	9.56518	9.38856	9.3247	9.24676	9.30806	9.25664	9.35025	9.17682	9.19216	9.12046	8.91184	8.91103	8.81384	8.7641	8.58662	8.60492	8.52962	8.3453	8.28818	8.1623	7.9459	7.89296	7.74994	7.64222	7.38753	7.31228	6.98899	6.74841	6.42205	6.12569	5.8043	5.43829	5.02867	4.67128	4.32434	3.84262	3.55225	3.11516	2.85491	2.53494	2.19159	1.99854	1.81727
300.4	9.97443	9.87312	9.82253	9.76771	9.68599	9.72078	9.64757	9.47533	9.40555	9.33582	9.3924	9.34338	9.43664	9.25839	9.27168	9.2024	8.99339	8.99517	8.89454	8.84554	8.66249	8.6863	8.60723	8.42161	8.36427	8.23684	8.01996	7.96755	7.82118	7.71844	7.45651	7.38181	7.05375	6.81423	6.47938	6.1883	5.86369	5.49216	5.08449	4.72018	4.36992	3.886	3.59645	3.15548	2.88792	2.57026	2.21892	2.02957	1.84001
300.3	10.0627	9.96077	9.90802	9.85562	9.77368	9.80591	9.73012	9.56277	9.48665	9.42457	9.47712	9.43033	9.52299	9.34025	9.35135	9.28419	9.07485	9.08018	8.97509	8.92704	8.73794	8.76707	8.68526	8.49786	8.43962	8.31126	8.09597	8.04239	7.892	7.79578	7.52513	7.45057	7.11928	6.88	6.53649	6.2495	5.92222	5.54743	5.14012	4.77052	4.41567	3.93032	3.64145	3.19609	2.9217	2.60604	2.24733	2.06026	1.86377
300.2	10.1507	10.0485	9.99368	9.94267	9.86105	9.89154	9.81275	9.65003	9.56931	9.51284	9.56137	9.51688	9.60933	9.42261	9.4325	9.36467	9.15652	9.16436	9.05536	9.00667	8.81328	8.84861	8.76311	8.57474	8.51678	8.3835	8.17261	8.11765	7.96328	7.87136	7.59386	7.51804	7.18479	6.94561	6.59459	6.31168	5.98095	5.60312	5.19554	4.82072	4.46074	3.97483	3.68604	3.23516	2.95519	2.64163	2.27524	2.0896	1.88718
300.1	10.2392	10.137	10.0791	10.0305	9.94826	9.97755	9.89634	9.73761	9.65093	9.60027	9.6464	9.60213	9.69642	9.50603	9.51505	9.44535	9.23868	9.2488	9.13762	9.08788	8.88931	8.92955	8.84092	8.65303	8.59317	8.45641	8.24855	8.19254	8.03403	7.94744	7.66271	7.58512	7.24986	7.01152	6.65383	6.37368	6.03992	5.65688	5.25167	4.87097	4.50635	4.02019	3.72987	3.27402	2.988	2.67763	2.3038	2.12055	1.91124
300	10.3279	10.2258	10.1648	10.1187	10.0366	10.0634	9.97982	9.82505	9.7336	9.68765	9.73136	9.68856	9.78288	9.58907	9.59768	9.52705	9.32076	9.33381	9.21937	9.16822	8.96641	9.01076	8.91802	8.73217	8.66917	8.53061	8.32518	8.26752	8.10535	8.02235	7.73332	7.65185	7.31401	7.07653	6.71253	6.43379	6.09851	5.70963	5.30738	4.92223	4.55067	4.06523	3.77348	3.31321	3.02135	2.71389	2.33168	2.15129	1.93445
299.9	10.4146	10.3141	10.2498	10.2063	10.1242	10.1462	10.0626	9.91145	9.81537	9.77357	9.81285	9.77413	9.86757	9.67154	9.67836	9.60723	9.40237	9.41858	9.3009	9.247	9.04133	9.08985	8.99257	8.80892	8.7431	8.60439	8.40147	8.34017	8.17537	8.09641	7.8032	7.71625	7.37655	7.13953	6.77042	6.49146	6.15504	5.76114	5.36077	4.97157	4.59423	4.1081	3.81429	3.35138	3.05318	2.74822	2.35863	2.17944	1.95722
299.8	10.5004	10.4017	10.3342	10.2937	10.2118	10.2296	10.1449	9.99839	9.89778	9.85908	9.89527	9.86075	9.95216	9.75355	9.75741	9.68535	9.48429	9.50339	9.38264	9.32619	9.11691	9.16889	9.06608	8.88646	8.81733	8.67795	8.47833	8.41219	8.24621	8.16885	7.87357	7.78014	7.43893	7.20311	6.82854	6.5493	6.21104	5.81117	5.41498	5.02018	4.63791	4.15113	3.8546	3.39059	3.08448	2.7835	2.38647	2.20776	1.98049
299.7	10.5864	10.489	10.4179	10.381	10.2991	10.3143	10.2273	10.0866	9.98136	9.94619	9.97672	9.9493	10.0382	9.83558	9.83731	9.76363	9.56725	9.58827	9.4646	9.40547	9.19304	9.24912	9.13986	8.96403	8.8915	8.75299	8.55459	8.48461	8.31611	8.24114	7.94605	7.84424	7.5031	7.26663	6.88729	6.60822	6.26772	5.86323	5.4707	5.06917	4.6825	4.1943	3.89601	3.43218	3.11676	2.81842	2.41553	2.2377	2.00469
299.6	10.6726	10.5767	10.5027	10.4685	10.3861	10.4001	10.31	10.1748	10.0639	10.0325	10.058	10.0367	10.1249	9.91721	9.91651	9.84168	9.65097	9.67217	9.54575	9.48493	9.27052	9.32954	9.21446	9.04034	8.96369	8.82714	8.63107	8.556	8.38579	8.31427	8.01821	7.90901	7.56726	7.3284	6.94586	6.66741	6.32379	5.91487	5.52641	5.11796	4.72821	4.2375	3.93731	3.47343	3.1503	2.85375	2.44436	2.26758	2.03036
299.5	10.7584	10.6654	10.5888	10.5568	10.4744	10.4863	10.3941	10.2633	10.1472	10.1191	10.1386	10.1258	10.2109	9.99984	9.99654	9.92143	9.73613	9.75755	9.62866	9.5654	9.34791	9.41051	9.29	9.11624	9.03678	8.9012	8.70859	8.62691	8.45642	8.38767	8.09095	7.97422	7.63251	7.39005	7.0042	6.72609	6.38084	5.96748	5.58303	5.16667	4.77481	4.28065	3.98004	3.51537	3.18423	2.88795	2.47376	2.29801	2.05752
299.4	10.8414	10.7536	10.6732	10.645	10.5614	10.5712	10.4779	10.3504	10.229	10.2049	10.2189	10.2149	10.2967	10.0798	10.0769	10.0001	9.81914	9.84233	9.70985	9.64408	9.42454	9.48959	9.3636	9.1917	9.10952	8.97389	8.78559	8.69613	8.52655	8.45926	8.16367	8.0378	7.6974	7.45138	7.06205	6.7834	6.43765	6.01906	5.63691	5.21398	4.81999	4.32206	4.02116	3.55528	3.21838	2.92093	2.50313	2.32622	2.08585
299.3	10.9247	10.8433	10.758	10.7335	10.6499	10.6553	10.5614	10.4372	10.3118	10.2894	10.3001	10.3018	10.382	10.16	10.1573	10.08	9.90228	9.92765	9.79089	9.72291	9.5006	9.56925	9.43712	9.26784	9.18337	9.04632	8.86266	8.7665	8.59688	8.52919	8.23545	8.10107	7.76112	7.51227	7.12109	6.83991	6.49583	6.07128	5.6911	5.26293	4.86545	4.36507	4.06121	3.5955	3.25241	2.95357	2.53257	2.35473	2.11429
299.2	11.0083	10.932	10.8418	10.8218	10.7371	10.7387	10.6452	10.5242	10.3948	10.3734	10.3806	10.3881	10.4659	10.2405	10.2371	10.1596	9.98426	10.0121	9.87312	9.80134	9.57695	9.64929	9.50984	9.34486	9.25735	9.11927	8.94114	8.83836	8.66637	8.59957	8.30742	8.16572	7.82519	7.57181	7.17982	6.89642	6.55514	6.12362	5.74506	5.31012	4.91146	4.40766	4.10169	3.63562	3.28711	2.98821	2.56246	2.38358	2.1423
299.1	11.0911	11.0204	10.9248	10.9093	10.8229	10.821	10.7281	10.6096	10.4779	10.4572	10.4584	10.4738	10.5483	10.3206	10.3168	10.2391	10.0675	10.0957	9.95405	9.87863	9.65281	9.72778	9.58173	9.42005	9.32943	9.19146	9.01845	8.90978	8.73481	8.66848	8.37841	8.22928	7.88898	7.63094	7.23793	6.95153	6.61426	6.17547	5.79801	5.35582	4.95639	4.45053	4.13964	3.67547	3.32122	3.02381	2.59223	2.41149	2.1691
299	11.1746	11.1086	11.0072	10.9963	10.9086	10.9032	10.8118	10.6954	10.5611	10.5408	10.5363	10.56	10.6308	10.4007	10.3959	10.3187	10.1509	10.1789	10.035	9.95703	9.73016	9.80615	9.65413	9.49475	9.40046	9.26502	9.09538	8.98177	8.80315	8.73775	8.44793	8.29223	7.95288	7.68916	7.29653	7.00622	6.67375	6.22665	5.85066	5.40192	5.00155	4.49386	4.17807	3.71615	3.35374	3.06048	2.62404	2.4386	2.19592
298.9	11.2586	11.1962	11.0912	11.0843	10.9942	10.9868	10.8961	10.7821	10.645	10.6237	10.6148	10.6472	10.7131	10.4814	10.4743	10.3989	10.2349	10.262	10.1178	10.035	9.81006	9.88487	9.72701	9.57144	9.47132	9.33967	9.17195	9.05502	8.87189	8.80701	8.51715	8.35641	8.01491	7.74819	7.35537	7.06151	6.73373	6.2773	5.90421	5.44863	5.04731	4.53817	4.2171	3.75829	3.38757	3.09787	2.65602	2.46649	2.22296
298.8	11.3433	11.2833	11.175	11.1733	11.0804	11.0697	10.9811	10.8688	10.7281	10.7054	10.6936	10.7348	10.7957	10.5629	10.5535	10.4796	10.3197	10.345	10.2001	10.1133	9.89129	9.96334	9.79953	9.64887	9.54138	9.41364	9.24965	9.12903	8.94026	8.87574	8.58619	8.42157	8.07621	7.80754	7.41533	7.11798	6.79326	6.3283	5.95778	5.49536	5.0932	4.58217	4.2565	3.80114	3.42294	3.13477	2.69034	2.49556	2.2512
298.7	11.4284	11.3713	11.2601	11.262	11.1682	11.1536	11.0662	10.9558	10.8119	10.7887	10.7728	10.8235	10.8772	10.6457	10.6335	10.5615	10.405	10.4284	10.2842	10.1926	9.97259	10.0432	9.87518	9.72493	9.61364	9.48771	9.32904	9.20394	9.01061	8.94513	8.65481	8.48697	8.13766	7.86703	7.47611	7.17532	6.85313	6.38025	6.01248	5.54267	5.14102	4.62744	4.2962	3.84442	3.46013	3.17223	2.72455	2.52653	2.28066
298.6	11.5126	11.4583	11.3451	11.3496	11.2548	11.2365	11.1501	11.0409	10.8951	10.8709	10.8511	10.9089	10.9567	10.7275	10.7127	10.6431	10.4896	10.5106	10.367	10.2726	10.0524	10.1214	9.94887	9.80041	9.68455	9.56064	9.40851	9.27647	9.08046	9.01241	8.72366	8.55043	8.19853	7.92686	7.5354	7.23156	6.91194	6.43129	6.06561	5.58813	5.18818	4.67244	4.3357	3.88629	3.49493	3.20878	2.75822	2.55693	2.31004
298.5	11.5953	11.5468	11.4308	11.4368	11.3416	11.3186	11.2348	11.1267	10.9782	10.9547	10.9298	10.9952	11.0364	10.8104	10.7921	10.7258	10.5747	10.5933	10.4495	10.3527	10.1324	10.2012	10.0226	9.87669	9.75656	9.63348	9.48465	9.34951	9.15074	9.07856	8.79167	8.61276	8.25878	7.98691	7.59457	7.28778	6.97148	6.48252	6.11863	5.63469	5.23519	4.7173	4.3761	3.92656	3.52937	3.24587	2.79178	2.58673	2.33993
298.4	11.6797	11.6365	11.5162	11.5245	11.4294	11.4012	11.3199	11.2125	11.0615	11.0391	11.01	11.0839	11.1167	10.8951	10.8723	10.8095	10.662	10.6761	10.5331	10.4327	10.2134	10.2813	10.0977	9.95381	9.82965	9.7067	9.56167	9.42441	9.22228	9.14537	8.86011	8.67827	8.32123	8.04777	7.65416	7.34496	7.03121	6.53609	6.17137	5.68183	5.28271	4.76229	4.41863	3.96749	3.56511	3.28459	2.82771	2.61696	2.37077
298.3	11.7639	11.7262	11.6024	11.6121	11.5171	11.4842	11.4067	11.2981	11.1441	11.1237	11.0905	11.1731	11.1964	10.9801	10.9532	10.8923	10.7502	10.7588	10.6159	10.513	10.2945	10.3617	10.173	10.0303	9.90322	9.78063	9.6388	9.49988	9.29465	9.21298	8.92815	8.74338	8.38316	8.10931	7.71316	7.40298	7.09191	6.58918	6.22469	5.72866	5.33054	4.80863	4.46152	4.00914	3.60197	3.32382	2.86385	2.64918	2.40361
298.2	11.8454	11.8143	11.6891	11.696	11.6036	11.5661	11.4933	11.3825	11.2256	11.2063	11.1697	11.2604	11.2738	11.063	11.0323	10.9739	10.8366	10.8388	10.6967	10.5925	10.3744	10.4405	10.2488	10.1044	9.97524	9.85316	9.71497	9.57282	9.36569	9.27768	8.99621	8.80633	8.44333	8.17049	7.77232	7.46014	7.15055	6.64013	6.27795	5.77377	5.37789	4.85522	4.50348	4.05005	3.63922	3.36139	2.90035	2.6801	2.43589
298.1	11.9265	11.9013	11.7757	11.7801	11.6901	11.6477	11.5801	11.4675	11.3086	11.2891	11.2496	11.3458	11.3532	11.1458	11.1127	11.0561	10.9233	10.9196	10.7788	10.6726	10.4547	10.5194	10.325	10.1808	10.0469	9.92521	9.79023	9.64531	9.43715	9.34274	9.0631	8.86952	8.50374	8.23039	7.83186	7.51683	7.20899	6.69157	6.33133	5.82052	5.42556	4.90242	4.5466	4.09095	3.67564	3.3988	2.93719	2.71196	2.46922
298	12.0044	11.9859	11.8609	11.8625	11.7753	11.7289	11.6662	11.5503	11.3898	11.3704	11.3284	11.4304	11.4306	11.2288	11.1916	11.1364	11.0081	10.9984	10.8589	10.7507	10.5341	10.5971	10.397	10.2563	10.1162	9.99627	9.8637	9.71774	9.50716	9.40785	9.12848	8.93117	8.56215	8.28869	7.8902	7.57344	7.26638	6.74225	6.38305	5.86629	5.47283	4.94827	4.58788	4.1298	3.71122	3.43318	2.97201	2.74312	2.50179
297.9	12.0829	12.0674	11.9454	11.9437	11.8598	11.8089	11.752	11.6333	11.4718	11.4512	11.4072	11.514	11.5089	11.3131	11.2713	11.2168	11.0924	11.077	10.9391	10.827	10.6132	10.6739	10.4688	10.3315	10.1847	10.0684	9.93711	9.78912	9.57645	9.4734	9.19446	8.99208	8.62013	8.34882	7.94907	7.62975	7.32247	6.79416	6.43578	5.91234	5.52122	4.9947	4.63098	4.16919	3.74768	3.46907	3.00726	2.77507	2.53485
297.8	12.1622	12.1504	12.0294	12.025	11.9456	11.8882	11.8372	11.7169	11.5553	11.5319	11.4856	11.5971	11.5875	11.3973	11.3516	11.2991	11.1774	11.1557	11.0202	10.9059	10.6923	10.7514	10.5416	10.4077	10.2548	10.1399	10.0105	9.86137	9.64843	9.53757	9.26108	9.05485	8.67863	8.40866	8.00734	7.6871	7.38031	6.84619	6.48869	5.95781	5.57052	5.04152	4.6753	4.20919	3.78502	3.50529	3.04182	2.80827	2.5688
297.7	12.2423	12.2327	12.1144	12.1067	12.0311	11.9686	11.9216	11.8008	11.6384	11.6139	11.5637	11.6803	11.6664	11.4817	11.4315	11.3831	11.2619	11.2349	11.1019	10.9861	10.7727	10.8281	10.6149	10.4842	10.325	10.2136	10.083	9.93395	9.72149	9.6023	9.32795	9.11795	8.7377	8.47024	8.06666	7.74359	7.43853	6.89806	6.54248	6.00441	5.62135	5.08858	4.72065	4.2509	3.82208	3.54204	3.07789	2.84451	2.60275
297.6	12.3214	12.3143	12.1984	12.1857	12.1164	12.0471	12.0063	11.8834	11.7206	11.6945	11.6411	11.7631	11.7439	11.5652	11.5104	11.4658	11.3448	11.3125	11.1813	11.0646	10.8513	10.9044	10.6865	10.56	10.394	10.2858	10.155	10.0066	9.79418	9.66631	9.3944	9.18034	8.79668	8.53104	8.12536	7.79867	7.49575	6.95153	6.59376	6.05082	5.67044	5.13233	4.76607	4.29215	3.85784	3.57924	3.11371	2.8793	2.63685
297.5	12.3991	12.3947	12.2806	12.2646	12.2004	12.1241	12.0904	11.9651	11.8028	11.7735	11.7172	11.8434	11.8193	11.648	11.5886	11.5472	11.4276	11.3871	11.2595	11.1422	10.9278	10.9787	10.7573	10.6324	10.4628	10.3563	10.2252	10.0784	9.86556	9.73031	9.45711	9.24242	8.85748	8.59106	8.18387	7.85333	7.55158	7.00386	6.64445	6.09572	5.7193	5.17632	4.81069	4.33146	3.89206	3.61432	3.14897	2.91512	2.67013
297.4	12.4775	12.4743	12.3633	12.3447	12.2861	12.2027	12.1754	12.0477	11.8852	11.8542	11.7957	11.9233	11.8951	11.7312	11.668	11.6299	11.5112	11.4617	11.338	11.2204	11.0064	11.0551	10.8297	10.7055	10.5329	10.428	10.2955	10.1518	9.93945	9.79358	9.52152	9.30575	8.91898	8.65401	8.24379	7.90994	7.60909	7.05668	6.6969	6.14233	5.76873	5.22328	4.85546	4.37284	3.92709	3.65035	3.18489	2.95192	2.70515
297.3	12.5567	12.5546	12.4463	12.4241	12.3719	12.2822	12.2618	12.1287	11.967	11.9341	11.8716	12.0013	11.9713	11.8144	11.7458	11.7128	11.5949	11.5355	11.4166	11.298	11.084	11.1314	10.9032	10.7786	10.6027	10.4988	10.3649	10.2254	10.0113	9.85672	9.58457	9.36922	8.98172	8.71844	8.3048	7.96669	7.66683	7.11009	6.74858	6.18924	5.8181	5.26926	4.90129	4.41357	3.96259	3.68579	3.22093	2.98856	2.74048
297.2	12.6339	12.6334	12.5289	12.5035	12.4562	12.3593	12.3472	12.2081	12.049	12.0127	11.9486	12.0757	12.0449	11.8966	11.8233	11.7951	11.6776	11.6094	11.4932	11.3755	11.1612	11.2054	10.976	10.8518	10.6712	10.568	10.4335	10.298	10.0819	9.9191	9.64667	9.43131	9.04295	8.78162	8.36558	8.02333	7.7231	7.16034	6.79867	6.2358	5.86697	5.31456	4.94584	4.45302	3.99767	3.72087	3.25506	3.02334	2.77487
297.1	12.7103	12.7122	12.6101	12.5846	12.5411	12.4361	12.4319	12.2865	12.1309	12.0912	12.0253	12.1512	12.1178	11.9792	11.9011	11.8763	11.7603	11.6828	11.5697	11.4513	11.2374	11.2793	11.0473	10.9256	10.7395	10.6378	10.5019	10.3707	10.1546	9.98103	9.71035	9.49334	9.10428	8.84573	8.42731	8.08086	7.77866	7.21011	6.84952	6.28264	5.91502	5.35964	4.98925	4.49378	4.03321	3.75671	3.28998	3.05812	2.80849
297	12.7853	12.7884	12.6899	12.6633	12.6241	12.5122	12.5147	12.3645	12.2124	12.1689	12.1018	12.2242	12.1913	12.0609	11.9783	11.9556	11.8415	11.7527	11.6427	11.5258	11.3128	11.3504	11.1167	10.9991	10.8068	10.7069	10.5698	10.4415	10.2262	10.0425	9.77292	9.55512	9.16513	8.90985	8.48967	8.13872	7.83286	7.25877	6.89884	6.3283	5.96195	5.4046	5.03252	4.53489	4.06897	3.79394	3.32395	3.09304	2.84059
296.9	12.8619	12.8658	12.7702	12.7433	12.7082	12.5887	12.5972	12.4437	12.2943	12.2471	12.1774	12.2966	12.2632	12.1446	12.055	12.0346	11.9229	11.8235	11.7162	11.6015	11.389	11.4232	11.1868	11.0724	10.8752	10.7767	10.6376	10.5134	10.2981	10.1053	9.83544	9.61771	9.22753	8.97335	8.55167	8.19679	7.88722	7.30797	6.94946	6.37526	6.00941	5.45051	5.0749	4.5767	4.10547	3.83178	3.35898	3.12846	2.87307
296.8	12.9371	12.9413	12.8497	12.8231	12.7913	12.6637	12.6791	12.5233	12.375	12.3259	12.2532	12.3698	12.3366	12.2274	12.1293	12.1122	12.0032	11.8927	11.7889	11.6757	11.4661	11.4952	11.2563	11.1456	10.9422	10.8475	10.7055	10.5835	10.3705	10.1686	9.89751	9.68163	9.28981	9.03582	8.61383	8.25568	7.94091	7.35771	6.99989	6.42148	6.05738	5.49494	5.11878	4.61788	4.1425	3.87072	3.3951	3.16458	2.90529
296.7	13.0123	13.0173	12.9301	12.9012	12.873	12.7395	12.7604	12.6019	12.4556	12.4049	12.3295	12.4428	12.4103	12.3099	12.2034	12.1893	12.0829	11.9621	11.8613	11.7496	11.542	11.5656	11.3261	11.2178	11.0087	10.9174	10.7729	10.6534	10.4433	10.2312	9.95976	9.74433	9.35258	9.09988	8.67532	8.31484	7.99372	7.40854	7.04991	6.46948	6.10548	5.53911	5.16265	4.66088	4.18032	3.90748	3.43335	3.1999	2.93956
296.6	13.0861	13.0913	13.0087	12.9781	12.9534	12.8156	12.8399	12.6801	12.5343	12.482	12.4061	12.5133	12.483	12.3904	12.2753	12.2638	12.161	12.03	11.9326	11.8228	11.6162	11.634	11.3948	11.29	11.0746	10.9851	10.8387	10.7219	10.514	10.2925	10.0196	9.80624	9.41445	9.16307	8.73493	8.37369	8.0452	7.45858	7.09842	6.51685	6.15359	5.5824	5.20724	4.70254	4.21735	3.9434	3.47113	3.23519	2.97349
296.5	13.1591	13.1649	13.0874	13.0538	13.033	12.8909	12.9184	12.757	12.6109	12.5599	12.4818	12.5833	12.5551	12.4698	12.3468	12.3379	12.2371	12.0963	12.0024	11.8945	11.6896	11.7023	11.4649	11.3617	11.1405	11.0499	10.9024	10.7891	10.5851	10.3526	10.0792	9.86808	9.47449	9.22604	8.79249	8.43314	8.09653	7.51054	7.14608	6.56435	6.20059	5.62546	5.25104	4.74347	4.25435	3.97843	3.50753	3.27119	3.00748
296.4	13.2311	13.2374	13.164	13.1281	13.1121	12.9641	12.9947	12.8323	12.685	12.6377	12.5566	12.6517	12.6253	12.5483	12.4168	12.4102	12.3126	12.1626	12.0702	11.9655	11.7601	11.7696	11.5326	11.4316	11.206	11.1133	10.9649	10.8548	10.6546	10.4118	10.1379	9.92838	9.53364	9.2871	8.84922	8.49149	8.14694	7.56194	7.19147	6.61125	6.24586	5.66732	5.29347	4.78223	4.28976	4.01379	3.54359	3.30608	3.03986
296.3	13.3026	13.3096	13.2399	13.2004	13.1896	13.0376	13.0698	12.9051	12.7586	12.716	12.6306	12.7207	12.6945	12.628	12.4865	12.4823	12.3872	12.2284	12.1396	12.0359	11.8299	11.8358	11.5988	11.5016	11.2724	11.177	11.0269	10.9191	10.7239	10.4698	10.1961	9.98854	9.59281	9.34801	8.90536	8.54933	8.19717	7.61335	7.23703	6.65875	6.29111	5.71042	5.33665	4.82053	4.32429	4.04993	3.57957	3.34131	3.07204
296.2	13.3739	13.3802	13.3138	13.2707	13.2653	13.1097	13.144	12.9761	12.8315	12.7916	12.7037	12.7883	12.7624	12.7053	12.5565	12.5529	12.4597	12.2923	12.2077	12.1051	11.8977	11.9006	11.6624	11.5716	11.3376	11.2397	11.0879	10.9819	10.791	10.5275	10.2543	10.0476	9.65156	9.4083	8.96194	8.60706	8.24636	7.66493	7.28271	6.70558	6.33414	5.75274	5.37855	4.85986	4.35759	4.08615	3.6142	3.37571	3.10377
296.1	13.4423	13.4501	13.386	13.3401	13.3389	13.179	13.2158	13.0457	12.9016	12.8641	12.775	12.8539	12.8285	12.7806	12.6241	12.6215	12.5305	12.3531	12.2741	12.1717	11.965	11.9631	11.7258	11.6407	11.4011	11.3002	11.1471	11.0439	10.8576	10.5841	10.3088	10.1058	9.7091	9.46748	9.01815	8.66278	8.29411	7.71524	7.32874	6.75361	6.37605	5.79431	5.41869	4.89804	4.39131	4.12187	3.64922	3.40869	3.13322
296	13.5111	13.517	13.4567	13.4064	13.4108	13.2467	13.2842	13.1124	12.9694	12.935	12.8437	12.9169	12.8916	12.854	12.6892	12.6856	12.5984	12.4116	12.3384	12.2366	12.0292	12.0228	11.7882	11.7072	11.4615	11.3592	11.2052	11.103	10.9221	10.6399	10.3625	10.1619	9.76619	9.52436	9.07241	8.71718	8.33985	7.76395	7.37397	6.79911	6.4165	5.83426	5.45678	4.93527	4.42309	4.15548	3.68286	3.44132	3.16042
295.9	13.5767	13.5814	13.5267	13.4703	13.479	13.3118	13.3509	13.1778	13.0344	13.004	12.9091	12.9771	12.9529	12.9249	12.7527	12.7462	12.6643	12.4675	12.3999	12.3005	12.0915	12.0804	11.8487	11.771	11.5187	11.4161	11.2602	11.159	10.9844	10.6938	10.4151	10.2143	9.82121	9.57914	9.12638	8.7705	8.38302	7.81048	7.41757	6.84319	6.45629	5.87222	5.49257	4.97137	4.45367	4.18638	3.71409	3.47318	3.18632
295.8	13.6416	13.6448	13.5953	13.5338	13.5466	13.3746	13.4164	13.2432	13.0999	13.0718	12.974	13.0362	13.013	12.9941	12.815	12.8063	12.7286	12.5236	12.4598	12.363	12.1533	12.1361	11.9093	11.833	11.5758	11.4721	11.3147	11.2131	11.0458	10.7477	10.4669	10.2664	9.87622	9.63335	9.18059	8.82271	8.42536	7.85722	7.46078	6.88715	6.49578	5.90899	5.5274	5.00642	4.48453	4.2154	3.74524	3.5044	3.21191
295.7	13.7072	13.7077	13.6618	13.5987	13.613	13.4376	13.4791	13.3087	13.165	13.1388	13.0381	13.0951	13.0728	13.0627	12.8758	12.8655	12.7919	12.58	12.5192	12.4242	12.2142	12.1908	11.9695	11.8951	11.6333	11.5277	11.369	11.2687	11.1068	10.8014	10.5189	10.3192	9.93093	9.68759	9.23475	8.87388	8.46695	7.9043	7.50343	6.93342	6.53529	5.94575	5.56329	5.04201	4.51597	4.24434	3.77482	3.53576	3.23862
295.6	13.7712	13.7703	13.7261	13.6617	13.6789	13.5	13.5416	13.3728	13.2292	13.2061	13.101	13.1534	13.1297	13.1313	12.9355	12.9221	12.8544	12.6347	12.5767	12.4843	12.2725	12.2459	12.029	11.9552	11.6912	11.5822	11.4227	11.3224	11.1665	10.8539	10.5715	10.3709	9.98544	9.74255	9.2879	8.92471	8.50766	7.95219	7.54599	6.97938	6.57542	5.98291	5.59917	5.07715	4.54888	4.27356	3.80387	3.56829	3.26411
295.5	13.8348	13.8338	13.7874	13.7245	13.7426	13.5625	13.6019	13.4365	13.2937	13.2735	13.1628	13.2102	13.1873	13.1983	12.9955	12.978	12.9166	12.689	12.6347	12.5443	12.3299	12.3001	12.0896	12.0135	11.7508	11.6364	11.4769	11.3745	11.2256	10.906	10.6236	10.4207	10.0407	9.79698	9.34071	8.97454	8.54807	7.99945	7.58872	7.02612	6.61611	6.01982	5.6353	5.11247	4.58082	4.30491	3.83358	3.59984	3.29039
295.4	13.8953	13.8973	13.8469	13.784	13.8023	13.6214	13.66	13.4964	13.3543	13.3384	13.2229	13.2644	13.2433	13.2623	13.052	13.0305	12.9748	12.7409	12.6889	12.6022	12.3838	12.3518	12.1462	12.0697	11.8076	11.688	11.5286	11.4244	11.2822	10.9563	10.6731	10.4681	10.0943	9.84873	9.39124	9.0215	8.58643	8.0435	7.62856	7.06995	6.65495	6.05375	5.66949	5.14592	4.61083	4.33394	3.86147	3.62763	3.31453
295.3	13.9551	13.9579	13.9071	13.8433	13.861	13.6798	13.7173	13.5548	13.4136	13.4016	13.2824	13.3194	13.2991	13.3248	13.1069	13.0814	13.0324	12.7916	12.7421	12.6574	12.4383	12.4024	12.2013	12.1249	11.862	11.7396	11.5786	11.473	11.3372	11.0063	10.7223	10.5143	10.1484	9.89997	9.443	9.06812	8.62443	8.08746	7.66838	7.11389	6.69313	6.08816	5.70373	5.17996	4.64046	4.36338	3.89023	3.65665	3.3394
295.2	14.0122	14.0167	13.964	13.9012	13.9178	13.7355	13.7736	13.6115	13.4692	13.4613	13.3416	13.3728	13.3527	13.3846	13.16	13.1299	13.0879	12.841	12.7926	12.7097	12.4902	12.4517	12.2542	12.1784	11.9136	11.7888	11.6276	11.5209	11.3897	11.0554	10.7701	10.5599	10.2015	9.94813	9.49297	9.11217	8.66119	8.13063	7.70658	7.15592	6.73064	6.12207	5.73566	5.21239	4.671	4.39077	3.917	3.68319	3.36381
295.1	14.0681	14.0733	14.0206	13.9598	13.9723	13.7903	13.8271	13.6677	13.5255	13.5204	13.3992	13.4252	13.4049	13.4433	13.2117	13.1772	13.1412	12.8901	12.8427	12.7609	12.5419	12.4993	12.3064	12.2316	11.9634	11.8372	11.6759	11.5677	11.4406	11.1033	10.8167	10.6051	10.2534	9.99589	9.54272	9.15631	8.69796	8.17329	7.74614	7.19748	6.76822	6.15746	5.76711	5.24603	4.7034	4.41581	3.94487	3.7108	3.38792
295	14.1213	14.1292	14.0768	14.016	14.0251	13.8443	13.8787	13.723	13.5798	13.5777	13.4544	13.4754	13.457	13.5	13.2618	13.2214	13.1915	12.9396	12.8925	12.8109	12.5922	12.546	12.3572	12.286	12.0118	11.8847	11.7243	11.6132	11.4899	11.1489	10.8647	10.6495	10.3031	10.0429	9.59213	9.20074	8.73473	8.21484	7.78518	7.2377	6.80613	6.19166	5.79754	5.2797	4.73577	4.4417	3.97278	3.7367	3.41211
294.9	14.1724	14.1834	14.1286	14.0702	14.0746	13.8966	13.9275	13.7764	13.6323	13.6321	13.5058	13.5243	13.507	13.5538	13.3076	13.264	13.2398	12.9876	12.9398	12.8597	12.6394	12.5882	12.4069	12.3395	12.0579	11.9295	11.7718	11.6562	11.5354	11.1934	10.9107	10.6928	10.3517	10.0874	9.63939	9.24186	8.76855	8.25634	7.82207	7.2762	6.84369	6.2234	5.82743	5.31109	4.76732	4.46719	3.99866	3.7613	3.43393
294.8	14.2226	14.2363	14.1792	14.1243	14.123	13.9469	13.9735	13.8291	13.6842	13.6858	13.5584	13.5732	13.5545	13.6065	13.3539	13.3058	13.2864	13.0336	12.985	12.9067	12.6855	12.6299	12.4553	12.3914	12.1031	11.9747	11.8187	11.699	11.5803	11.2379	10.9567	10.7358	10.3994	10.1302	9.68433	9.28241	8.80246	8.29698	7.85855	7.31459	6.88123	6.25634	5.85545	5.34299	4.79905	4.49363	4.02502	3.78614	3.45549
294.7	14.2741	14.2904	14.2287	14.1774	14.1709	13.997	14.0187	13.8821	13.735	13.739	13.6101	13.6224	13.6023	13.6585	13.4001	13.3464	13.3322	13.079	13.032	12.9533	12.7314	12.6719	12.504	12.443	12.1492	12.0199	11.8659	11.7428	11.6255	11.2818	11.0025	10.7785	10.446	10.1739	9.72968	9.32377	8.83678	8.33905	7.89463	7.35321	6.91942	6.28966	5.88437	5.37696	4.83148	4.52211	4.05311	3.81301	3.47804
294.6	14.3251	14.3452	14.2767	14.2272	14.2164	14.0446	14.0624	13.9328	13.7849	13.7908	13.659	13.6694	13.648	13.7077	13.4457	13.3865	13.3752	13.1227	13.0782	12.9991	12.7753	12.7138	12.5523	12.4931	12.1958	12.0622	11.9123	11.7854	11.6699	11.3238	11.046	10.8208	10.4916	10.2157	9.77386	9.36373	8.87231	8.37993	7.92973	7.39082	6.95634	6.32154	5.91313	5.4108	4.86307	4.54979	4.08002	3.83893	3.50056
294.5	14.3756	14.4003	14.325	14.276	14.2604	14.0916	14.1053	13.9815	13.8322	13.8408	13.7067	13.7163	13.6928	13.7566	13.4907	13.4249	13.4173	13.1671	13.1254	13.0441	12.8199	12.7572	12.6	12.5419	12.2416	12.1036	11.9579	11.8286	11.7137	11.3639	11.089	10.8617	10.5365	10.2569	9.81722	9.40337	8.90838	8.41987	7.96528	7.43025	6.99336	6.35498	5.94145	5.4449	4.89464	4.5773	4.10917	3.86475	3.52405
294.4	14.4242	14.4527	14.3716	14.3228	14.3031	14.1365	14.1477	14.0277	13.8783	13.8893	13.7544	13.763	13.7376	13.8046	13.5333	13.4615	13.4586	13.2092	13.1718	13.0867	12.8628	12.7986	12.6473	12.5893	12.2848	12.1433	12.0028	11.8699	11.7546	11.4024	11.131	10.9006	10.58	10.298	9.85961	9.44277	8.9433	8.45946	8.00055	7.46808	7.03088	6.38779	5.96976	5.47854	4.92639	4.60476	4.13835	3.8912	3.54773
294.3	14.4725	14.5043	14.4171	14.3687	14.3443	14.1802	14.1887	14.0724	13.9239	13.9348	13.799	13.8084	13.7797	13.8505	13.5758	13.4977	13.4993	13.25	13.2165	13.1286	12.9042	12.8383	12.6937	12.6348	12.3269	12.181	12.0457	11.9086	11.7938	11.4393	11.1716	10.9367	10.6222	10.338	9.9003	9.48138	8.97738	8.49698	8.03426	7.50401	7.06687	6.42104	5.99673	5.5126	4.95799	4.63034	4.16683	3.91686	3.57177
294.2	14.5201	14.5542	14.4622	14.4138	14.3858	14.2231	14.2281	14.1157	13.9689	13.9793	13.8427	13.8534	13.8216	13.8952	13.6182	13.5331	13.5395	13.2917	13.2601	13.1707	12.9456	12.8785	12.7399	12.6799	12.3686	12.2184	12.0877	11.9467	11.8325	11.4753	11.2111	10.9729	10.6635	10.3765	9.941	9.51953	9.01289	8.53404	8.06839	7.53965	7.10198	6.45493	6.02352	5.54494	4.9893	4.65782	4.1943	3.94378	3.59503
294.1	14.5668	14.6027	14.5056	14.4561	14.4241	14.264	14.2658	14.1567	14.0118	14.0213	13.8835	13.8969	13.8626	13.939	13.6597	13.5677	13.5779	13.3323	13.3022	13.2104	12.9848	12.9174	12.7853	12.7226	12.4088	12.255	12.1284	11.9829	11.8697	11.5099	11.2488	11.0073	10.7025	10.4127	9.98001	9.55537	9.04774	8.56978	8.10161	7.57455	7.13584	6.4876	6.0503	5.57588	5.02054	4.68375	4.2212	3.97109	3.61748
294	14.6116	14.6493	14.5465	14.4971	14.4598	14.3026	14.3007	14.1961	14.0551	14.0611	13.9235	13.937	13.9017	13.9816	13.7014	13.6003	13.6146	13.3717	13.3415	13.2505	13.023	12.9547	12.827	12.7645	12.4467	12.2917	12.1696	12.0173	11.9039	11.5435	11.2866	11.0406	10.7419	10.447	10.018	9.58959	9.07994	8.60371	8.13538	7.60673	7.16972	6.51993	6.07703	5.60638	5.05292	4.70936	4.2475	3.99776	3.63949
293.9	14.6542	14.6943	14.5868	14.5382	14.4947	14.3414	14.3352	14.2353	14.0981	14.0999	13.963	13.9774	13.9417	14.0229	13.7423	13.6316	13.6491	13.4099	13.3819	13.2899	13.0619	12.9911	12.8682	12.8059	12.484	12.3293	12.2103	12.0507	11.9381	11.5769	11.3244	11.074	10.7803	10.4809	10.0545	9.62295	9.11197	8.6387	8.16918	7.63909	7.20485	6.5533	6.10433	5.63914	5.08605	4.73409	4.27455	4.02611	3.66434
293.8	14.6962	14.7385	14.6275	14.5773	14.5295	14.3782	14.3689	14.275	14.1404	14.1377	14.002	14.0147	13.9811	14.0619	13.7816	13.663	13.6821	13.4472	13.4201	13.3284	13.0988	13.0269	12.9089	12.8463	12.5206	12.3661	12.2505	12.083	11.9714	11.6098	11.361	11.1064	10.8171	10.5151	10.0901	9.65451	9.14495	8.67459	8.20311	7.67179	7.24045	6.58566	6.13198	5.67247	5.12015	4.75809	4.30263	4.05472	3.68933
293.7	14.7361	14.7808	14.665	14.6142	14.5622	14.4125	14.4015	14.3128	14.1805	14.1731	14.0385	14.0502	14.0188	14.0994	13.8182	13.6929	13.7127	13.4834	13.4563	13.3653	13.1354	13.0615	12.9483	12.8855	12.5557	12.4005	12.2871	12.1144	12.0024	11.6398	11.3956	11.1366	10.8528	10.5474	10.1221	9.68415	9.17753	8.70863	8.23437	7.70395	7.27624	6.6179	6.15954	5.70235	5.1528	4.78047	4.33132	4.08294	3.7137
293.6	14.7754	14.8213	14.7009	14.6504	14.5933	14.4461	14.434	14.3481	14.2188	14.2074	14.0745	14.086	14.0565	14.1361	13.8524	13.7225	13.7422	13.5189	13.4935	13.4005	13.1704	13.0955	12.9859	12.9232	12.5896	12.4348	12.3225	12.146	12.0324	11.669	11.4309	11.1651	10.8877	10.5796	10.1534	9.71299	9.21021	8.7425	8.26378	7.73436	7.31125	6.64888	6.18743	5.73259	5.1846	4.8025	4.35914	4.11187	3.73916
293.5	14.813	14.8602	14.735	14.6853	14.6222	14.4796	14.4659	14.3813	14.2571	14.2392	14.1089	14.1206	14.0923	14.1713	13.8867	13.7528	13.7708	13.5533	13.5301	13.4365	13.2058	13.1282	13.0223	12.9599	12.623	12.4675	12.3569	12.1775	12.0609	11.6965	11.4655	11.1929	10.9212	10.6113	10.1855	9.74129	9.24255	8.77536	8.29188	7.76544	7.34527	6.68029	6.21598	5.76307	5.21666	4.8251	4.38667	4.1398	3.76512
293.4	14.8506	14.8993	14.7669	14.721	14.6522	14.5131	14.4975	14.4144	14.2965	14.2715	14.1424	14.1547	14.1277	14.2059	13.9215	13.7839	13.7983	13.5873	13.5679	13.4727	13.2409	13.1625	13.059	12.9969	12.6574	12.5002	12.3923	12.2096	12.0899	11.7254	11.4999	11.221	10.9548	10.6441	10.2171	9.76941	9.27689	8.8083	8.32183	7.79762	7.37894	6.71466	6.24481	5.79363	5.24911	4.8493	4.41526	4.16961	3.79293
293.3	14.8888	14.9386	14.7999	14.7568	14.6832	14.5471	14.5284	14.4473	14.3364	14.3042	14.1756	14.1899	14.1627	14.241	13.9573	13.8162	13.8271	13.6209	13.6064	13.5094	13.2758	13.1987	13.0957	13.0339	12.6916	12.5344	12.4288	12.2433	12.1197	11.7537	11.5357	11.2508	10.9893	10.6767	10.2497	9.79944	9.31321	8.84284	8.3532	7.83042	7.41314	6.75174	6.27327	5.82567	5.28138	4.87493	4.44439	4.20148	3.82229
293.2	14.9253	14.9744	14.8308	14.7909	14.7128	14.5785	14.5603	14.4775	14.3726	14.3348	14.2074	14.2218	14.197	14.2742	13.992	13.8468	13.8546	13.6528	13.6419	13.5446	13.31	13.2329	13.1297	13.0691	12.7233	12.5687	12.4648	12.2744	12.1481	11.7819	11.5707	11.2798	11.0228	10.7076	10.2811	9.82812	9.34898	8.87625	8.38405	7.86122	7.4463	6.78695	6.30005	5.85599	5.31244	4.90064	4.47373	4.2335	3.85102
293.1	14.9596	15.0072	14.8602	14.8224	14.7391	14.6077	14.5879	14.5047	14.4074	14.3609	14.2362	14.2506	14.2297	14.3038	14.0244	13.8753	13.8785	13.682	13.6751	13.5771	13.3427	13.2626	13.1622	13.1018	12.7508	12.6004	12.498	12.3038	12.175	11.8073	11.6035	11.3061	11.0537	10.7349	10.3104	9.85338	9.38275	8.90559	8.4137	7.88856	7.47761	6.8192	6.32496	5.88685	5.34074	4.92378	4.50196	4.2616	3.88008
293	14.9919	15.0372	14.889	14.8527	14.7653	14.6345	14.616	14.5305	14.4398	14.3852	14.2648	14.2784	14.2603	14.3305	14.055	13.9037	13.9012	13.7102	13.7054	13.6085	13.3747	13.2909	13.1932	13.1331	12.7769	12.6313	12.5299	12.3323	12.2015	11.832	11.6354	11.3329	11.0842	10.762	10.3403	9.87844	9.41551	8.935	8.44215	7.91501	7.50764	6.85075	6.34946	5.91823	5.36915	4.94598	4.53015	4.29134	3.90849
292.9	15.0247	15.0651	14.9176	14.8851	14.7921	14.6625	14.6434	14.558	14.4735	14.4086	14.2928	14.3054	14.2907	14.3566	14.0863	13.9326	13.9248	13.7393	13.7374	13.6396	13.4086	13.3206	13.2262	13.1631	12.8038	12.6622	12.5621	12.3613	12.2286	11.8563	11.6676	11.3606	11.1142	10.7897	10.3697	9.90425	9.4498	8.96543	8.47112	7.94173	7.53782	6.88425	6.37369	5.94992	5.39887	4.96947	4.56	4.32327	3.93892
292.8	15.0558	15.0919	14.9436	14.9159	14.8167	14.6897	14.6701	14.5844	14.5048	14.4328	14.3185	14.3301	14.3193	14.3823	14.1163	13.9611	13.9468	13.7682	13.7679	13.6696	13.44	13.3509	13.2569	13.1919	12.8317	12.693	12.5934	12.39	12.254	11.8802	11.6998	11.3879	11.1434	10.8171	10.3975	9.92984	9.48369	8.99496	8.49882	7.96798	7.56785	6.91741	6.39765	5.98046	5.42987	4.99258	4.58913	4.35417	3.96999
292.7	15.088	15.1178	14.9696	14.9464	14.8412	14.7168	14.696	14.611	14.5371	14.4568	14.3431	14.3555	14.3493	14.4085	14.146	13.9898	13.9698	13.7964	13.7993	13.6994	13.4717	13.3805	13.2874	13.2209	12.8602	12.7249	12.6243	12.4176	12.2791	11.9035	11.7319	11.4147	11.1723	10.845	10.4261	9.95613	9.51806	9.02535	8.52569	7.99541	7.5974	6.95131	6.42184	6.01139	5.46041	5.01841	4.61921	4.38649	4.00262
292.6	15.1188	15.1435	14.9939	14.9764	14.866	14.7443	14.7219	14.6365	14.5696	14.4804	14.3685	14.3797	14.3791	14.4352	14.1757	14.0196	13.9946	13.8253	13.8308	13.7284	13.503	13.4114	13.3182	13.2491	12.891	12.7583	12.6553	12.445	12.3047	11.9274	11.7646	11.4428	11.2008	10.8725	10.4539	9.98213	9.55447	9.05579	8.55222	8.02395	7.62834	6.98709	6.44778	6.04207	5.49044	5.0478	4.64965	4.41937	4.03653
292.5	15.1491	15.1676	15.0162	15.0049	14.8897	14.7714	14.7459	14.6599	14.6	14.5032	14.3946	14.4038	14.4086	14.4611	14.2046	14.0495	14.0184	13.8533	13.8609	13.7566	13.533	13.4414	13.3466	13.2758	12.9202	12.7912	12.6844	12.4724	12.3294	11.9507	11.7954	11.4699	11.2285	10.901	10.4806	10.0063	9.58962	9.0858	8.57891	8.05334	7.65803	7.02267	6.4736	6.07179	5.52035	5.07749	4.67984	4.45211	4.07078
292.4	15.1785	15.1914	15.0394	15.0304	14.9119	14.7978	14.7704	14.6827	14.6288	14.5247	14.4202	14.4262	14.4373	14.4854	14.2347	14.077	14.0419	13.8801	13.8891	13.7826	13.5627	13.4726	13.3733	13.3016	12.9491	12.8237	12.7115	12.5001	12.353	11.9731	11.8248	11.4961	11.2549	10.9292	10.506	10.0317	9.62541	9.11457	8.60513	8.08248	7.68616	7.05817	6.49871	6.10274	5.55044	5.10608	4.71223	4.4861	4.10606
292.3	15.2068	15.213	15.0606	15.0545	14.9321	14.8226	14.7941	14.7036	14.6546	14.5421	14.4427	14.447	14.4651	14.5077	14.263	14.1032	14.0634	13.9059	13.9163	13.8081	13.5914	13.5017	13.3978	13.3267	12.9761	12.8533	12.7378	12.5259	12.3753	11.9937	11.8535	11.521	11.2785	10.9559	10.53	10.0538	9.65991	9.14199	8.62979	8.10949	7.71344	7.09045	6.52304	6.13196	5.57773	5.13259	4.74243	4.51881	4.14029
292.2	15.232	15.2317	15.0813	15.076	14.9515	14.8466	14.8178	14.7231	14.6772	14.5577	14.4636	14.467	14.4917	14.5277	14.2896	14.1302	14.0833	13.9312	13.9406	13.8319	13.6195	13.5294	13.419	13.3494	13.0003	12.8807	12.7622	12.5499	12.3971	12.013	11.8804	11.5453	11.302	10.982	10.5521	10.074	9.69401	9.16723	8.65372	8.13535	7.73871	7.12195	6.54563	6.16016	5.60454	5.15749	4.77303	4.55037	4.17435
292.1	15.2569	15.2478	15.102	15.0977	14.9707	14.8698	14.841	14.7444	14.6992	14.5731	14.4868	14.4868	14.5161	14.5471	14.3158	14.1581	14.1049	13.9577	13.9641	13.8549	13.6478	13.5554	13.4399	13.3725	13.0242	12.9089	12.7872	12.5738	12.4191	12.0325	11.908	11.5694	11.3255	11.0088	10.5744	10.0946	9.72694	9.19436	8.67904	8.16278	7.76516	7.15522	6.56869	6.1879	5.6338	5.18341	4.80384	4.58471	4.20985
292	15.28	15.2615	15.1188	15.1188	14.9891	14.8914	14.8633	14.7636	14.7199	14.5872	14.5066	14.5039	14.538	14.5644	14.3403	14.1848	14.1237	13.9816	13.9859	13.8764	13.6735	13.5788	13.4603	13.3949	13.0478	12.9362	12.8107	12.5968	12.4399	12.0518	11.9342	11.5931	11.3474	11.0342	10.5939	10.1145	9.75931	9.22168	8.70286	8.18826	7.78974	7.1854	6.59048	6.21482	5.66268	5.20823	4.83304	4.61872	4.24333
291.9	15.3021	15.2753	15.1379	15.14	15.0071	14.9127	14.8842	14.7822	14.7397	14.6013	14.5247	14.5204	14.5591	14.5807	14.3652	14.2121	14.1429	14.0047	14.0065	13.8996	13.6986	13.6025	13.48	13.4171	13.073	12.9634	12.8335	12.6193	12.4619	12.0711	11.9603	11.6174	11.3703	11.0593	10.6145	10.1355	9.79201	9.24997	8.72701	8.21627	7.81317	7.21566	6.61395	6.24118	5.69137	5.2347	4.86255	4.65224	4.27692
291.8	15.3215	15.2879	15.1556	15.159	15.0242	14.9342	14.904	14.7986	14.7573	14.6146	14.5425	14.5348	14.5784	14.5957	14.3886	14.2371	14.1612	14.0271	14.0262	13.9202	13.7218	13.6259	13.4975	13.4373	13.0972	12.9902	12.856	12.6423	12.4834	12.0903	11.9861	11.6405	11.3924	11.084	10.635	10.1554	9.8235	9.27772	8.75067	8.24435	7.83621	7.24485	6.63724	6.26585	5.71801	5.26237	4.8915	4.686	4.31029
291.7	15.3386	15.2975	15.1696	15.1754	15.0375	14.9526	14.9208	14.8113	14.7722	14.6255	14.5575	14.5465	14.5945	14.6084	14.4084	14.2608	14.1776	14.0452	14.0423	13.9393	13.7421	13.6463	13.5125	13.4538	13.1187	13.0143	12.8756	12.6623	12.5021	12.1086	12.01	11.6604	11.413	11.1068	10.6531	10.1728	9.85179	9.30432	8.77197	8.27015	7.85818	7.2721	6.65979	6.28884	5.74313	5.2885	4.91813	4.71771	4.34237
291.6	15.3553	15.306	15.1847	15.1906	15.0518	14.9704	14.9376	14.8238	14.7869	14.6361	14.5732	14.5577	14.6089	14.6204	14.4284	14.2844	14.1927	14.0625	14.0578	13.9573	13.7628	13.6677	13.5263	13.4704	13.1398	13.038	12.8932	12.6831	12.5223	12.1264	12.035	11.6807	11.4343	11.13	10.6726	10.1923	9.88063	9.33074	8.79462	8.29661	7.87871	7.29924	6.68267	6.31377	5.76767	5.31477	4.9458	4.75007	4.37564
291.5	15.3711	15.3143	15.2001	15.2046	15.0661	14.9871	14.9535	14.8357	14.7993	14.6457	14.5868	14.5687	14.6235	14.6315	14.4473	14.3066	14.2092	14.0793	14.075	13.9737	13.783	13.6881	13.5407	13.4867	13.1618	13.0605	12.9092	12.7039	12.5433	12.1438	12.0596	11.7005	11.4543	11.153	10.6923	10.2128	9.91096	9.35696	8.81729	8.32441	7.89867	7.32542	6.70513	6.33897	5.79216	5.34197	4.97414	4.78289	4.40976
291.4	15.386	15.3213	15.2147	15.2163	15.0791	15.0029	14.9684	14.8456	14.8105	14.6535	14.5988	14.5792	14.6363	14.6424	14.4654	14.3283	14.2247	14.0967	14.0898	13.988	13.8025	13.7072	13.5547	13.5012	13.1828	13.0804	12.9237	12.7228	12.5643	12.1613	12.0829	11.72	11.4758	11.1769	10.7123	10.2324	9.93975	9.38236	8.84109	8.35113	7.91754	7.35096	6.727	6.3623	5.81674	5.36866	5.0023	4.81496	4.44181
291.3	15.3983	15.324	15.2259	15.2273	15.0896	15.0165	14.9808	14.8537	14.8186	14.6575	14.6096	14.5887	14.6476	14.6508	14.4808	14.3463	14.24	14.1127	14.1016	13.9994	13.8193	13.7233	13.5673	13.5133	13.2018	13.0993	12.9353	12.7396	12.5822	12.1778	12.1052	11.7368	11.4969	11.1978	10.7305	10.2507	9.9648	9.40467	8.86438	8.37558	7.93572	7.37676	6.74609	6.38292	5.84015	5.39325	5.02807	4.84657	4.47251
291.2	15.4092	15.3248	15.2363	15.2389	15.0995	15.031	14.9918	14.8613	14.826	14.662	14.6206	14.5973	14.6582	14.6581	14.4949	14.3642	14.2565	14.1276	14.1117	14.0093	13.8348	13.7381	13.5789	13.5241	13.2195	13.1182	12.9465	12.7561	12.6	12.1948	12.1271	11.7533	11.5172	11.2177	10.7497	10.2687	9.98883	9.42757	8.88742	8.39906	7.95307	7.40134	6.76376	6.40397	5.86457	5.41838	5.05278	4.87829	4.50367
291.1	15.4181	15.3237	15.2459	15.247	15.1071	15.0433	15.0008	14.8666	14.8321	14.6657	14.6292	14.6042	14.6666	14.6625	14.51	14.3803	14.2711	14.1416	14.1186	14.0187	13.848	13.7522	13.5888	13.5339	13.2363	13.1351	12.9559	12.7706	12.6163	12.2108	12.1476	11.7689	11.5358	11.2355	10.7668	10.2852	10.0107	9.44984	8.90993	8.42068	7.96768	7.42513	6.78028	6.42332	5.88871	5.4432	5.0761	4.90749	4.53445
291	15.4256	15.3228	15.2544	15.2546	15.1141	15.0546	15.0088	14.8732	14.8358	14.6694	14.6377	14.6106	14.6742	14.6673	14.5237	14.3961	14.2864	14.1556	14.1258	14.0266	13.8597	13.7659	13.5983	13.544	13.2522	13.1514	12.966	12.7857	12.6344	12.2278	12.1659	11.7854	11.5544	11.2537	10.7841	10.3012	10.0324	9.47148	8.934	8.44295	7.98379	7.44904	6.79788	6.44349	5.91393	5.46858	5.0997	4.93714	4.56524
290.9	15.4314	15.3203	15.2614	15.2608	15.118	15.0647	15.0154	14.8789	14.8369	14.6706	14.6457	14.6166	14.6801	14.6713	14.5344	14.4101	14.3006	14.1686	14.1316	14.0318	13.869	13.7774	13.607	13.5521	13.2665	13.167	12.9744	12.8001	12.6508	12.2422	12.1835	11.8016	11.5713	11.2703	10.8015	10.3169	10.0518	9.49312	8.95665	8.46346	7.99946	7.47011	6.81645	6.46284	5.93918	5.49277	5.12348	4.96424	4.59442
290.8	15.4346	15.3157	15.2658	15.265	15.119	15.0735	15.0201	14.8815	14.836	14.6701	14.6527	14.6198	14.684	14.6719	14.5414	14.4213	14.313	14.179	14.1366	14.0355	13.8754	13.7858	13.6134	13.5594	13.2791	13.1793	12.9805	12.8135	12.6652	12.2555	12.2001	11.8147	11.5862	11.2856	10.818	10.3316	10.0677	9.51272	8.97728	8.48266	8.01455	7.48919	6.83526	6.48139	5.96407	5.51723	5.14747	4.98823	4.62224
290.7	15.4358	15.312	15.2703	15.2681	15.1187	15.0825	15.0235	14.8852	14.8353	14.6689	14.6587	14.6251	14.6876	14.6717	14.5479	14.432	14.3243	14.1883	14.1423	14.0376	13.8809	13.7939	13.6196	13.5663	13.2921	13.189	12.9853	12.8265	12.6795	12.2671	12.2149	11.8265	11.5999	11.2994	10.8355	10.3467	10.0839	9.53166	8.99669	8.50206	8.02915	7.50824	6.8554	6.50047	5.98875	5.54099	5.17078	5.01166	4.64845
290.6	15.4377	15.3095	15.2751	15.2714	15.1203	15.0918	15.0278	14.8908	14.834	14.6699	14.6662	14.6318	14.6909	14.6719	14.5546	14.4442	14.3374	14.1978	14.1488	14.0392	13.8866	13.8042	13.6267	13.5737	13.3075	13.2006	12.9911	12.8415	12.6955	12.2801	12.2301	11.8408	11.6147	11.3159	10.8546	10.3645	10.102	9.55252	9.01726	8.52327	8.04514	7.52873	6.87651	6.51934	6.01584	5.56678	5.19619	5.03777	4.67578
290.5	15.4382	15.3042	15.2775	15.2724	15.1192	15.1001	15.0288	14.8938	14.8316	14.6686	14.6704	14.6367	14.6923	14.6721	14.5594	14.4529	14.3488	14.2056	14.1532	14.0381	13.891	13.8122	13.632	13.5786	13.3202	13.2103	12.9953	12.8555	12.7088	12.2923	12.2428	11.8528	11.6273	11.3299	10.8723	10.3808	10.1177	9.56992	9.03659	8.54196	8.06031	7.5485	6.89689	6.53643	6.04157	5.59108	5.21906	5.06201	4.70274
290.4	15.4375	15.299	15.2797	15.2718	15.1177	15.1076	15.0299	14.896	14.8282	14.668	14.6748	14.6432	14.6924	14.6712	14.5632	14.4614	14.3607	14.2132	14.1574	14.0375	13.8944	13.8184	13.637	13.5848	13.3326	13.2202	12.9997	12.869	12.7225	12.3049	12.2562	11.8654	11.6403	11.3428	10.8917	10.3972	10.1325	9.58729	9.05622	8.5613	8.07511	7.56718	6.9186	6.55437	6.06801	5.61588	5.24199	5.08591	4.72971
290.3	15.436	15.2927	15.2814	15.2696	15.115	15.113	15.0298	14.8976	14.8245	14.6663	14.6793	14.6485	14.6909	14.6695	14.5662	14.4674	14.372	14.2189	14.1595	14.0353	13.8959	13.8213	13.6423	13.5894	13.3439	13.2283	13.0041	12.8806	12.7345	12.3165	12.2659	11.8762	11.6511	11.3531	10.9092	10.4131	10.1452	9.60348	9.07585	8.57945	8.0886	7.58433	6.93887	6.57171	6.09322	5.63993	5.26465	5.10965	4.75528
290.2	15.4315	15.2867	15.2808	15.2656	15.1116	15.117	15.0289	14.896	14.8185	14.6631	14.6814	14.6523	14.6869	14.6651	14.5681	14.4713	14.3814	14.2237	14.1577	14.0308	13.8944	13.8225	13.6459	13.5922	13.3538	13.2358	13.0064	12.89	12.7451	12.3276	12.2738	11.8856	11.6616	11.3624	10.9245	10.4267	10.1569	9.61696	9.09623	8.5953	8.10007	7.60038	6.95804	6.58953	6.11856	5.66189	5.28663	5.13296	4.78046
290.1	15.4259	15.2792	15.2809	15.2588	15.1061	15.1188	15.0261	14.8919	14.809	14.6582	14.681	14.6552	14.6803	14.6572	14.5679	14.472	14.3886	14.2268	14.1542	14.0247	13.8912	13.8217	13.6479	13.5932	13.3618	13.2407	13.007	12.8987	12.7547	12.336	12.2789	11.893	11.67	11.3712	10.9389	10.4398	10.1654	9.62991	9.11579	8.61048	8.11022	7.61171	6.97621	6.60693	6.14262	5.68189	5.30692	5.15377	4.80424
290	15.4187	15.2695	15.2777	15.2501	15.099	15.1189	15.0223	14.8859	14.7978	14.6513	14.6794	14.6553	14.6718	14.6484	14.565	14.47	14.3943	14.2275	14.1496	14.0165	13.8869	13.8182	13.6496	13.5925	13.3685	13.243	13.0062	12.9049	12.7619	12.3426	12.2822	11.8978	11.6762	11.3776	10.9517	10.4512	10.172	9.64108	9.13317	8.62331	8.12139	7.62202	6.99362	6.62333	6.1656	5.70086	5.32557	5.1735	4.82626
289.9	15.4105	15.2583	15.2739	15.2411	15.0902	15.1169	15.0152	14.8781	14.7868	14.6436	14.6774	14.6551	14.6626	14.6395	14.5617	14.4683	14.3976	14.2267	14.1445	14.0082	13.8813	13.8122	13.6497	13.5904	13.3744	13.2432	13.0027	12.9102	12.7689	12.3481	12.2848	11.9007	11.6819	11.3836	10.9637	10.4631	10.1771	9.65138	9.1497	8.63489	8.13212	7.63223	7.01056	6.63828	6.18728	5.71978	5.34324	5.19113	4.84771
289.8	15.3997	15.248	15.2696	15.2316	15.081	15.1129	15.0072	14.8701	14.7763	14.6374	14.6747	14.6541	14.6519	14.6301	14.5579	14.4666	14.401	14.2247	14.1398	13.9992	13.8746	13.807	13.6496	13.5887	13.3805	13.2446	12.9991	12.9142	12.7753	12.353	12.2856	11.9035	11.6878	11.3905	10.9751	10.4767	10.1819	9.66233	9.16684	8.64743	8.14288	7.6441	7.02874	6.65263	6.21097	5.73924	5.36165	5.20958	4.86941
289.7	15.3867	15.2363	15.2639	15.2218	15.0699	15.1068	14.9962	14.86	14.7647	14.6292	14.6696	14.6507	14.6397	14.6204	14.5516	14.4611	14.4026	14.2205	14.1352	13.9882	13.8654	13.7998	13.6501	13.5859	13.3852	13.2457	12.994	12.9156	12.7798	12.3568	12.2844	11.9055	11.6913	11.395	10.9839	10.4884	10.185	9.67335	9.18397	8.65826	8.15293	7.6556	7.04682	6.66574	6.23359	5.75604	5.37694	5.22722	4.88997
289.6	15.3729	15.2252	15.2564	15.2108	15.058	15.1006	14.9854	14.8482	14.7525	14.6201	14.6621	14.6467	14.6277	14.6107	14.5437	14.454	14.402	14.2144	14.1286	13.9767	13.8542	13.7916	13.6491	13.5813	13.3888	13.2458	12.988	12.9168	12.7835	12.3609	12.2822	11.906	11.6948	11.3981	10.992	10.4986	10.1877	9.68164	9.19932	8.66891	8.16218	7.66544	7.06647	6.67881	6.25555	5.77216	5.39323	5.2445	4.90833
289.5	15.3602	15.215	15.2496	15.1978	15.0456	15.0947	14.9738	14.8371	14.7406	14.6103	14.6558	14.6436	14.6171	14.6005	14.5352	14.4464	14.4016	14.2102	14.1209	13.9657	13.8419	13.7824	13.6483	13.5768	13.3912	13.2452	12.9816	12.9176	12.7864	12.3645	12.2793	11.9048	11.6964	11.4012	11.0022	10.5091	10.1893	9.6893	9.21466	8.67957	8.17291	7.67556	7.0861	6.69273	6.27665	5.7881	5.40992	5.26142	4.9276
289.4	15.3453	15.2027	15.2398	15.1803	15.03	15.0881	14.9607	14.8244	14.726	14.5981	14.6473	14.638	14.6046	14.5887	14.5245	14.4369	14.3986	14.2043	14.1118	13.9524	13.8283	13.77	13.6458	13.5702	13.3903	13.243	12.9742	12.9176	12.7882	12.3662	12.2741	11.9017	11.6957	11.4028	11.01	10.5181	10.1889	9.69477	9.22955	8.68668	8.18272	7.68494	7.10483	6.70804	6.29649	5.80141	5.42514	5.2773	4.94586
289.3	15.3301	15.1889	15.2278	15.1608	15.0129	15.0783	14.946	14.81	14.711	14.5847	14.6375	14.6315	14.5913	14.5755	14.5132	14.4272	14.393	14.1966	14.1024	13.9393	13.814	13.7561	13.6423	13.5631	13.3876	13.2386	12.9646	12.9164	12.7886	12.3659	12.2661	11.8978	11.694	11.402	11.0166	10.5261	10.1868	9.70038	9.24424	8.6932	8.19191	7.69459	7.12342	6.72317	6.31692	5.81319	5.4393	5.29309	4.96319
289.2	15.3142	15.1758	15.2164	15.142	14.9963	15.0694	14.9316	14.7972	14.6963	14.5707	14.6269	14.6244	14.5781	14.563	14.5023	14.4169	14.3867	14.1881	14.0937	13.9247	13.7993	13.7416	13.6398	13.5567	13.3859	13.2337	12.9565	12.9154	12.7882	12.3639	12.2586	11.8945	11.692	11.4006	11.0224	10.5356	10.1866	9.70486	9.25833	8.69916	8.20113	7.70402	7.14294	6.74009	6.33768	5.82647	5.45521	5.30979	4.98072
289.1	15.2952	15.1615	15.2037	15.1244	14.9794	15.0594	14.9145	14.7812	14.6812	14.5567	14.615	14.6162	14.5642	14.5494	14.4894	14.4059	14.3788	14.1783	14.0838	13.911	13.7825	13.7246	13.6362	13.5482	13.3833	13.2285	12.95	12.9114	12.7869	12.3614	12.2503	11.889	11.6879	11.3981	11.027	10.5429	10.1849	9.70862	9.27253	8.70461	8.21058	7.71205	7.16121	6.75486	6.35808	5.83975	5.47038	5.32527	4.99739
289	15.2741	15.1435	15.1884	15.1059	14.9608	15.0475	14.8965	14.7632	14.6646	14.541	14.6016	14.6063	14.548	14.5337	14.4734	14.3939	14.3674	14.1663	14.0707	13.8936	13.7623	13.7063	13.6306	13.5369	13.3774	13.2221	12.9411	12.9055	12.7817	12.3569	12.2382	11.8821	11.6841	11.3941	11.0299	10.548	10.1812	9.71227	9.2843	8.70851	8.21891	7.71935	7.17992	6.76868	6.3783	5.85171	5.48361	5.339	5.01251
288.9	15.2516	15.1254	15.1711	15.0853	14.9404	15.0344	14.8768	14.7438	14.6473	14.5247	14.5865	14.5936	14.5306	14.516	14.4552	14.3786	14.355	14.151	14.0561	13.8742	13.7401	13.6876	13.6245	13.5256	13.371	13.215	12.9312	12.8995	12.7743	12.3506	12.226	11.8738	11.6774	11.3872	11.0315	10.5532	10.1774	9.71442	9.29462	8.71012	8.22667	7.7254	7.19695	6.7819	6.39764	5.8625	5.49601	5.35234	5.0279
288.8	15.2293	15.1073	15.153	15.0632	14.9196	15.0209	14.8565	14.723	14.6316	14.5084	14.5689	14.5812	14.5135	14.4988	14.4364	14.3625	14.3395	14.1344	14.042	13.8548	13.7179	13.6699	13.618	13.5132	13.3642	13.2061	12.9192	12.8925	12.7671	12.3445	12.2125	11.8655	11.6696	11.3788	11.0328	10.5573	10.1747	9.7162	9.30158	8.71303	8.23314	7.72977	7.21428	6.79524	6.41573	5.87476	5.50961	5.36378	5.04349
288.7	15.2059	15.0894	15.134	15.0391	14.8963	15.0051	14.8342	14.7013	14.6147	14.491	14.5516	14.5676	14.4962	14.4818	14.4163	14.3438	14.3223	14.1167	14.0273	13.8347	13.6937	13.6505	13.61	13.5008	13.3559	13.196	12.9059	12.8833	12.7588	12.3375	12.1985	11.857	11.6609	11.3707	11.0335	10.5602	10.1705	9.71636	9.30822	8.71596	8.24005	7.73468	7.23257	6.80883	6.4326	5.8857	5.52335	5.37451	5.05818
288.6	15.1827	15.0705	15.1133	15.0143	14.8725	14.9895	14.8117	14.6814	14.5984	14.4727	14.5347	14.5538	14.4802	14.4656	14.3941	14.324	14.3049	14.0985	14.0128	13.8148	13.6698	13.6299	13.6017	13.4879	13.3468	13.1857	12.8927	12.873	12.7503	12.3311	12.1836	11.8492	11.6499	11.3623	11.0352	10.5634	10.1673	9.71583	9.31522	8.7187	8.24828	7.74037	7.25061	6.82527	6.45046	5.89643	5.53849	5.38714	5.073
288.5	15.1582	15.0489	15.0916	14.9888	14.8486	14.9721	14.7899	14.661	14.5818	14.453	14.5172	14.5384	14.4648	14.4484	14.3708	14.3023	14.2867	14.0782	13.9966	13.7931	13.6448	13.6089	13.5918	13.4734	13.3378	13.1752	12.8783	12.8605	12.7392	12.3237	12.1685	11.8408	11.6389	11.3532	11.0346	10.5668	10.1639	9.71568	9.32036	8.72016	8.25485	7.74556	7.26687	6.84222	6.46904	5.90667	5.554	5.39918	5.08809
288.4	15.1318	15.0251	15.0679	14.9615	14.824	14.9525	14.7669	14.6379	14.5636	14.4304	14.4974	14.5214	14.4467	14.4289	14.3469	14.2783	14.2665	14.0562	13.978	13.7689	13.6191	13.5853	13.5794	13.4579	13.3282	13.1618	12.8634	12.8465	12.7261	12.3142	12.15	11.8313	11.6268	11.3422	11.0305	10.5681	10.1605	9.71373	9.32411	8.72173	8.25952	7.74924	7.28039	6.85934	6.48632	5.91607	5.56792	5.41158	5.10268
288.3	15.1028	14.9988	15.0417	14.9323	14.7978	14.9304	14.7429	14.6137	14.5426	14.4061	14.4759	14.5023	14.4267	14.4086	14.322	14.2519	14.2437	14.0327	13.9562	13.7432	13.5933	13.5603	13.5646	13.4407	13.317	13.1473	12.8467	12.8295	12.7113	12.304	12.1283	11.8212	11.6127	11.3295	11.0235	10.5664	10.1558	9.7104	9.32535	8.72269	8.2633	7.75216	7.2922	6.87339	6.50216	5.92536	5.57992	5.425	5.11624
288.2	15.0736	14.9718	15.0146	14.9026	14.7695	14.9082	14.7186	14.5873	14.5211	14.3825	14.4529	14.4816	14.4049	14.3877	14.2958	14.2251	14.2187	14.0082	13.9334	13.7183	13.5668	13.5355	13.5489	13.4219	13.3039	13.1337	12.831	12.8125	12.6956	12.2941	12.1061	11.8116	11.5989	11.3181	11.015	10.5633	10.149	9.70749	9.32642	8.72274	8.26849	7.75623	7.30322	6.8876	6.51804	5.93578	5.59249	5.43834	5.13244
288.1	15.0436	14.9444	14.9871	14.872	14.7397	14.885	14.694	14.559	14.4973	14.3574	14.4286	14.4591	14.3833	14.3656	14.2682	14.1972	14.192	13.9827	13.9095	13.693	13.5381	13.509	13.5312	13.4022	13.2893	13.1184	12.8149	12.7941	12.6763	12.2826	12.0834	11.7992	11.5836	11.304	11.0056	10.5588	10.1405	9.70347	9.32538	8.722	8.27223	7.7595	7.3127	6.90118	6.53253	5.94532	5.60265	5.45008	5.14821
288	15.0119	14.9178	14.9582	14.84	14.7096	14.8595	14.6688	14.5295	14.4721	14.3319	14.4042	14.435	14.3584	14.3418	14.2399	14.1687	14.1636	13.9552	13.8844	13.6669	13.5081	13.4829	13.5126	13.3822	13.2727	13.1011	12.7984	12.7741	12.6549	12.2686	12.0608	11.7862	11.567	11.2893	10.9945	10.5525	10.1326	9.69922	9.3232	8.72152	8.27421	7.76188	7.32222	6.91553	6.54608	5.95527	5.61373	5.46209	5.16355
287.9	14.9793	14.8895	14.9275	14.8053	14.6778	14.8315	14.6431	14.4982	14.4457	14.3051	14.3779	14.4086	14.3308	14.3171	14.2111	14.1378	14.1307	13.9255	13.8565	13.6395	13.4756	13.4549	13.4922	13.3593	13.2557	13.082	12.7814	12.7519	12.6321	12.2529	12.036	11.7714	11.55	11.2738	10.9807	10.5445	10.1244	9.69305	9.32121	8.71977	8.27503	7.7636	7.33041	6.92975	6.55773	5.96453	5.62414	5.47406	5.17791
287.8	14.9442	14.8597	14.8946	14.7706	14.6459	14.8025	14.615	14.4662	14.4168	14.2752	14.3498	14.3803	14.3021	14.2898	14.1792	14.1053	14.0959	13.8939	13.8279	13.6117	13.4437	13.4264	13.4699	13.3348	13.2368	13.062	12.763	12.7284	12.6098	12.2356	12.0114	11.7556	11.5321	11.2585	10.9656	10.5357	10.1157	9.68543	9.31678	8.71854	8.27652	7.76473	7.33796	6.94322	6.56751	5.97266	5.63395	5.48523	5.1921
287.7	14.9066	14.8264	14.8597	14.7344	14.6111	14.7712	14.5849	14.4328	14.3866	14.2445	14.3214	14.3477	14.2726	14.2611	14.1446	14.0703	14.0591	13.8598	13.7986	13.5832	13.4109	13.3961	13.4465	13.3067	13.2155	13.0401	12.7445	12.7035	12.5853	12.2164	11.9874	11.7388	11.5113	11.241	10.9498	10.5263	10.1053	9.67706	9.30894	8.71741	8.27731	7.76416	7.34386	6.95337	6.57481	5.97959	5.64293	5.49519	5.2043
287.6	14.8683	14.7913	14.8224	14.6977	14.5765	14.7386	14.5539	14.3988	14.3566	14.2135	14.2922	14.3138	14.243	14.2317	14.1102	14.0355	14.0201	13.8224	13.7685	13.5541	13.3774	13.3641	13.4208	13.2774	13.1942	13.017	12.7261	12.6771	12.5591	12.1971	11.9645	11.7206	11.4908	11.2226	10.9332	10.5149	10.0947	9.66765	9.30154	8.71599	8.2783	7.76516	7.34954	6.96359	6.58207	5.98705	5.65249	5.50726	5.21745
287.5	14.8279	14.7542	14.7847	14.6613	14.5389	14.7033	14.5204	14.3641	14.3259	14.1815	14.2609	14.2794	14.2121	14.201	14.0756	14.0003	13.9801	13.7848	13.7354	13.5242	13.3445	13.3309	13.394	13.2462	13.1714	12.9931	12.7057	12.6487	12.5328	12.1776	11.941	11.7024	11.4704	11.203	10.9158	10.503	10.0838	9.65856	9.29363	8.7144	8.27649	7.76511	7.3543	6.97498	6.58978	5.99431	5.66244	5.51982	5.23211
287.4	14.7864	14.7156	14.7461	14.6232	14.5018	14.6679	14.488	14.3279	14.2934	14.1494	14.228	14.2429	14.1792	14.1687	14.0382	13.9649	13.9404	13.7468	13.7019	13.4932	13.3108	13.2966	13.3667	13.2152	13.1473	12.9691	12.685	12.619	12.5056	12.1586	11.9167	11.6843	11.449	11.1828	10.8969	10.4895	10.072	9.64787	9.28655	8.71361	8.27425	7.76506	7.35906	6.98635	6.59872	6.00188	5.67282	5.53305	5.24799
287.3	14.7446	14.674	14.7056	14.5821	14.4623	14.6309	14.4533	14.2881	14.2586	14.1146	14.1928	14.2045	14.1459	14.134	13.9999	13.9271	13.8987	13.7079	13.6664	13.4599	13.2757	13.2597	13.3368	13.1805	13.1201	12.9421	12.6625	12.588	12.4762	12.1396	11.8918	11.6638	11.4252	11.1602	10.8768	10.4738	10.0594	9.63603	9.27737	8.71195	8.27021	7.76421	7.36239	6.99736	6.60544	6.00947	5.68269	5.54484	5.26338
287.2	14.7032	14.6322	14.6638	14.5398	14.4212	14.593	14.4189	14.2477	14.223	14.0796	14.1565	14.1661	14.1124	14.0977	13.9624	13.8899	13.8569	13.6684	13.6282	13.4271	13.2383	13.2228	13.3065	13.1466	13.0926	12.9132	12.6391	12.5572	12.4462	12.1199	11.8671	11.6434	11.402	11.1379	10.8566	10.4583	10.0458	9.62409	9.26751	8.71079	8.26643	7.76274	7.36538	7.00863	6.61205	6.01882	5.69438	5.55691	5.27847
287.1	14.6597	14.5889	14.6208	14.4957	14.3798	14.552	14.3809	14.2058	14.1848	14.0423	14.1196	14.1249	14.0784	14.0602	13.9236	13.8509	13.8129	13.6273	13.5879	13.3915	13.2003	13.1848	13.274	13.1106	13.0633	12.8845	12.6134	12.5247	12.4145	12.0971	11.8399	11.6209	11.3768	11.1153	10.8339	10.4418	10.0306	9.6129	9.25657	8.70737	8.26322	7.7603	7.36606	7.0201	6.61802	6.02802	5.70498	5.56709	5.29444
287	14.6101	14.5413	14.5753	14.4492	14.336	14.5064	14.3388	14.1592	14.1438	14.0022	14.0791	14.0806	14.0405	14.0188	13.8813	13.8095	13.7656	13.5816	13.545	13.3526	13.1609	13.1454	13.2377	13.0711	13.0308	12.8527	12.5855	12.4901	12.3807	12.0714	11.8104	11.5969	11.35	11.0907	10.8078	10.4211	10.0135	9.60054	9.24368	8.70235	8.25778	7.75636	7.36544	7.0291	6.6216	6.03553	5.71318	5.57538	5.30914
286.9	14.5627	14.4929	14.529	14.4028	14.2921	14.4586	14.2963	14.1113	14.1022	13.9609	14.0398	14.0352	14.0019	13.9772	13.8376	13.7686	13.7183	13.5362	13.5026	13.3138	13.1213	13.1075	13.2002	13.0313	12.9978	12.8204	12.5577	12.4533	12.3484	12.0458	11.7827	11.574	11.3225	11.0666	10.782	10.401	9.99683	9.58828	9.23018	8.69824	8.25333	7.75294	7.36463	7.03689	6.62578	6.04335	5.72192	5.58447	5.32313
286.8	14.5118	14.4428	14.4803	14.3558	14.2445	14.4096	14.2521	14.0638	14.0574	13.9172	13.999	13.9887	13.9627	13.9347	13.7919	13.726	13.6706	13.4886	13.4571	13.2729	13.0805	13.0678	13.1621	12.9905	12.9632	12.7856	12.5293	12.4148	12.3139	12.0198	11.7549	11.5506	11.2927	11.041	10.7556	10.3796	9.9788	9.57404	9.21532	8.6924	8.24829	7.74863	7.36253	7.04332	6.62925	6.05097	5.73117	5.5913	5.3363
286.7	14.4591	14.389	14.4292	14.3065	14.1942	14.3571	14.2058	14.0133	14.0096	13.8713	13.9557	13.9409	13.9205	13.8891	13.7442	13.6814	13.6188	13.4409	13.4091	13.2301	13.0373	13.026	13.1203	12.9491	12.9258	12.75	12.4984	12.3746	12.2776	11.9927	11.7233	11.526	11.2605	11.0144	10.7268	10.3556	9.95856	9.55884	9.19892	8.68466	8.24116	7.7436	7.35965	7.04836	6.63109	6.05698	5.74006	5.59736	5.34813
286.6	14.4048	14.3344	14.3757	14.2531	14.1416	14.3022	14.159	13.9641	13.9593	13.8228	13.9104	13.8911	13.8756	13.8415	13.6941	13.6342	13.5657	13.3905	13.3592	13.1838	12.9929	12.9829	13.0768	12.9064	12.8866	12.7119	12.4664	12.3336	12.2381	11.9646	11.6894	11.501	11.2281	10.9855	10.6973	10.329	9.93775	9.54349	9.1802	8.67581	8.23278	7.7386	7.35634	7.05285	6.63378	6.06254	5.74824	5.60269	5.36018
286.5	14.3497	14.2791	14.3203	14.1988	14.0883	14.2466	14.1118	13.9141	13.9085	13.7726	13.8646	13.8396	13.8296	13.7921	13.6433	13.586	13.5127	13.3403	13.3083	13.1368	12.9491	12.9374	13.0313	12.8627	12.8481	12.6724	12.4333	12.2924	12.1985	11.9364	11.6555	11.4759	11.1945	10.9559	10.668	10.3005	9.9173	9.52722	9.1615	8.66723	8.22536	7.73387	7.35272	7.05876	6.63719	6.06911	5.75742	5.60997	5.37202
286.4	14.2948	14.2216	14.263	14.1437	14.0343	14.1888	14.0632	13.8635	13.8566	13.7208	13.8174	13.7866	13.7821	13.7412	13.5926	13.5386	13.4587	13.2903	13.2562	13.0896	12.904	12.8908	12.9819	12.8174	12.8067	12.6324	12.3985	12.2511	12.1579	11.9075	11.6202	11.4489	11.1598	10.9263	10.638	10.2713	9.89593	9.51048	9.14192	8.65969	8.21833	7.72837	7.34886	7.06455	6.64095	6.0784	5.76703	5.61772	5.38425
286.3	14.2364	14.1605	14.203	14.0854	13.9769	14.1262	14.0099	13.809	13.7993	13.6659	13.7686	13.7299	13.7297	13.686	13.5398	13.4875	13.402	13.2364	13.2007	13.0394	12.8568	12.8407	12.9299	12.7705	12.7603	12.5902	12.3627	12.2087	12.1136	11.8749	11.5836	11.4191	11.1218	10.8953	10.6055	10.2416	9.87211	9.49078	9.12366	8.64908	8.20924	7.72073	7.34248	7.06882	6.64302	6.08512	5.77432	5.62407	5.39514
286.2	14.1742	14.0961	14.1396	14.0246	13.9197	14.0599	13.9545	13.7513	13.7391	13.6094	13.716	13.6708	13.6738	13.6275	13.4843	13.4358	13.344	13.1795	13.1423	12.9876	12.8093	12.7891	12.8759	12.7201	12.7111	12.5455	12.3255	12.1645	12.0675	11.8402	11.5455	11.3882	11.0839	10.8618	10.5703	10.2099	9.84768	9.47064	9.10385	8.63666	8.1976	7.71251	7.33522	7.07085	6.64405	6.09266	5.78035	5.63057	5.40635
286.1	14.1099	14.0293	14.0728	13.9639	13.862	13.9906	13.8964	13.6906	13.676	13.5506	13.661	13.6087	13.6131	13.5656	13.4279	13.3831	13.2827	13.12	13.0824	12.9331	12.759	12.7361	12.8191	12.6655	12.6605	12.4987	12.2863	12.1192	12.019	11.8024	11.5051	11.3556	11.0464	10.8264	10.5329	10.1772	9.82067	9.44936	9.08104	8.62386	8.18452	7.70214	7.32713	7.06799	6.64346	6.09912	5.78472	5.63586	5.41636
286	14.0439	13.9601	14.0047	13.9023	13.8015	13.9194	13.8353	13.6264	13.61	13.4893	13.6037	13.5446	13.5494	13.5012	13.3695	13.3283	13.2194	13.0594	13.0194	12.877	12.7065	12.6812	12.7617	12.6092	12.6076	12.4507	12.2456	12.0725	11.9689	11.7621	11.4635	11.3215	11.0074	10.7894	10.4967	10.141	9.79261	9.42519	9.05585	8.60937	8.17069	7.68905	7.31855	7.06313	6.64067	6.10469	5.78842	5.64065	5.42598
285.9	13.9744	13.8888	13.934	13.8385	13.7387	13.8446	13.771	13.5596	13.5411	13.4259	13.5432	13.4789	13.4837	13.4336	13.3072	13.2718	13.1543	12.9987	12.9546	12.8197	12.6525	12.6241	12.7022	12.55	12.5513	12.4002	12.2018	12.0234	11.9191	11.7206	11.4207	11.2849	10.9663	10.7503	10.4602	10.1037	9.76118	9.39996	9.02924	8.59331	8.15782	7.67657	7.31049	7.05647	6.63694	6.10935	5.79235	5.64409	5.43598
285.8	13.9037	13.8164	13.8603	13.7716	13.6737	13.767	13.7046	13.4926	13.47	13.3592	13.4796	13.4103	13.4156	13.3632	13.2425	13.2138	13.0867	12.9362	12.8895	12.7589	12.5968	12.5652	12.6409	12.4891	12.4915	12.3465	12.1549	11.9731	11.8673	11.6764	11.3769	11.2466	10.9247	10.7103	10.422	10.066	9.72951	9.37385	9.0012	8.5742	8.1435	7.66289	7.30204	7.05083	6.63179	6.11176	5.79433	5.64585	5.44565
285.7	13.8311	13.7419	13.7851	13.7012	13.6083	13.6855	13.6338	13.4237	13.3992	13.2901	13.4141	13.3387	13.3443	13.2915	13.1766	13.1524	13.019	12.8721	12.823	12.6972	12.5392	12.5024	12.5764	12.4273	12.4311	12.2906	12.1048	11.9206	11.8141	11.6304	11.3318	11.2058	10.8807	10.6683	10.3818	10.0275	9.6967	9.34476	8.97206	8.55438	8.12632	7.64826	7.29093	7.04345	6.62505	6.1137	5.79602	5.64856	5.45349
285.6	13.7562	13.6625	13.7062	13.6293	13.5394	13.6001	13.5587	13.3509	13.3252	13.217	13.3459	13.2646	13.2682	13.2161	13.1083	13.0877	12.949	12.8061	12.7553	12.6343	12.4801	12.437	12.5079	12.362	12.3663	12.2325	12.0521	11.8655	11.7592	11.5822	11.2831	11.1636	10.8345	10.625	10.3384	9.9856	9.66304	9.31453	8.94108	8.53415	8.10736	7.6319	7.2787	7.03474	6.61627	6.11605	5.79829	5.65008	5.45952
285.5	13.6805	13.5814	13.6255	13.5561	13.4681	13.5135	13.4808	13.2756	13.2474	13.1412	13.2753	13.1874	13.193	13.1379	13.0381	13.0211	12.8778	12.7385	12.6851	12.5711	12.4195	12.3689	12.437	12.2954	12.3003	12.1739	11.9969	11.8093	11.7043	11.5333	11.2342	11.1191	10.7873	10.582	10.294	9.94488	9.62726	9.28422	8.91005	8.51179	8.08868	7.61511	7.26504	7.02497	6.60711	6.11533	5.79897	5.65073	5.46452
285.4	13.6003	13.4969	13.5415	13.4805	13.3945	13.4239	13.3986	13.198	13.1671	13.0605	13.2006	13.1058	13.1156	13.0547	12.9645	12.9523	12.8049	12.6684	12.613	12.5038	12.3578	12.299	12.3627	12.2253	12.2302	12.1117	11.9401	11.7518	11.6468	11.4806	11.1818	11.0717	10.7367	10.5367	10.2472	9.90131	9.58841	9.25149	8.87556	8.48717	8.06748	7.59651	7.24877	7.01209	6.5961	6.11232	5.79804	5.64976	5.46908
285.3	13.5181	13.4099	13.4559	13.4009	13.3187	13.3321	13.314	13.1164	13.0864	12.9792	13.1224	13.0219	13.0347	12.9699	12.8907	12.8821	12.7296	12.5959	12.5386	12.4333	12.2928	12.2271	12.2864	12.1533	12.1566	12.0472	11.8818	11.6926	11.5869	11.4248	11.1274	11.0213	10.686	10.4889	10.1995	9.85527	9.5479	9.21802	8.83916	8.45891	8.04457	7.57748	7.2309	6.99736	6.58505	6.10903	5.79623	5.64669	5.47231
285.2	13.4337	13.3215	13.3687	13.3186	13.2397	13.2377	13.2249	13.0299	13.0028	12.8943	13.04	12.9364	12.9498	12.882	12.8151	12.8107	12.6502	12.5217	12.4624	12.3611	12.2263	12.1527	12.2074	12.0798	12.0806	11.9791	11.82	11.6319	11.5249	11.3661	11.0699	10.9678	10.6338	10.439	10.1493	9.80696	9.50551	9.18298	8.80359	8.42867	8.02067	7.55768	7.21309	6.9823	6.57087	6.10481	5.7928	5.64142	5.4752
285.1	13.3482	13.2324	13.2808	13.2348	13.1578	13.1423	13.134	12.9422	12.9179	12.8079	12.9565	12.8493	12.8644	12.7938	12.7367	12.737	12.5711	12.4473	12.3855	12.2888	12.1593	12.0777	12.1274	12.0046	12.0025	11.9113	11.7565	11.5694	11.4635	11.307	11.0111	10.9127	10.581	10.3889	10.0985	9.75887	9.46197	9.14738	8.76489	8.39608	7.99605	7.53801	7.19451	6.96587	6.55628	6.10009	5.78936	5.63556	5.47664
285	13.2626	13.1427	13.1911	13.1482	13.0764	13.0456	13.0421	12.8525	12.8326	12.7196	12.8716	12.7616	12.7771	12.7047	12.6566	12.6622	12.4913	12.3724	12.3099	12.2147	12.0894	12.0022	12.0473	11.9283	11.9226	11.8424	11.6939	11.5065	11.4007	11.2463	10.951	10.8555	10.5267	10.3369	10.0469	9.70945	9.41886	9.11149	8.72653	8.36228	7.97181	7.51833	7.17611	6.94955	6.54099	6.09348	5.78669	5.6287	5.47694
284.9	13.173	13.0496	13.0969	13.0591	12.9931	12.9444	12.9457	12.7604	12.7455	12.6272	12.7839	12.6704	12.6873	12.6125	12.5743	12.583	12.4082	12.2944	12.2305	12.1374	12.0166	11.9247	11.9635	11.85	11.8396	11.7692	11.6291	11.4404	11.3347	11.1822	10.8871	10.7956	10.4695	10.2811	9.99298	9.65739	9.37452	9.07349	8.68583	8.32518	7.9454	7.49465	7.15711	6.93163	6.52408	6.08507	5.7806	5.61906	5.47349
284.8	13.0794	12.954	12.9997	12.9689	12.9072	12.8415	12.8471	12.668	12.658	12.5329	12.6948	12.5772	12.5945	12.5197	12.4897	12.5013	12.3228	12.2147	12.1477	12.0605	11.9426	11.8453	11.8778	11.77	11.7561	11.6954	11.5621	11.3723	11.2682	11.116	10.8214	10.7357	10.4118	10.224	9.93775	9.60404	9.32937	9.03335	8.64445	8.28583	7.91802	7.4694	7.1377	6.91203	6.50689	6.07579	5.77534	5.60893	5.46902
284.7	12.9844	12.8568	12.9	12.8763	12.8196	12.7375	12.7449	12.5733	12.5682	12.4366	12.6043	12.4809	12.5007	12.4259	12.4036	12.4174	12.2342	12.1338	12.064	11.9818	11.8685	11.7637	11.7885	11.6872	11.6701	11.6205	11.4931	11.3026	11.2009	11.0498	10.7551	10.6744	10.3522	10.1667	9.88155	9.55014	9.28264	8.9921	8.60185	8.24616	7.88984	7.44357	7.11851	6.89094	6.48912	6.06549	5.76837	5.59726	5.46532
284.6	12.8851	12.755	12.7975	12.7804	12.728	12.632	12.6405	12.4753	12.4762	12.338	12.5088	12.3824	12.4042	12.3281	12.3146	12.3308	12.1432	12.0493	11.9792	11.902	11.7908	11.6785	11.6964	11.602	11.5801	11.5413	11.4216	11.2307	11.1292	10.982	10.6865	10.6108	10.2898	10.1057	9.8248	9.49438	9.23375	8.94969	8.55683	8.20535	7.85928	7.4155	7.09791	6.86606	6.46895	6.05263	5.76023	5.58442	5.45946
284.5	12.7877	12.6537	12.6951	12.6839	12.6357	12.5274	12.5369	12.3805	12.3851	12.2407	12.4144	12.2835	12.3079	12.2321	12.2273	12.2456	12.0535	11.9671	11.8948	11.8213	11.7123	11.5929	11.6047	11.518	11.4914	11.4635	11.3497	11.159	11.0575	10.9145	10.6196	10.5484	10.2284	10.045	9.76933	9.43977	9.18599	8.90646	8.51353	8.16441	7.83025	7.389	7.07807	6.84209	6.45064	6.04216	5.75322	5.57277	5.45331
284.4	12.686	12.5498	12.5883	12.5848	12.5403	12.42	12.4295	12.2828	12.291	12.14	12.3157	12.1828	12.2086	12.1323	12.1376	12.1552	11.9598	11.8814	11.8056	11.7361	11.6294	11.5039	11.5105	11.4332	11.4006	11.3823	11.2733	11.0859	10.9803	10.843	10.5478	10.482	10.1649	9.98134	9.71062	9.3823	9.136	8.86132	8.46797	8.12055	7.79957	7.35988	7.05635	6.8164	6.4306	6.03123	5.74504	5.56006	5.4467
284.3	12.582	12.444	12.4798	12.4839	12.4434	12.3113	12.3219	12.1812	12.1965	12.0381	12.2146	12.0791	12.1065	12.0301	12.0458	12.0618	11.8645	11.7957	11.7147	11.6497	11.5443	11.4142	11.4143	11.3463	11.3077	11.2995	11.1929	11.0115	10.9018	10.7689	10.4744	10.413	10.1005	9.91735	9.6495	9.32443	9.08681	8.81482	8.42131	8.0761	7.76778	7.32928	7.03343	6.79113	6.40968	6.01895	5.7351	5.5463	5.43913
284.2	12.4766	12.3395	12.3707	12.381	12.346	12.2008	12.2135	12.0787	12.0993	11.9342	12.1115	11.9726	12.0025	11.9266	11.9523	11.9659	11.7692	11.7073	11.6238	11.5626	11.4579	11.3234	11.3177	11.2578	11.214	11.2147	11.1131	10.9368	10.8229	10.6936	10.4011	10.3433	10.0361	9.85149	9.58888	9.26578	9.03795	8.76683	8.37427	8.03299	7.73613	7.29819	7.00875	6.76452	6.38922	6.0046	5.72358	5.53403	5.43118
284.1	12.3676	12.2332	12.2584	12.2779	12.2467	12.0865	12.1021	11.9723	11.9992	11.8275	12.0051	11.8649	11.8969	11.8214	11.8574	11.8677	11.6721	11.6177	11.5309	11.4736	11.3706	11.2303	11.2191	11.167	11.1172	11.1278	11.0305	10.8604	10.7432	10.6163	10.3266	10.2712	9.9699	9.78456	9.5252	9.20682	8.9876	8.71716	8.32492	7.98764	7.70366	7.26555	6.98266	6.73666	6.36628	5.98919	5.71101	5.52058	5.42208
284	12.2558	12.1248	12.1427	12.1722	12.1433	11.9705	11.9868	11.8632	11.8969	11.7187	11.8951	11.7547	11.7865	11.7151	11.7593	11.7665	11.5708	11.5265	11.4356	11.3833	11.28	11.1354	11.1183	11.0736	11.0168	11.0377	10.9471	10.7811	10.661	10.5351	10.2493	10.1953	9.9019	9.7152	9.46009	9.14621	8.93293	8.66447	8.27281	7.93937	7.66707	7.2302	6.95323	6.70523	6.33981	5.97038	5.69738	5.50552	5.41155
283.9	12.1406	12.0145	12.0243	12.0641	12.0381	11.8518	11.8688	11.7517	11.7927	11.6088	11.7843	11.6433	11.673	11.6066	11.6587	11.6618	11.4663	11.4322	11.3404	11.2907	11.188	11.0374	11.0167	10.9773	10.9145	10.945	10.8625	10.6981	10.5772	10.452	10.1714	10.1186	9.83311	9.64319	9.39332	9.0824	8.87768	8.61112	8.21873	7.88992	7.62862	7.19375	6.9234	6.67209	6.31288	5.94951	5.68209	5.48883	5.39965
283.8	12.022	11.9029	11.9015	11.9542	11.9301	11.7345	11.7519	11.6376	11.6868	11.4982	11.67	11.5298	11.5583	11.4959	11.5557	11.5557	11.3614	11.3361	11.2443	11.1981	11.0944	10.9376	10.9131	10.8781	10.8133	10.85	10.7765	10.6134	10.4921	10.3674	10.0923	10.0413	9.76422	9.56964	9.32639	9.01681	8.82092	8.55802	8.16174	7.83973	7.58869	7.15711	6.89343	6.63826	6.28543	5.9289	5.66575	5.47338	5.38809
283.7	11.9041	11.79	11.7781	11.8432	11.8187	11.617	11.6345	11.5227	11.5798	11.3853	11.5538	11.4154	11.4434	11.3844	11.4525	11.4473	11.255	11.2398	11.1485	11.1045	10.9987	10.8368	10.8088	10.7788	10.7115	10.7549	10.689	10.5275	10.406	10.2817	10.013	9.96177	9.6926	9.49544	9.26028	8.95181	8.76354	8.50333	8.10465	7.78818	7.54992	7.12007	6.86256	6.60553	6.25971	5.9086	5.64934	5.45833	5.37649
283.6	11.7841	11.6768	11.6551	11.7313	11.7065	11.5009	11.5161	11.4073	11.4725	11.273	11.4368	11.3013	11.3285	11.2729	11.3489	11.3363	11.1479	11.1424	11.0518	11.0096	10.9018	10.7349	10.7041	10.6805	10.6088	10.6583	10.6001	10.4417	10.3175	10.1956	9.93444	9.88066	9.62007	9.42143	9.19349	8.88694	8.7064	8.44808	8.04835	7.73611	7.51154	7.08297	6.83136	6.57388	6.23293	5.88921	5.63262	5.44392	5.36538
283.5	11.6643	11.5624	11.5296	11.6151	11.5927	11.3842	11.3948	11.2916	11.3637	11.1579	11.3174	11.1851	11.2135	11.1585	11.2443	11.2226	11.0384	11.0429	10.954	10.9123	10.8037	10.6306	10.5966	10.5807	10.5045	10.5592	10.5088	10.3543	10.2267	10.1068	9.85444	9.79704	9.54663	9.34476	9.12264	8.82088	8.64799	8.39312	7.99101	7.68319	7.47188	7.04736	6.79866	6.54087	6.20395	5.86891	5.61424	5.42945	5.35437
283.4	11.5448	11.4472	11.4045	11.4998	11.4795	11.2679	11.2737	11.1746	11.2556	11.0429	11.1981	11.0677	11.0986	11.0448	11.1392	11.1091	10.9298	10.9403	10.8561	10.8149	10.7044	10.5268	10.489	10.4798	10.4017	10.4603	10.4169	10.266	10.1341	10.0176	9.77505	9.71263	9.47537	9.26976	9.05179	8.7547	8.59134	8.33696	7.93356	7.63118	7.43177	7.01135	6.76571	6.50775	6.17658	5.84984	5.59496	5.41647	5.34344
283.3	11.4231	11.33	11.279	11.3837	11.3639	11.1502	11.1492	11.0524	11.1473	10.9267	11.0764	10.9502	10.9836	10.9291	11.0318	10.9931	10.821	10.8372	10.7562	10.7166	10.6039	10.4232	10.3796	10.3776	10.2989	10.3607	10.3238	10.1751	10.0396	9.92649	9.69361	9.6268	9.4023	9.19339	8.98099	8.68713	8.53265	8.27832	7.8763	7.57901	7.3903	6.97433	6.7311	6.47445	6.14957	5.82976	5.5768	5.40333	5.33118
283.2	11.2987	11.2105	11.1495	11.2667	11.2451	11.0314	11.0239	10.929	11.0339	10.8083	10.9531	10.8311	10.8687	10.811	10.9224	10.8753	10.7089	10.7324	10.6538	10.6153	10.5009	10.3196	10.2698	10.272	10.1931	10.2585	10.2297	10.0835	9.94498	9.83406	9.61046	9.5402	9.32893	9.11551	8.9088	8.61922	8.47438	8.21883	7.8189	7.52548	7.34655	6.93501	6.69567	6.44082	6.12189	5.80772	5.55725	5.38849	5.31866
283.1	11.1722	11.0887	11.0177	11.1461	11.1234	10.9112	10.8974	10.804	10.9207	10.6873	10.8271	10.7102	10.7528	10.6917	10.8096	10.7555	10.5947	10.6252	10.5468	10.5105	10.3956	10.2132	10.1587	10.1663	10.0875	10.1532	10.1344	9.99011	9.84811	9.73928	9.52706	9.4514	9.25302	9.0353	8.83581	8.55065	8.41397	8.15673	7.76	7.46964	7.30143	6.89524	6.65907	6.40585	6.0936	5.78296	5.53674	5.37325	5.30517
283	11.043	10.9657	10.8861	11.0234	11.0008	10.79	10.7719	10.6785	10.8076	10.566	10.7004	10.5892	10.6344	10.5732	10.6946	10.6346	10.4799	10.5169	10.4402	10.4036	10.2891	10.107	10.0487	10.06	9.98198	10.0465	10.0388	9.8956	9.75102	9.64311	9.44186	9.36281	9.17773	8.95376	8.76223	8.47943	8.35421	8.09412	7.6996	7.41408	7.25613	6.85469	6.62216	6.37077	6.06416	5.76091	5.51711	5.35763	5.29375
282.9	10.9144	10.8428	10.7543	10.9012	10.877	10.6696	10.6453	10.5527	10.6938	10.4449	10.5733	10.469	10.5157	10.457	10.5795	10.5129	10.3653	10.4081	10.3337	10.2967	10.1819	9.99939	9.93875	9.95476	9.87624	9.94078	9.94114	9.79969	9.65359	9.5482	9.35686	9.27289	9.10197	8.87265	8.68867	8.40905	8.29659	8.03313	7.63947	7.36034	7.2124	6.81551	6.58619	6.33678	6.03621	5.74052	5.49762	5.34265	5.28254
282.8	10.7844	10.7189	10.6217	10.7782	10.7491	10.5471	10.5179	10.4267	10.577	10.3208	10.445	10.3477	10.3978	10.3398	10.4611	10.3882	10.2487	10.2975	10.2251	10.1892	10.0741	9.89114	9.8269	9.84855	9.76986	9.83317	9.84051	9.70296	9.55539	9.4532	9.27147	9.18224	9.02294	8.7914	8.61517	8.3372	8.23769	7.97057	7.58184	7.30838	7.16778	6.7756	6.54928	6.30331	6.00842	5.7186	5.47861	5.32818	5.2697
282.7	10.6549	10.5929	10.4888	10.6544	10.6203	10.4244	10.3913	10.301	10.4596	10.1964	10.318	10.2264	10.2802	10.222	10.3412	10.2615	10.1328	10.186	10.1164	10.0804	9.96426	9.78204	9.71485	9.74348	9.66328	9.72471	9.74055	9.60466	9.45761	9.35831	9.18491	9.09251	8.94363	8.71012	8.54199	8.26508	8.17952	7.90835	7.52404	7.25698	7.1227	6.73676	6.51242	6.27059	5.98345	5.69724	5.4605	5.31606	5.25871
282.6	10.5235	10.4653	10.3532	10.5275	10.4905	10.3011	10.2632	10.1747	10.3401	10.0703	10.1889	10.1048	10.1604	10.1023	10.2209	10.134	10.0146	10.0738	10.005	9.96951	9.85187	9.67171	9.60127	9.6367	9.55485	9.61373	9.63874	9.50575	9.35609	9.26137	9.09561	9.0019	8.86185	8.62628	8.4671	8.19178	8.11924	7.84504	7.46645	7.205	7.07544	6.69713	6.47383	6.23608	5.95755	5.67372	5.43989	5.30199	5.24585
282.5	10.3899	10.3361	10.2167	10.3979	10.3588	10.1766	10.1332	10.0461	10.2171	9.94409	10.0589	9.97991	10.0397	9.98043	10.0991	10.0038	9.89456	9.95773	9.89023	9.85773	9.73712	9.56088	9.4846	9.52898	9.44621	9.5019	9.53359	9.40451	9.25369	9.16482	9.00601	8.91105	8.78008	8.54264	8.39208	8.11821	8.05855	7.78012	7.40659	7.1531	7.02672	6.65717	6.43365	6.20097	5.93173	5.65106	5.41668	5.28805	5.23135
282.4	10.2561	10.2057	10.0794	10.2666	10.2237	10.0512	10.002	9.91456	10.0913	9.81635	9.92741	9.85477	9.91755	9.85865	9.97648	9.8728	9.77197	9.83979	9.77397	9.74459	9.62103	9.44796	9.36749	9.41921	9.33732	9.39078	9.42816	9.30211	9.15064	9.06863	8.91613	8.81982	8.69788	8.45751	8.31768	8.04358	7.99621	7.71452	7.3454	7.10236	6.97774	6.61867	6.3931	6.16519	5.90543	5.62803	5.39529	5.27444	5.21621
282.3	10.121	10.0738	9.93997	10.1322	10.0859	9.92425	9.8692	9.77988	9.96112	9.68755	9.79438	9.7279	9.79401	9.73384	9.85111	9.74003	9.6477	9.71905	9.65674	9.6268	9.50242	9.33454	9.24936	9.30884	9.22592	9.27701	9.32024	9.19822	9.04593	8.97008	8.82478	8.72616	8.61353	8.37044	8.24342	7.96924	7.93181	7.64869	7.28379	7.05023	6.9295	6.57953	6.35071	6.1298	5.87964	5.60251	5.37231	5.25976	5.20074
282.2	9.98121	9.93689	9.79778	9.99501	9.94588	9.7937	9.73568	9.64295	9.82971	9.55672	9.65819	9.59961	9.66676	9.60642	9.72142	9.60501	9.52233	9.5953	9.53599	9.50594	9.38121	9.21936	9.12918	9.19664	9.11464	9.16123	9.21048	9.0916	8.93837	8.86913	8.73054	8.63067	8.52746	8.27995	8.16908	7.89324	7.86594	7.58117	7.21978	6.99636	6.87998	6.54009	6.30722	6.09405	5.85399	5.57589	5.34886	5.24578	5.184
282.1	9.8406	9.7988	9.65418	9.85561	9.80393	9.66101	9.60092	9.50559	9.69728	9.42337	9.52095	9.47029	9.53737	9.47821	9.58996	9.46863	9.39581	9.47055	9.41439	9.38328	9.25848	9.10367	9.01035	9.08384	9.00371	9.04478	9.0998	8.98302	8.83067	8.76629	8.63562	8.53648	8.44049	8.18957	8.09186	7.81608	7.79934	7.51031	7.1567	6.94168	6.82985	6.50139	6.26364	6.0597	5.82763	5.55138	5.32505	5.23259	5.16701
282	9.69668	9.65769	9.50679	9.71432	9.65918	9.52474	9.4637	9.36227	9.56014	9.28676	9.38146	9.33941	9.40425	9.34764	9.45491	9.3279	9.26555	9.3417	9.28983	9.25887	9.13339	8.98448	8.88887	8.96815	8.88877	8.92527	8.98568	8.8712	8.71968	8.66119	8.53857	8.43777	8.35095	8.09625	8.01232	7.73902	7.7298	7.43778	7.09119	6.88565	6.77726	6.46069	6.21775	6.02339	5.80048	5.52503	5.30019	5.21876	5.14981
281.9	9.55048	9.51643	9.35756	9.57261	9.51259	9.38831	9.32618	9.21923	9.42079	9.14908	9.24078	9.20612	9.26991	9.21573	9.31857	9.18744	9.13511	9.21253	9.1652	9.13431	9.00712	8.86457	8.76723	8.84918	8.77408	8.80676	8.87109	8.75978	8.60761	8.55673	8.44051	8.33885	8.25867	8.00363	7.93287	7.66111	7.65946	7.36386	7.0258	6.83057	6.7232	6.41954	6.17245	5.98734	5.77421	5.49824	5.27397	5.2051	5.13293
281.8	9.40464	9.37297	9.20624	9.42685	9.36547	9.24953	9.18485	9.0748	9.27797	9.00941	9.0971	9.07125	9.13505	9.08191	9.17917	9.04597	9.00181	9.08	9.03849	9.00726	8.87854	8.74162	8.64369	8.72842	8.65867	8.68637	8.75644	8.64585	8.49478	8.45084	8.34231	8.24002	8.16444	7.90925	7.85364	7.58116	7.58651	7.2887	6.95837	6.7749	6.6676	6.37633	6.12532	5.94982	5.74707	5.46999	5.24795	5.19255	5.11721
281.7	9.25594	9.2258	9.05172	9.27895	9.21668	9.10958	9.04082	8.9294	9.13442	8.86878	8.95275	8.93476	8.99937	8.9462	9.03813	8.90408	8.86619	8.94701	8.90841	8.87735	8.7477	8.61795	8.51958	8.60491	8.54035	8.56458	8.63715	8.53006	8.38019	8.34357	8.24218	8.13993	8.06861	7.81484	7.77426	7.50049	7.50965	7.21355	6.89169	6.71836	6.61111	6.33255	6.07728	5.91199	5.71871	5.44229	5.22125	5.17706	5.10204
281.6	9.10749	9.0767	8.8964	9.1291	9.06499	8.97014	8.89605	8.78343	8.98882	8.72707	8.80678	8.7966	8.86307	8.80789	8.89639	8.76236	8.72887	8.81266	8.77701	8.74724	8.61581	8.49362	8.3946	8.48072	8.42256	8.44274	8.51699	8.4132	8.26446	8.23463	8.14156	8.03929	7.9713	7.72174	7.69521	7.42086	7.43182	7.1367	6.82365	6.66237	6.55412	6.28966	6.02976	5.87385	5.68988	5.41537	5.19363	5.16146	5.08625
281.5	8.95677	8.92533	8.74124	8.97655	8.91084	8.8277	8.74907	8.63548	8.8392	8.58307	8.65885	8.6574	8.72524	8.66699	8.75248	8.61958	8.59032	8.67442	8.64353	8.61463	8.48109	8.36622	8.26766	8.35382	8.30329	8.31978	8.39359	8.29452	8.14811	8.12389	8.04075	7.93806	7.87275	7.62856	7.61328	7.34024	7.35368	7.05851	6.75466	6.60672	6.49644	6.24674	5.98209	5.83502	5.65895	5.38798	5.16514	5.14429	5.06948
281.4	8.8046	8.77132	8.58562	8.82161	8.75407	8.68365	8.60167	8.48476	8.68686	8.43682	8.50879	8.51668	8.58742	8.52404	8.60651	8.47653	8.45162	8.53408	8.50718	8.48017	8.34348	8.23655	8.14082	8.2271	8.18321	8.19448	8.26842	8.17562	8.03015	8.01149	7.93669	7.83442	7.77197	7.53434	7.52995	7.25937	7.27293	6.97848	6.6855	6.55055	6.43758	6.20251	5.93352	5.79647	5.62543	5.3587	5.13466	5.12711	5.05303
281.3	8.65218	8.61579	8.43258	8.66572	8.59765	8.53706	8.45161	8.33401	8.53531	8.28981	8.35794	8.3749	8.44825	8.38031	8.45935	8.33335	8.3129	8.39489	8.37038	8.34342	8.20648	8.10742	8.01359	8.10091	8.06174	8.06959	8.14217	8.05586	7.913	7.89784	7.83181	7.73012	7.6711	7.43915	7.44582	7.17772	7.19333	6.8983	6.61524	6.49389	6.3805	6.15836	5.88503	5.75866	5.5933	5.33065	5.10552	5.10929	5.03581
281.2	8.49749	8.45892	8.27688	8.50844	8.43925	8.38847	8.30001	8.18255	8.382	8.14158	8.20761	8.23126	8.30607	8.23496	8.30844	8.18886	8.17207	8.25438	8.23189	8.2055	8.06913	7.97815	7.88528	7.9734	7.93891	7.94274	8.01522	7.93505	7.79609	7.78298	7.72389	7.6253	7.56817	7.34348	7.36048	7.09341	7.11285	6.81726	6.54423	6.43759	6.32029	6.1128	5.83502	5.71928	5.56084	5.30069	5.07674	5.09025	5.01637
281.1	8.33991	8.29767	8.11752	8.34724	8.2756	8.2354	8.14516	8.02491	8.22443	7.98903	8.05359	8.08414	8.16012	8.08753	8.15248	8.04009	8.02793	8.11083	8.08987	8.06433	7.92942	7.84517	7.75379	7.84121	7.81143	7.81382	7.88495	7.81025	7.67659	7.66451	7.61214	7.51766	7.46364	7.24364	7.2709	7.00508	7.03027	6.73371	6.46922	6.37755	6.25777	6.06546	5.78277	5.67678	5.52681	5.26791	5.04587	5.06797	4.9954
281	8.17921	8.13503	7.9567	8.18583	8.11082	8.07978	7.98899	7.86485	8.06495	7.83533	7.89885	7.93631	8.01173	7.93997	7.99452	7.89055	7.88174	7.96617	7.94623	7.92315	7.78868	7.71172	7.62144	7.70713	7.68332	7.68431	7.75313	7.68442	7.55782	7.5482	7.49869	7.40996	7.3569	7.1445	7.18056	6.91695	6.94554	6.64865	6.39455	6.31734	6.19483	6.01699	5.72931	5.63453	5.49359	5.23476	5.01487	5.04534	4.97358
280.9	8.01709	7.96969	7.7935	8.01952	7.94304	7.92287	7.829	7.70331	7.90308	7.67965	7.74264	7.78593	7.86282	7.78882	7.83569	7.73817	7.73243	7.81925	7.79949	7.77904	7.64605	7.57549	7.48641	7.57171	7.55248	7.55478	7.61925	7.55614	7.43745	7.42948	7.38202	7.3005	7.24776	7.04225	7.08796	6.82637	6.85836	6.56221	6.31747	6.25309	6.12971	5.96758	5.67548	5.59153	5.45649	5.20035	4.98301	5.02073	4.94953
280.8	7.85361	7.8034	7.62852	7.84988	7.77502	7.76561	7.66914	7.54265	7.73877	7.52303	7.58683	7.63383	7.71226	7.63763	7.67552	7.5853	7.58133	7.67131	7.65163	7.63258	7.50115	7.43758	7.3513	7.43489	7.41962	7.42399	7.48551	7.42849	7.31641	7.3112	7.26504	7.18994	7.13753	6.93942	6.99345	6.7346	6.77224	6.47636	6.24004	6.18906	6.06401	5.91754	5.62277	5.54845	5.41879	5.16587	4.9511	4.99478	4.92614
280.7	7.68875	7.63637	7.46373	7.67805	7.60712	7.6064	7.50864	7.38114	7.57397	7.36544	7.43012	7.48112	7.55967	7.48652	7.5154	7.43155	7.4307	7.52267	7.50272	7.48428	7.35512	7.29962	7.21631	7.29842	7.28738	7.29407	7.3486	7.29871	7.19329	7.19049	7.14771	7.07851	7.02528	6.83646	6.89749	6.64193	6.6845	6.39141	6.16187	6.12474	6.00011	5.86818	5.57088	5.50441	5.38156	5.13141	4.91895	4.96877	4.90173
280.6	7.52248	7.4686	7.29895	7.50528	7.44042	7.44639	7.34702	7.21916	7.40605	7.20806	7.27348	7.32803	7.40709	7.33478	7.35499	7.27744	7.28	7.37279	7.35363	7.3364	7.20938	7.1625	7.08057	7.1613	7.15624	7.16428	7.21034	7.1693	7.0708	7.07045	7.02891	6.96655	6.91419	6.73383	6.80132	6.54944	6.59757	6.30752	6.08412	6.06074	5.93746	5.81988	5.51958	5.46175	5.3454	5.09765	4.88666	4.94182	4.87829
280.5	7.35576	7.29749	7.13104	7.33055	7.27093	7.28341	7.1809	7.05466	7.23515	7.04745	7.11419	7.17222	7.25395	7.18117	7.19395	7.12212	7.12595	7.22099	7.20236	7.18655	7.06046	7.02359	6.94292	7.02194	7.02335	7.03281	7.06981	7.0379	6.94712	6.9477	6.90696	6.85194	6.79955	6.62935	6.70314	6.45657	6.50945	6.2208	6.00477	5.99548	5.87353	5.77019	5.46714	5.4177	5.30809	5.06134	4.85456	4.91459	4.85146
280.4	7.18662	7.1237	6.96172	7.1527	7.09926	7.11753	7.01179	6.88933	7.06163	6.8832	6.95444	7.01309	7.09882	7.02518	7.03108	6.96517	6.96978	7.06791	7.04918	7.0333	6.90908	6.88268	6.80275	6.88122	6.88803	6.89946	6.92754	6.90523	6.82102	6.82351	6.78226	6.73692	6.68395	6.52294	6.6033	6.36164	6.41779	6.131	5.92434	5.92919	5.80766	5.71857	5.41325	5.37084	5.26929	5.02193	4.82157	4.88589	4.82202
280.3	7.01689	6.94924	6.7901	6.97316	6.92788	6.95113	6.8424	6.72233	6.88728	6.71829	6.79446	6.85251	6.94248	6.86822	6.86929	6.80753	6.81284	6.9147	6.8954	6.87947	6.75651	6.74009	6.6626	6.73862	6.75247	6.76518	6.78546	6.77213	6.6944	6.69933	6.65547	6.62122	6.56881	6.41575	6.50163	6.26515	6.32676	6.04042	5.84165	5.86159	5.74057	5.66582	5.35972	5.32312	5.22903	4.98344	4.78764	4.85506	4.7929
280.2	6.84378	6.77334	6.61677	6.79242	6.75571	6.78125	6.67244	6.55572	6.71069	6.55278	6.63324	6.6897	6.78345	6.70988	6.70713	6.64956	6.65581	6.76191	6.74019	6.72376	6.60243	6.59669	6.52061	6.59493	6.61619	6.63185	6.64132	6.63779	6.56743	6.57488	6.52812	6.50441	6.45218	6.30788	6.39891	6.16777	6.23376	5.94893	5.75783	5.79245	5.67391	5.61104	5.30505	5.27602	5.18795	4.94478	4.75309	4.82279	4.76138
280.1	6.66728	6.595	6.4417	6.60933	6.58145	6.60683	6.50088	6.3852	6.53214	6.38511	6.46927	6.52465	6.62288	6.54927	6.54301	6.4899	6.49462	6.60593	6.58147	6.56621	6.44659	6.45184	6.37701	6.44901	6.47815	6.49677	6.49637	6.50216	6.43971	6.44974	6.39885	6.38674	6.3338	6.19917	6.29547	6.06955	6.1412	5.85567	5.67381	5.72251	5.60608	5.55387	5.24907	5.22727	5.14627	4.90563	4.71816	4.79038	4.72808
280	6.48935	6.41509	6.26551	6.42654	6.40631	6.43061	6.33011	6.21543	6.35236	6.21653	6.30319	6.35833	6.46024	6.38746	6.3777	6.32951	6.33217	6.44996	6.4212	6.40676	6.29174	6.30494	6.23237	6.30197	6.33783	6.3587	6.35171	6.36738	6.3113	6.32235	6.26842	6.2676	6.21273	6.08767	6.19001	5.97189	6.04601	5.76188	5.58882	5.65108	5.53678	5.49529	5.19427	5.17667	5.10282	4.86581	4.68451	4.75797	4.69471
279.9	6.30939	6.23358	6.08796	6.24122	6.2298	6.25414	6.15977	6.0455	6.17296	6.04758	6.13549	6.18956	6.2963	6.22412	6.21129	6.16829	6.16983	6.29229	6.26137	6.24763	6.13528	6.15659	6.08681	6.15264	6.1954	6.21998	6.20609	6.23146	6.18184	6.1944	6.1384	6.14595	6.08989	5.97681	6.08218	5.87341	5.94901	5.6676	5.50445	5.57749	5.46644	5.43543	5.1385	5.12527	5.05666	4.82608	4.65013	4.72533	4.6608
279.8	6.12899	6.0519	5.91018	6.05683	6.05464	6.07626	5.98928	5.87473	5.99313	5.87848	5.96565	6.02032	6.13053	6.06135	6.04552	6.00734	6.00637	6.13374	6.10143	6.08724	5.97692	6.00638	5.94083	6.00227	6.05342	6.08131	6.0599	6.09447	6.05134	6.06418	6.00729	6.02328	5.96686	5.8656	5.9727	5.7725	5.85121	5.57167	5.41878	5.50334	5.39497	5.37532	5.08301	5.07221	5.00894	4.78687	4.61525	4.69327	4.62592
279.7	5.94953	5.871	5.73376	5.87387	5.87921	5.89861	5.81809	5.70399	5.81204	5.71082	5.79602	5.8507	5.96475	5.89901	5.88054	5.84666	5.84352	5.9755	5.94249	5.9287	5.8195	5.8563	5.79559	5.85134	5.91017	5.94346	5.91401	5.95838	5.9203	5.93323	5.87606	5.90072	5.84446	5.75587	5.86326	5.67251	5.75375	5.47609	5.3343	5.42778	5.32408	5.31527	5.02809	5.01779	4.96172	4.74883	4.58048	4.66042	4.59217
279.6	5.76853	5.68947	5.55637	5.69096	5.70181	5.7192	5.64577	5.53222	5.62981	5.54262	5.62623	5.67939	5.79874	5.73488	5.71533	5.68488	5.67986	5.81744	5.78284	5.76923	5.66137	5.70543	5.64807	5.69871	5.76545	5.80417	5.76624	5.82227	5.78913	5.80233	5.74389	5.77561	5.72055	5.64419	5.75475	5.57191	5.65366	5.38134	5.24849	5.3517	5.2513	5.25223	4.97129	4.96158	4.91413	4.70731	4.54506	4.62598	4.557
279.5	5.58763	5.50844	5.3789	5.50813	5.52441	5.5405	5.47342	5.36069	5.44941	5.37413	5.45674	5.50664	5.63434	5.56995	5.55038	5.52336	5.51617	5.65913	5.623	5.60877	5.50418	5.55595	5.50054	5.54576	5.62229	5.66493	5.61971	5.68504	5.65851	5.6713	5.61057	5.65055	5.59847	5.53213	5.64458	5.46935	5.55141	5.28645	5.16164	5.27428	5.1773	5.18741	4.91485	4.90455	4.86512	4.66393	4.5089	4.58941	4.52196
279.4	5.40483	5.32461	5.20098	5.32329	5.34572	5.35725	5.29937	5.18667	5.26823	5.20434	5.28589	5.3326	5.46765	5.40428	5.3836	5.35979	5.35053	5.49813	5.46139	5.4478	5.34646	5.405	5.35093	5.39272	5.4768	5.52309	5.47252	5.54469	5.52675	5.53816	5.47633	5.52407	5.47553	5.41786	5.53224	5.36432	5.44855	5.19128	5.07087	5.19324	5.10147	5.12105	4.8566	4.84773	4.81288	4.61865	4.47225	4.55101	4.48498
279.3	5.21966	5.13992	5.02234	5.13881	5.16638	5.17372	5.12533	5.01199	5.08776	5.0345	5.11382	5.15682	5.29921	5.23911	5.21793	5.19566	5.18492	5.33576	5.29913	5.28579	5.18911	5.25455	5.20063	5.2389	5.33025	5.38125	5.3252	5.40443	5.39336	5.40478	5.34092	5.39576	5.35333	5.30252	5.41724	5.26043	5.34452	5.09716	4.98031	5.11041	5.02497	5.05389	4.79751	4.79042	4.75902	4.57395	4.43413	4.51063	4.44705
279.2	5.03488	4.95527	4.84459	4.95664	4.98685	4.98952	4.95159	4.8367	4.90769	4.86397	4.94218	4.98147	5.13022	5.07414	5.0503	5.02956	5.02095	5.17204	5.13777	5.12359	5.03396	5.10244	5.04845	5.08596	5.18433	5.23998	5.17841	5.26485	5.26003	5.27132	5.20575	5.26656	5.22993	5.18746	5.30062	5.1564	5.24068	5.00349	4.88897	5.0276	4.94823	4.98691	4.73945	4.73249	4.70475	4.52813	4.3971	4.47047	4.40878
279.1	4.85086	4.76907	4.66645	4.774	4.80644	4.80414	4.77692	4.66104	4.72873	4.69211	4.77079	4.80625	4.95952	4.90908	4.88223	4.86169	4.85682	5.00712	4.97678	4.95931	4.87683	4.95008	4.8965	4.93164	5.037	5.09753	5.03051	5.12467	5.12738	5.13745	5.06996	5.1354	5.10524	5.07147	5.18248	5.0492	5.13582	4.91096	4.7977	4.94345	4.87084	4.91874	4.67979	4.67373	4.65173	4.48005	4.36107	4.4302	4.37154
279	4.66803	4.58511	4.48953	4.59291	4.62783	4.62043	4.60349	4.4867	4.55152	4.52195	4.60101	4.6323	4.79187	4.74482	4.7159	4.69475	4.69463	4.84401	4.81693	4.79686	4.72167	4.80023	4.74576	4.78009	4.89069	4.95604	4.88521	4.98694	4.99686	5.00626	4.93434	5.00354	4.98092	4.95721	5.0668	4.94374	5.03242	4.81975	4.70937	4.85918	4.7935	4.85034	4.6211	4.616	4.60043	4.43447	4.32587	4.39105	4.33706
278.9	4.48362	4.40145	4.3124	4.41288	4.44818	4.43805	4.42923	4.31317	4.37456	4.35151	4.42853	4.4578	4.62283	4.58104	4.54979	4.52746	4.53057	4.68147	4.65556	4.63411	4.56658	4.65023	4.59461	4.62546	4.74378	4.81454	4.73975	4.84847	4.86454	4.87426	4.79924	4.8707	4.85652	4.84259	4.94984	4.83686	4.9291	4.72787	4.62043	4.77352	4.71479	4.78152	4.56139	4.55662	4.54875	4.38924	4.29225	4.35101	4.29943
278.8	4.29925	4.21806	4.1332	4.23286	4.26791	4.25623	4.25484	4.13919	4.19699	4.18069	4.2571	4.28128	4.45375	4.41879	4.38372	4.35958	4.36408	4.51781	4.49212	4.47021	4.4103	4.49765	4.44219	4.47008	4.59647	4.67216	4.59572	4.70974	4.73061	4.74092	4.66284	4.73657	4.73084	4.72923	4.83167	4.72904	4.82347	4.63578	4.53238	4.68838	4.63356	4.71175	4.50122	4.49719	4.49546	4.34174	4.25668	4.30896	4.26299
278.7	4.11517	4.035	3.95564	4.05465	4.08775	4.07491	4.07995	3.96511	4.01906	4.00981	4.08533	4.10539	4.28603	4.25552	4.21916	4.19312	4.19853	4.35334	4.32674	4.30544	4.25233	4.34496	4.28787	4.31407	4.44888	4.53023	4.45117	4.57109	4.59614	4.60815	4.52647	4.60222	4.60644	4.61489	4.7133	4.62169	4.71834	4.54522	4.4426	4.60311	4.55382	4.64003	4.44132	4.43657	4.44024	4.29301	4.2197	4.26564	4.22652
278.6	3.93515	3.85712	3.78221	3.87907	3.91221	3.89595	3.90908	3.79735	3.84354	3.84321	3.9166	3.93302	4.12261	4.09417	4.05876	4.03163	4.0382	4.19162	4.16527	4.14469	4.0975	4.19624	4.13821	4.16155	4.30613	4.39034	4.31077	4.43535	4.46519	4.47793	4.39376	4.47002	4.48431	4.50386	4.59925	4.51712	4.61476	4.45733	4.35672	4.52177	4.47727	4.56942	4.38457	4.37955	4.38727	4.24698	4.186	4.22495	4.19163
278.5	3.75407	3.67856	3.6086	3.70253	3.7356	3.71574	3.73794	3.62936	3.66915	3.67636	3.7473	3.76016	3.95748	3.933	3.89811	3.87036	3.87811	4.02922	4.00347	3.98224	3.94234	4.04568	3.98763	4.00894	4.16143	4.24833	4.17005	4.29786	4.33238	4.34496	4.2609	4.33657	4.36126	4.39101	4.48485	4.41002	4.51048	4.36871	4.27081	4.43904	4.40007	4.49653	4.32758	4.32098	4.33252	4.19975	4.15189	4.1846	4.15449
278.4	3.57391	3.50106	3.43572	3.52827	3.55856	3.53589	3.56855	3.46208	3.49447	3.51068	3.57874	3.58881	3.78953	3.77309	3.7388	3.70921	3.71992	3.86844	3.84141	3.82133	3.78708	3.89559	3.83768	3.85798	4.0157	4.10577	4.02959	4.16127	4.19952	4.21314	4.12911	4.2036	4.238	4.27891	4.37042	4.30347	4.4075	4.28111	4.18679	4.35796	4.32283	4.42388	4.26984	4.26256	4.27991	4.15339	4.11876	4.14434	4.11734
278.3	3.3946	3.32268	3.26397	3.35585	3.38012	3.3553	3.39981	3.29355	3.3202	3.344	3.40918	3.41685	3.62105	3.6132	3.57994	3.54816	3.56208	3.70684	3.6787	3.66069	3.63178	3.744	3.6877	3.70755	3.87131	3.9634	3.88894	4.02317	4.0664	4.07997	3.99687	4.07084	4.11419	4.16551	4.25537	4.19746	4.30438	4.19221	4.10159	4.2757	4.24651	4.35116	4.21168	4.20377	4.22738	4.10754	4.086	4.10523	4.07947
278.2	3.21487	3.14312	3.09056	3.18354	3.20155	3.17421	3.23032	3.12358	3.14368	3.17646	3.23921	3.24358	3.45295	3.45243	3.41827	3.38539	3.40276	3.54345	3.5151	3.50075	3.47576	3.59156	3.53502	3.5565	3.72487	3.81804	3.748	3.88469	3.93166	3.9471	3.86439	3.9367	3.99029	4.05007	4.13983	4.08945	4.19886	4.10035	4.01611	4.19131	4.16875	4.27709	4.15073	4.1449	4.17394	4.0608	4.05287	4.06469	4.04076
278.1	3.03583	2.96512	2.9163	3.01306	3.02286	2.99498	3.06154	2.95396	2.96926	3.00889	3.06842	3.06938	3.2841	3.29301	3.25882	3.22326	3.24343	3.38171	3.35339	3.33977	3.31829	3.44018	3.38318	3.40536	3.57806	3.67409	3.60795	3.7448	3.7954	3.81402	3.73207	3.8026	3.865	3.93453	4.02349	3.98101	4.0911	4.00887	3.93159	4.10636	4.09005	4.20111	4.08957	4.08475	4.12103	4.01345	4.01948	4.02559	4.00109
278	2.85776	2.78898	2.74368	2.84419	2.84566	2.8161	2.89315	2.7871	2.79569	2.84115	2.89916	2.89566	3.11471	3.1346	3.09879	3.06057	3.08602	3.22085	3.1918	3.17953	3.16319	3.28813	3.23131	3.25374	3.43062	3.53043	3.46866	3.60453	3.65848	3.68179	3.60131	3.66953	3.74169	3.81939	3.90706	3.87364	3.98186	3.91845	3.84856	4.02239	4.01122	4.12662	4.02784	4.02484	4.07037	3.96619	3.98561	3.98648	3.96062
277.9	2.68173	2.61555	2.57125	2.67736	2.67066	2.63888	2.72907	2.62045	2.62346	2.67728	2.73158	2.72502	2.94718	2.97666	2.94067	2.89884	2.93054	3.0603	3.03083	3.02148	3.00919	3.1371	3.08099	3.10097	3.28642	3.38859	3.33097	3.46625	3.52295	3.55089	3.47191	3.53753	3.61913	3.70489	3.79215	3.76715	3.87383	3.82963	3.76741	3.93855	3.93157	4.05236	3.96729	3.9669	4.01943	3.91984	3.95179	3.94714	3.92048
277.8	2.50475	2.44253	2.40035	2.51081	2.49694	2.46214	2.56363	2.45378	2.45078	2.51244	2.56294	2.55587	2.78065	2.81874	2.78316	2.73901	2.77593	2.90015	2.86975	2.86248	2.85525	2.98549	2.93025	2.94954	3.14285	3.24779	3.19183	3.32718	3.38688	3.41868	3.34466	3.4062	3.49714	3.59038	3.67615	3.66238	3.76504	3.74199	3.68596	3.85334	3.85252	3.97897	3.90785	3.91022	3.96631	3.87312	3.91795	3.90786	3.88118
277.7	2.33071	2.2714	2.23071	2.34537	2.32508	2.28819	2.39889	2.2896	2.2803	2.34816	2.39339	2.3884	2.61626	2.66129	2.62733	2.58173	2.6242	2.73717	2.7099	2.70512	2.70417	2.835	2.78176	2.79987	3.00066	3.10629	3.05505	3.18995	3.2516	3.28784	3.21833	3.27567	3.37551	3.47705	3.56176	3.55952	3.65701	3.65572	3.60508	3.77027	3.77455	3.90583	3.84907	3.85296	3.91399	3.82699	3.88526	3.87059	3.84321
277.6	2.1588	2.10242	2.06408	2.18229	2.15465	2.11695	2.23429	2.12784	2.1108	2.18537	2.22567	2.22125	2.45117	2.50556	2.47129	2.42603	2.4752	2.57682	2.55264	2.54828	2.55429	2.6854	2.63516	2.65261	2.85875	2.96498	2.91885	3.05341	3.11589	3.15574	3.09424	3.1459	3.25593	3.36492	3.44892	3.45661	3.55027	3.5704	3.52433	3.68742	3.69839	3.83464	3.79247	3.79763	3.86214	3.77998	3.85417	3.83347	3.80764
277.5	1.98776	1.93433	1.89926	2.02026	1.98354	1.94636	2.06928	1.96583	1.94246	2.0202	2.0586	2.05529	2.28532	2.35055	2.31601	2.27214	2.32703	2.41744	2.39688	2.39219	2.40261	2.53799	2.4892	2.50649	2.71798	2.82605	2.78258	2.91752	2.97982	3.02488	2.97004	3.01684	3.13606	3.25471	3.33618	3.35251	3.44298	3.48672	3.4444	3.60538	3.62306	3.76268	3.73355	3.74233	3.81084	3.73368	3.82335	3.79467	3.77364
277.4	1.81716	1.76635	1.73564	1.86085	1.8133	1.77537	1.90315	1.80372	1.77387	1.85433	1.89213	1.89067	2.12072	2.19547	2.16168	2.11727	2.17803	2.25926	2.23987	2.23633	2.25222	2.39073	2.34346	2.36142	2.57915	2.68664	2.64698	2.78121	2.84411	2.89164	2.84372	2.8903	3.01718	3.14378	3.22503	3.24881	3.33565	3.40437	3.36299	3.52401	3.5472	3.69194	3.67488	3.68599	3.75951	3.68756	3.79123	3.75564	3.74092
277.3	1.64975	1.59893	1.57493	1.70215	1.64368	1.60821	1.73749	1.64363	1.60779	1.69071	1.72895	1.72723	1.95947	2.04017	2.00793	1.9636	2.03004	2.10181	2.08259	2.08342	2.10606	2.24506	2.19874	2.21713	2.44104	2.54786	2.51375	2.64709	2.71005	2.76187	2.71952	2.76696	2.89957	3.03512	3.11614	3.14725	3.22981	3.32377	3.28396	3.44443	3.47292	3.62223	3.61614	3.63183	3.7116	3.64276	3.76023	3.71794	3.70955
277.2	1.48179	1.4324	1.41391	1.54301	1.47389	1.44128	1.57167	1.48289	1.44201	1.5255	1.56592	1.56358	1.79792	1.88394	1.85517	1.80891	1.88161	1.94387	1.92713	1.92824	1.95943	2.0983	2.05378	2.07255	2.30166	2.40725	2.38029	2.51116	2.57646	2.63233	2.59612	2.64278	2.78079	2.92595	3.00518	3.04358	3.12491	3.24187	3.2053	3.36409	3.39665	3.5516	3.5562	3.57808	3.66079	3.59717	3.72884	3.68022	3.67693
277.1	1.31646	1.26738	1.25535	1.38581	1.30688	1.27777	1.40921	1.32306	1.2793	1.36146	1.40476	1.403	1.63676	1.73115	1.70262	1.65491	1.73542	1.78705	1.77159	1.77472	1.81632	1.95268	1.90956	1.93083	2.16481	2.26841	2.2491	2.37652	2.44382	2.50459	2.47526	2.52088	2.66474	2.81912	2.89445	2.94157	3.02291	3.16117	3.12825	3.2852	3.32135	3.48477	3.49777	3.52595	3.61084	3.55412	3.69786	3.64273	3.64616
277	1.14986	1.10067	1.09671	1.228	1.13994	1.11335	1.2464	1.1632	1.11506	1.19745	1.24043	1.24254	1.47329	1.57721	1.54915	1.49982	1.58839	1.62887	1.61515	1.61951	1.67179	1.80603	1.76434	1.78759	2.02649	2.12858	2.1164	2.24235	2.31126	2.37673	2.35384	2.3987	2.54642	2.71022	2.78377	2.8392	2.9222	3.08064	3.0509	3.20487	3.24603	3.41854	3.43996	3.4741	3.55991	3.51237	3.66695	3.60515	3.61535
276.9	0.984445	0.934711	0.938751	1.07032	0.974736	0.951087	1.0848	1.0052	0.953293	1.03387	1.0781	1.08391	1.3109	1.42444	1.39628	1.34675	1.44297	1.47242	1.45838	1.46393	1.52948	1.65906	1.62	1.64501	1.88828	1.98964	1.98359	2.10887	2.17922	2.24934	2.23501	2.27716	2.42901	2.60175	2.67372	2.73838	2.82078	3.0005	2.97661	3.12484	3.17105	3.35279	3.38239	3.4207	3.51052	3.46943	3.6369	3.56953	3.58367
276.8	0.82153	0.770118	0.780966	0.914166	0.810309	0.790123	0.92372	0.848179	0.792386	0.870115	0.916103	0.927974	1.14892	1.27191	1.24274	1.1938	1.29811	1.31624	1.30287	1.31012	1.38777	1.51242	1.47659	1.50215	1.75	1.8507	1.85135	1.97537	2.04723	2.12272	2.11534	2.15638	2.31214	2.49456	2.56434	2.63648	2.72094	2.9194	2.90272	3.04599	3.09608	3.28685	3.32628	3.36688	3.46295	3.42655	3.6073	3.53427	3.55092
276.7	0.661618	0.608568	0.625676	0.758501	0.6472	0.632961	0.763729	0.693536	0.632353	0.708992	0.756484	0.773683	0.989127	1.12177	1.09302	1.04437	1.15518	1.1614	1.14977	1.15765	1.24792	1.36795	1.33645	1.36259	1.61298	1.7123	1.72166	1.84213	1.91734	1.9977	1.99826	2.03722	2.19778	2.38806	2.45634	2.5355	2.62354	2.84011	2.82891	2.96754	3.02309	3.22265	3.27029	3.31521	3.41714	3.38522	3.57783	3.49994	3.51887
276.6	0.500949	0.449027	0.471494	0.60379	0.485812	0.477378	0.604428	0.53988	0.472286	0.548201	0.597873	0.618606	0.829933	0.97224	0.942226	0.895454	1.01217	1.00849	0.997272	1.0071	1.10846	1.22309	1.19573	1.22469	1.47705	1.57679	1.59164	1.7082	1.78669	1.87272	1.8822	1.91904	2.08474	2.27995	2.34896	2.43577	2.52758	2.76015	2.75508	2.88963	2.95087	3.15742	3.21449	3.26528	3.36945	3.34349	3.54617	3.46588	3.48713
276.5	0.340983	0.290594	0.319744	0.451187	0.325512	0.321864	0.44649	0.386499	0.3127	0.388484	0.440366	0.464414	0.671807	0.824667	0.791289	0.747818	0.870011	0.856294	0.846683	0.858151	0.969333	1.0789	1.05597	1.0882	1.34264	1.44275	1.46127	1.57542	1.6564	1.74724	1.76789	1.80281	1.97245	2.17109	2.24266	2.33551	2.43244	2.68101	2.68118	2.81306	2.88124	3.09377	3.15952	3.2163	3.32418	3.30139	3.51441	3.4306	3.45521
276.4	0.183286	0.134079	0.169567	0.297311	0.16716	0.16491	0.288192	0.233952	0.154094	0.228628	0.286811	0.310088	0.514144	0.678052	0.641069	0.601837	0.728936	0.704584	0.698058	0.711304	0.83234	0.935235	0.916947	0.954725	1.20785	1.30931	1.33163	1.44322	1.52718	1.62159	1.65407	1.68914	1.86185	2.06361	2.13704	2.23656	2.3374	2.6019	2.60748	2.73725	2.81308	3.0303	3.10471	3.16753	3.279	3.26003	3.48244	3.39556	3.426
276.3	0.0256934	-0.019527	0.0199842	0.143042	0.00927648	0.00856732	0.13074	0.0823599	-0.00323581	0.0677504	0.132803	0.157357	0.356347	0.531657	0.49288	0.456291	0.589403	0.554456	0.55055	0.565399	0.693997	0.792732	0.779579	0.821687	1.07304	1.1751	1.2013	1.31098	1.4008	1.49917	1.54088	1.57641	1.75094	1.95454	2.03162	2.13917	2.24334	2.52183	2.5339	2.66188	2.74647	2.9659	3.05019	3.11803	3.23347	3.21996	3.45126	3.36205	3.39556
276.2	-0.13155	-0.174294	-0.130043	-0.0135793	-0.147135	-0.147248	-0.0266699	-0.0699286	-0.160121	-0.0930126	-0.0226588	0.00498883	0.198005	0.386829	0.344982	0.309108	0.447742	0.405135	0.404181	0.420753	0.556787	0.64915	0.643449	0.688217	0.939057	1.04097	1.07189	1.17881	1.27255	1.37574	1.42759	1.46471	1.63898	1.84494	1.92363	2.04069	2.14876	2.43855	2.46122	2.58543	2.67709	2.90374	2.99537	3.06902	3.18714	3.17938	3.41902	3.32815	3.36442
276.1	-0.291384	-0.330882	-0.281988	-0.171684	-0.304329	-0.302911	-0.185455	-0.223844	-0.317793	-0.254028	-0.179272	-0.149011	0.0380704	0.24062	0.195092	0.161187	0.30533	0.255255	0.256864	0.274817	0.4179	0.503187	0.504911	0.554413	0.80452	0.904787	0.941678	1.04668	1.14391	1.25128	1.31261	1.35333	1.52583	1.73632	1.81534	1.94163	2.05414	2.35348	2.38656	2.50804	2.60691	2.84113	2.9385	3.01888	3.13987	3.13837	3.38367	3.29396	3.33136
276	-0.450947	-0.487606	-0.433391	-0.329585	-0.460478	-0.455946	-0.343497	-0.377668	-0.475701	-0.413366	-0.335515	-0.301935	-0.119489	0.0932722	0.0465357	0.0138851	0.163094	0.106771	0.110442	0.12988	0.277996	0.358288	0.366843	0.4213	0.6695	0.770745	0.811705	0.915742	1.01519	1.12788	1.19865	1.24162	1.41425	1.62843	1.70703	1.84437	1.95892	2.26804	2.31187	2.42997	2.53641	2.77822	2.88211	2.96808	3.09313	3.09694	3.34743	3.25806	3.29907
275.9	-0.609311	-0.642446	-0.583345	-0.485444	-0.615292	-0.607793	-0.501646	-0.529264	-0.630933	-0.571466	-0.49011	-0.453175	-0.273401	-0.0524225	-0.102275	-0.130491	0.0208478	-0.0384118	-0.0335387	-0.0143154	0.140009	0.215432	0.230421	0.288835	0.538067	0.636981	0.682123	0.786035	0.88906	1.00467	1.0864	1.13133	1.3031	1.52236	1.60097	1.74673	1.86558	2.18228	2.23732	2.35302	2.4678	2.71395	2.8267	2.91787	3.04723	3.05567	3.31168	3.22306	3.26783
275.8	-0.767983	-0.795142	-0.732614	-0.640973	-0.768497	-0.758035	-0.65872	-0.678356	-0.785771	-0.726772	-0.643359	-0.60417	-0.425711	-0.19683	-0.247768	-0.272944	-0.12207	-0.183021	-0.17653	-0.157161	0.0027269	0.0729628	0.095636	0.156143	0.407233	0.50383	0.553945	0.658406	0.763072	0.882852	0.975164	1.02117	1.19291	1.4174	1.49645	1.648	1.77144	2.09665	2.16347	2.27605	2.39867	2.64838	2.7707	2.86722	3.00117	3.01436	3.27432	3.18764	3.235
275.7	-0.924728	-0.946215	-0.879646	-0.79501	-0.920444	-0.906279	-0.813587	-0.826566	-0.937574	-0.879839	-0.795519	-0.753905	-0.576892	-0.340813	-0.391093	-0.412721	-0.262091	-0.324574	-0.318223	-0.299736	-0.132572	-0.0688121	-0.0368507	0.0255201	0.278643	0.373218	0.427659	0.532421	0.636725	0.761669	0.864082	0.913331	1.08301	1.31383	1.39306	1.55153	1.67926	2.01269	2.09087	2.19945	2.32942	2.58307	2.71601	2.81675	2.95381	2.97395	3.23662	3.15237	3.20205
275.6	-1.08152	-1.09651	-1.02497	-0.950319	-1.07157	-1.05479	-0.967361	-0.974373	-1.08874	-1.03091	-0.947313	-0.901681	-0.726915	-0.484057	-0.535177	-0.553261	-0.402295	-0.465592	-0.459868	-0.440118	-0.2645	-0.211646	-0.167951	-0.105768	0.148827	0.242479	0.301286	0.407786	0.511456	0.639756	0.753559	0.807548	0.973495	1.20995	1.28934	1.45461	1.58944	1.92766	2.01703	2.12233	2.26177	2.51906	2.66128	2.76642	2.90553	2.93335	3.19838	3.11623	3.16946
275.5	-1.23569	-1.24505	-1.16925	-1.10407	-1.21981	-1.20158	-1.11669	-1.1206	-1.23798	-1.17913	-1.09515	-1.0465	-0.874359	-0.626092	-0.676981	-0.690644	-0.539592	-0.604307	-0.597918	-0.577542	-0.395758	-0.351646	-0.297878	-0.23358	0.0212716	0.113423	0.176322	0.284992	0.388501	0.519676	0.644939	0.704497	0.865375	1.10745	1.1883	1.35805	1.50146	1.84424	1.94401	2.04709	2.19493	2.4551	2.60835	2.71691	2.85611	2.89518	3.1602	3.08026	3.13901
275.4	-1.38962	-1.39355	-1.3112	-1.25754	-1.36704	-1.34794	-1.26758	-1.26851	-1.38739	-1.32736	-1.24354	-1.19122	-1.02196	-0.768184	-0.818892	-0.826415	-0.676958	-0.742307	-0.73477	-0.713966	-0.52665	-0.490894	-0.426051	-0.36014	-0.107104	-0.0156855	0.050292	0.1622	0.266651	0.400354	0.538435	0.602432	0.75723	1.00428	1.08783	1.26189	1.41427	1.76036	1.86973	1.97136	2.12896	2.39119	2.55464	2.66704	2.80564	2.85713	3.12263	3.04487	3.1073
275.3	-1.54201	-1.54174	-1.45314	-1.40999	-1.51243	-1.49406	-1.41667	-1.41512	-1.53478	-1.47313	-1.38951	-1.33528	-1.17166	-0.907705	-0.960954	-0.962346	-0.813885	-0.879285	-0.869284	-0.848027	-0.656415	-0.629729	-0.5515	-0.484059	-0.235154	-0.143485	-0.0729077	0.0398589	0.145112	0.282066	0.430896	0.501385	0.648821	0.901522	0.989003	1.16557	1.327	1.67596	1.79621	1.8962	2.06281	2.32874	2.50028	2.61798	2.75857	2.81921	3.08476	3.01173	3.07651
275.2	-1.69499	-1.68952	-1.59643	-1.56197	-1.65663	-1.63959	-1.56567	-1.56326	-1.68213	-1.61816	-1.53459	-1.47915	-1.32074	-1.04566	-1.10391	-1.10071	-0.95399	-1.0138	-1.0052	-0.982611	-0.786546	-0.768902	-0.678248	-0.608932	-0.363877	-0.270831	-0.19667	-0.0824529	0.0232177	0.163087	0.322315	0.40005	0.541131	0.798148	0.888691	1.06803	1.23961	1.58962	1.72199	1.81969	1.99426	2.2651	2.44458	2.5674	2.71062	2.78048	3.04418	2.97602	3.04418
275.1	-1.847	-1.83789	-1.7397	-1.71236	-1.79982	-1.78421	-1.71285	-1.71011	-1.82902	-1.76269	-1.67735	-1.62212	-1.46682	-1.1833	-1.24469	-1.23985	-1.09407	-1.14867	-1.13939	-1.11716	-0.91606	-0.908055	-0.804761	-0.73294	-0.490832	-0.395272	-0.321241	-0.20491	-0.0958829	0.0455818	0.21437	0.299034	0.434006	0.693844	0.786681	0.971726	1.15182	1.50406	1.64694	1.74267	1.92496	2.20074	2.3878	2.51572	2.66263	2.74321	3.00296	2.93863	3.01234
275	-1.99694	-1.9842	-1.88328	-1.86113	-1.94069	-1.92673	-1.85804	-1.8553	-1.97336	-1.90415	-1.8186	-1.76325	-1.60984	-1.31989	-1.38476	-1.37858	-1.23223	-1.28355	-1.27211	-1.2496	-1.04202	-1.04588	-0.929387	-0.856322	-0.616635	-0.519713	-0.442805	-0.32593	-0.2123	-0.0717612	0.10681	0.198445	0.329998	0.589807	0.685711	0.876723	1.0654	1.4172	1.57306	1.66601	1.85707	2.13829	2.33262	2.46405	2.61497	2.70628	2.96065	2.90234	2.97943
274.9	-2.14591	-2.12759	-2.02592	-2.00874	-2.07894	-2.0667	-2.00156	-1.99683	-2.11616	-2.04251	-1.95689	-1.90203	-1.75077	-1.45497	-1.52338	-1.51411	-1.36676	-1.41817	-1.40173	-1.38093	-1.16569	-1.18049	-1.05221	-0.97852	-0.741862	-0.64301	-0.562726	-0.444416	-0.327012	-0.185642	0.000620313	0.0981333	0.22679	0.488119	0.585392	0.780386	0.981437	1.33187	1.50068	1.58989	1.79056	2.07622	2.27841	2.41242	2.56815	2.66856	2.91851	2.86601	2.94662
274.8	-2.2956	-2.26954	-2.16823	-2.15609	-2.21506	-2.20715	-2.14338	-2.13645	-2.25788	-2.18113	-2.09472	-2.03984	-1.89184	-1.58948	-1.65966	-1.64868	-1.49998	-1.54999	-1.52856	-1.51121	-1.2902	-1.31465	-1.17244	-1.09979	-0.865951	-0.764543	-0.682221	-0.56261	-0.441015	-0.29991	-0.106289	-0.00233737	0.123312	0.386491	0.483747	0.684258	0.897326	1.24735	1.42582	1.51321	1.72308	2.01287	2.22519	2.36038	2.51908	2.62992	2.87435	2.82687	2.91367
274.7	-2.44316	-2.41033	-2.30876	-2.30188	-2.34875	-2.34745	-2.28374	-2.27491	-2.39614	-2.31674	-2.23163	-2.17407	-2.03211	-1.72214	-1.79603	-1.78228	-1.63228	-1.67971	-1.65642	-1.63982	-1.4126	-1.44643	-1.29185	-1.21923	-0.988949	-0.883534	-0.801661	-0.678088	-0.553477	-0.412777	-0.212934	-0.102584	0.0229154	0.285295	0.384504	0.588872	0.81476	1.16358	1.35017	1.43809	1.65662	1.94989	2.1701	2.30834	2.47207	2.59066	2.8306	2.78815	2.87968
274.6	-2.5905	-2.54999	-2.4481	-2.44606	-2.481	-2.48596	-2.42367	-2.41198	-2.53447	-2.45014	-2.36736	-2.30788	-2.16994	-1.8544	-1.93018	-1.91322	-1.76477	-1.80871	-1.78134	-1.76733	-1.53559	-1.57626	-1.40875	-1.33674	-1.11161	-1.00188	-0.920603	-0.792343	-0.666174	-0.525057	-0.320009	-0.201774	-0.0780712	0.183996	0.285707	0.492954	0.734195	1.07988	1.27364	1.36214	1.59064	1.88644	2.11608	2.25655	2.42435	2.55085	2.78589	2.75055	2.84685
274.5	-2.73423	-2.68704	-2.58561	-2.58942	-2.61139	-2.62326	-2.56253	-2.549	-2.67158	-2.58311	-2.50004	-2.44007	-2.30519	-1.98552	-2.06388	-2.04178	-1.89493	-1.93436	-1.90425	-1.89151	-1.65769	-1.70378	-1.52333	-1.45106	-1.23354	-1.11925	-1.03732	-0.905713	-0.77832	-0.636182	-0.426108	-0.299513	-0.178441	0.0855191	0.188891	0.398872	0.655173	0.996623	1.19764	1.28947	1.52596	1.82229	2.05899	2.20405	2.37661	2.51079	2.74158	2.71453	2.8138
274.4	-2.87681	-2.82245	-2.72268	-2.73059	-2.74103	-2.75958	-2.70086	-2.68537	-2.80778	-2.71376	-2.63173	-2.57209	-2.43816	-2.11578	-2.19641	-2.17104	-2.02537	-2.05891	-2.02425	-2.01399	-1.78032	-1.8292	-1.6366	-1.56513	-1.35392	-1.23556	-1.15154	-1.01818	-0.888356	-0.746893	-0.534077	-0.398655	-0.278504	-0.0128436	0.0932846	0.305015	0.57704	0.91229	1.12039	1.2176	1.46219	1.75812	2.00077	2.15162	2.32898	2.47032	2.69599	2.67584	2.78038
274.3	-3.01937	-2.95668	-2.85808	-2.87122	-2.8704	-2.89484	-2.83793	-2.82165	-2.94326	-2.84196	-2.75882	-2.70362	-2.56922	-2.24536	-2.32705	-2.29997	-2.15454	-2.17907	-2.14305	-2.13568	-1.90387	-1.95444	-1.75048	-1.67882	-1.47205	-1.35081	-1.26512	-1.12892	-0.997763	-0.85622	-0.641257	-0.498284	-0.37803	-0.110892	-0.000612238	0.211349	0.498019	0.827605	1.04215	1.14651	1.39742	1.69544	1.94337	2.10073	2.28016	2.42912	2.64897	2.63596	2.74664
274.2	-3.16274	-3.09231	-2.99479	-3.01397	-2.99921	-3.03136	-2.97263	-2.95853	-3.07768	-2.96985	-2.88761	-2.83468	-2.69997	-2.37501	-2.45805	-2.4287	-2.28569	-2.29988	-2.26279	-2.25629	-2.02785	-2.07979	-1.86528	-1.79497	-1.58948	-1.46451	-1.3788	-1.24073	-1.1077	-0.966002	-0.749985	-0.598671	-0.479281	-0.209832	-0.0951821	0.117481	0.417929	0.740761	0.963255	1.0731	1.33001	1.62951	1.88546	2.0478	2.2294	2.38743	2.6001	2.59661	2.71036
274.1	-3.30349	-3.22478	-3.13017	-3.15504	-3.12536	-3.16575	-3.10464	-3.09399	-3.21011	-3.09239	-3.01357	-2.96117	-2.82853	-2.50143	-2.58554	-2.55432	-2.41285	-2.41862	-2.38004	-2.37465	-2.14835	-2.20196	-1.97716	-1.90829	-1.7049	-1.57976	-1.4902	-1.3495	-1.215	-1.07269	-0.857133	-0.696573	-0.57814	-0.30494	-0.187809	0.0247867	0.339565	0.654909	0.887525	1.00109	1.26339	1.56696	1.82759	1.99566	2.18123	2.34798	2.55292	2.55878	2.67294
274	-3.44262	-3.35721	-3.26646	-3.29722	-3.24896	-3.29816	-3.23673	-3.22794	-3.34032	-3.21425	-3.13772	-3.08696	-2.95755	-2.62679	-2.71181	-2.67912	-2.53953	-2.53784	-2.4975	-2.49291	-2.26896	-2.32373	-2.08894	-2.02082	-1.82015	-1.69399	-1.60016	-1.45805	-1.32104	-1.17798	-0.964222	-0.794563	-0.676102	-0.399486	-0.281756	-0.0675451	0.260494	0.568746	0.809622	0.928002	1.19507	1.50275	1.76818	1.94229	2.1317	2.30675	2.50499	2.52051	2.6343
273.9	-3.58104	-3.48806	-3.40334	-3.43546	-3.37179	-3.42899	-3.36515	-3.36045	-3.46898	-3.33476	-3.26172	-3.21081	-3.08378	-2.75142	-2.83831	-2.80258	-2.66293	-2.65397	-2.6132	-2.60964	-2.38947	-2.44327	-2.20089	-2.13225	-1.93325	-1.80602	-1.70968	-1.56406	-1.4256	-1.28098	-1.07184	-0.89383	-0.77398	-0.494428	-0.37406	-0.158097	0.181179	0.484775	0.732234	0.856281	1.12664	1.43877	1.70977	1.88991	2.08173	2.26517	2.4561	2.4822	2.59513
273.8	-3.71771	-3.61901	-3.53789	-3.57017	-3.49231	-3.55829	-3.4921	-3.4908	-3.59612	-3.45246	-3.38292	-3.33241	-3.20711	-2.87625	-2.96449	-2.92404	-2.78509	-2.77036	-2.72703	-2.72383	-2.50969	-2.56043	-2.31142	-2.24404	-2.0448	-1.91408	-1.81753	-1.66898	-1.53131	-1.38381	-1.17796	-0.992135	-0.869558	-0.587857	-0.463567	-0.248548	0.102537	0.401168	0.654571	0.78502	1.05814	1.37486	1.65137	1.83691	2.03209	2.22245	2.40598	2.44389	2.55533
273.7	-3.8526	-3.74768	-3.67056	-3.70176	-3.61171	-3.68679	-3.61846	-3.61886	-3.72238	-3.56841	-3.5012	-3.4533	-3.32852	-2.99956	-3.0888	-3.04218	-2.90435	-2.8857	-2.83861	-2.83563	-2.62911	-2.67533	-2.42006	-2.35356	-2.15613	-2.02051	-1.92417	-1.77398	-1.63576	-1.48676	-1.28255	-1.0916	-0.963709	-0.678483	-0.549998	-0.337698	0.0233052	0.318736	0.577781	0.715616	0.992453	1.3097	1.59298	1.78342	1.98326	2.17952	2.35594	2.40509	2.51557
273.6	-3.98441	-3.87431	-3.80082	-3.83067	-3.72882	-3.81278	-3.74288	-3.74488	-3.84608	-3.68379	-3.61647	-3.57224	-3.44888	-3.11996	-3.21037	-3.15848	-3.0237	-2.9987	-2.94738	-2.94499	-2.74777	-2.78716	-2.52581	-2.4601	-2.26741	-2.12383	-2.02978	-1.87747	-1.73974	-1.58733	-1.38544	-1.18986	-1.05616	-0.768492	-0.636995	-0.425792	-0.0549958	0.237099	0.501759	0.648307	0.926488	1.24576	1.53573	1.73002	1.93532	2.13696	2.30804	2.3662	2.47715
273.5	-4.11331	-3.99578	-3.92712	-3.95531	-3.84386	-3.93725	-3.86498	-3.86643	-3.96714	-3.79601	-3.72845	-3.68846	-3.56652	-3.23772	-3.32962	-3.27112	-3.14113	-3.11023	-3.05362	-3.0511	-2.8624	-2.89585	-2.62778	-2.56421	-2.37411	-2.22428	-2.13234	-1.97857	-1.83987	-1.68495	-1.48586	-1.28354	-1.14583	-0.855856	-0.720995	-0.510992	-0.129273	0.157825	0.427649	0.583843	0.862866	1.18392	1.48025	1.67935	1.88795	2.09573	2.26072	2.32879	2.43965
273.4	-4.24176	-4.11685	-4.05161	-4.0798	-3.95815	-4.06038	-3.98323	-3.98825	-4.08695	-3.90739	-3.84048	-3.80537	-3.68325	-3.35408	-3.44753	-3.38273	-3.25757	-3.2234	-3.15813	-3.15607	-2.97617	-3.00426	-2.72971	-2.66755	-2.48067	-2.3245	-2.23423	-2.07877	-1.94016	-1.78164	-1.58532	-1.37678	-1.23404	-0.944638	-0.80498	-0.59463	-0.206644	0.078878	0.353029	0.518175	0.798238	1.12139	1.42317	1.62838	1.83865	2.0527	2.21261	2.28927	2.40212
273.3	-4.36949	-4.23717	-4.17682	-4.20381	-4.07044	-4.18282	-4.10105	-4.11169	-4.20457	-4.0173	-3.9505	-3.91957	-3.79939	-3.47034	-3.56559	-3.49554	-3.37124	-3.33545	-3.26205	-3.25905	-3.08792	-3.11126	-2.83093	-2.77053	-2.58638	-2.424	-2.33597	-2.17776	-2.03944	-1.87824	-1.68367	-1.46924	-1.32007	-1.03288	-0.888487	-0.677765	-0.285564	0.000601293	0.27928	0.452061	0.733147	1.05992	1.36599	1.57507	1.78856	2.00914	2.16456	2.24773	2.36496
273.2	-4.49391	-4.35533	-4.30091	-4.32763	-4.18027	-4.30307	-4.2182	-4.2326	-4.32016	-4.1259	-4.0586	-4.03149	-3.91437	-3.58513	-3.68078	-3.60681	-3.48413	-3.44699	-3.36255	-3.36097	-3.19816	-3.21657	-2.93096	-2.87336	-2.69185	-2.52337	-2.43674	-2.27714	-2.13576	-1.97337	-1.78244	-1.56017	-1.4037	-1.11904	-0.971721	-0.760667	-0.363266	-0.0762714	0.203147	0.3861	0.668321	0.999687	1.30912	1.52172	1.73986	1.96414	2.11612	2.20426	2.32755
273.1	-4.61687	-4.47217	-4.42334	-4.44757	-4.28995	-4.42046	-4.33352	-4.35145	-4.43384	-4.23295	-4.16394	-4.14092	-4.02763	-3.69904	-3.79357	-3.71599	-3.59469	-3.5579	-3.46242	-3.46238	-3.3091	-3.31929	-3.03131	-2.9736	-2.79463	-2.62196	-2.5363	-2.37585	-2.23002	-2.06556	-1.88093	-1.65048	-1.48581	-1.20416	-1.05204	-0.841716	-0.440846	-0.152827	0.128648	0.321613	0.601625	0.938159	1.25308	1.46859	1.69122	1.92035	2.06815	2.16012	2.28956
273	-4.73792	-4.58795	-4.54398	-4.56398	-4.39853	-4.53372	-4.44755	-4.46924	-4.54507	-4.33792	-4.26828	-4.24805	-4.13783	-3.81247	-3.90416	-3.82374	-3.70417	-3.66813	-3.56133	-3.56176	-3.41635	-3.41933	-3.12986	-3.07218	-2.89571	-2.71766	-2.6334	-2.47262	-2.32381	-2.15488	-1.97721	-1.73872	-1.56694	-1.28825	-1.1303	-0.922449	-0.517665	-0.228263	0.0553653	0.258388	0.535913	0.87895	1.19843	1.41685	1.64604	1.87469	2.0208	2.11632	2.25186
272.9	-4.85557	-4.70204	-4.66311	-4.67722	-4.50527	-4.64522	-4.55852	-4.58403	-4.65346	-4.44143	-4.36948	-4.35338	-4.24298	-3.92459	-4.0128	-3.92975	-3.80987	-3.77664	-3.66011	-3.65946	-3.52138	-3.51773	-3.22682	-3.16732	-2.99362	-2.81188	-2.72834	-2.56757	-2.41617	-2.24337	-2.07157	-1.82662	-1.64608	-1.36995	-1.20775	-1.00094	-0.59293	-0.300575	-0.0157356	0.196072	0.472711	0.820715	1.14501	1.36617	1.60407	1.83002	1.97475	2.07342	2.21554
272.8	-4.96858	-4.81279	-4.77946	-4.78665	-4.61125	-4.75337	-4.66644	-4.69698	-4.75937	-4.54332	-4.46822	-4.45663	-4.34476	-4.03571	-4.119	-4.03382	-3.91256	-3.88332	-3.75808	-3.75549	-3.62414	-3.61231	-3.32302	-3.26226	-3.09121	-2.90451	-2.82159	-2.66127	-2.50756	-2.33005	-2.1631	-1.91277	-1.72437	-1.4503	-1.2837	-1.07811	-0.665594	-0.370784	-0.0859827	0.13564	0.410946	0.76139	1.0919	1.31476	1.56159	1.78592	1.92995	2.02962	2.17751
272.7	-5.07754	-4.92137	-4.89041	-4.89408	-4.71504	-4.85879	-4.77244	-4.8073	-4.86166	-4.64342	-4.56475	-4.55803	-4.44628	-4.14445	-4.22279	-4.13328	-4.01301	-3.98828	-3.8529	-3.84837	-3.72459	-3.70356	-3.41538	-3.35565	-3.18643	-2.99558	-2.91257	-2.75358	-2.59699	-2.41443	-2.25201	-1.99626	-1.80199	-1.53035	-1.35789	-1.15252	-0.735004	-0.438287	-0.15455	0.076085	0.350864	0.705682	1.04103	1.26586	1.52027	1.74405	1.8884	1.9869	2.14101
272.6	-5.18363	-5.02695	-4.99969	-5.00082	-4.81692	-4.96237	-4.8759	-4.91582	-4.96061	-4.74162	-4.66091	-4.65627	-4.54594	-4.25116	-4.3233	-4.22936	-4.11001	-4.09071	-3.9464	-3.93786	-3.82316	-3.79352	-3.50434	-3.44657	-3.27918	-3.08495	-3.00087	-2.84328	-2.68554	-2.49697	-2.33985	-2.07802	-1.87827	-1.60911	-1.42998	-1.22626	-0.803687	-0.504863	-0.221275	0.0196569	0.291797	0.651807	0.990967	1.21667	1.47905	1.70249	1.84675	1.94566	2.1042
272.5	-5.28816	-5.13106	-5.10645	-5.1069	-4.91574	-5.06426	-4.97831	-5.0228	-5.05869	-4.83827	-4.75409	-4.75204	-4.64421	-4.35651	-4.42132	-4.32398	-4.20537	-4.19129	-4.03866	-4.02534	-3.92023	-3.88214	-3.59165	-3.53451	-3.37038	-3.1717	-3.08853	-2.93377	-2.77393	-2.57661	-2.42515	-2.1568	-1.95298	-1.68724	-1.50137	-1.29854	-0.871716	-0.570312	-0.28837	-0.0371091	0.233144	0.598222	0.941313	1.16929	1.4388	1.66161	1.80772	1.90455	2.06989
272.4	-5.38921	-5.23257	-5.21081	-5.21117	-5.01405	-5.16424	-5.07936	-5.12746	-5.15491	-4.9335	-4.84566	-4.84544	-4.74064	-4.46031	-4.51775	-4.41538	-4.30142	-4.28817	-4.12913	-4.11084	-4.0172	-3.9688	-3.67739	-3.61958	-3.46025	-3.25717	-3.1738	-3.02277	-2.85951	-2.65572	-2.50763	-2.23479	-2.02559	-1.76555	-1.57242	-1.36776	-0.938042	-0.634945	-0.355701	-0.091961	0.176946	0.544626	0.891207	1.12485	1.40014	1.6209	1.76897	1.86384	2.03618
272.3	-5.48771	-5.33372	-5.31416	-5.31312	-5.11137	-5.26181	-5.17921	-5.23145	-5.25036	-5.0282	-4.93515	-4.93615	-4.83526	-4.5611	-4.61426	-4.5049	-4.39553	-4.38425	-4.21876	-4.19605	-4.11306	-4.05345	-3.76432	-3.70349	-3.54959	-3.34277	-3.25855	-3.11142	-2.9453	-2.73306	-2.58769	-2.31255	-2.09721	-1.84491	-1.64257	-1.43678	-1.00588	-0.699706	-0.420363	-0.145168	0.119761	0.491535	0.841121	1.08014	1.36126	1.57883	1.73171	1.82438	2.001
272.2	-5.58461	-5.4333	-5.41547	-5.41359	-5.20636	-5.35616	-5.27635	-5.33315	-5.34569	-5.12108	-5.0229	-5.02667	-4.92734	-4.66033	-4.70864	-4.59178	-4.48848	-4.47972	-4.30516	-4.27924	-4.20761	-4.13689	-3.84933	-3.78525	-3.6354	-3.42722	-3.33983	-3.19875	-3.0304	-2.80913	-2.66633	-2.38903	-2.16996	-1.92374	-1.71084	-1.5053	-1.07358	-0.764983	-0.484173	-0.197742	0.0644458	0.438269	0.7933	1.03522	1.32159	1.5372	1.69431	1.78256	1.96769
272.1	-5.67877	-5.53083	-5.51774	-5.51421	-5.2995	-5.44974	-5.37273	-5.43134	-5.43881	-5.21352	-5.10975	-5.11538	-5.01876	-4.75782	-4.8019	-4.67821	-4.57981	-4.57431	-4.3922	-4.36081	-4.30035	-4.21925	-3.93335	-3.86691	-3.72	-3.50981	-3.42058	-3.28615	-3.11329	-2.88507	-2.74428	-2.46594	-2.24121	-2.00068	-1.77897	-1.57172	-1.14227	-0.829141	-0.547223	-0.249784	0.00990761	0.383897	0.744287	0.988779	1.28346	1.49563	1.65749	1.74019	1.93317
272	-5.77114	-5.62575	-5.61796	-5.61009	-5.3914	-5.53944	-5.46514	-5.52439	-5.52879	-5.30231	-5.19288	-5.20044	-5.10622	-4.85139	-4.89129	-4.76325	-4.66836	-4.66696	-4.47625	-4.43966	-4.3893	-4.2983	-4.01457	-3.94837	-3.80088	-3.59065	-3.49937	-3.37	-3.19476	-2.95974	-2.81943	-2.54121	-2.31025	-2.0746	-1.84483	-1.63757	-1.20775	-0.892164	-0.607667	-0.301312	-0.0432131	0.330658	0.699154	0.944265	1.24625	1.45505	1.62209	1.69848	1.89987
271.9	-5.8589	-5.71922	-5.71354	-5.70508	-5.48219	-5.62456	-5.55476	-5.61615	-5.61552	-5.38961	-5.27384	-5.28206	-5.19242	-4.9422	-4.97807	-4.84341	-4.75382	-4.75738	-4.5592	-4.51842	-4.47627	-4.37494	-4.09415	-4.02826	-3.88111	-3.67113	-3.57843	-3.45208	-3.27402	-3.03133	-2.89112	-2.61213	-2.37621	-2.1466	-1.90974	-1.70211	-1.27277	-0.953157	-0.666434	-0.35125	-0.0964757	0.278181	0.655339	0.899897	1.20958	1.41566	1.58817	1.6582	1.86797
271.8	-5.94293	-5.80926	-5.80604	-5.79657	-5.56973	-5.7073	-5.64185	-5.70448	-5.69933	-5.47489	-5.35347	-5.36135	-5.276	-5.03127	-5.06211	-4.91942	-4.83546	-4.84607	-4.63953	-4.59404	-4.56	-4.44763	-4.16809	-4.10424	-3.95817	-3.74831	-3.65478	-3.53031	-3.34892	-3.09991	-2.96023	-2.67933	-2.4411	-2.21623	-1.97295	-1.76395	-1.33408	-1.01205	-0.722458	-0.400438	-0.146974	0.227432	0.612301	0.857226	1.17534	1.37845	1.55687	1.62045	1.83769
271.7	-6.02497	-5.89559	-5.89587	-5.88601	-5.65622	-5.78871	-5.72791	-5.79119	-5.78146	-5.55861	-5.43089	-5.43945	-5.35734	-5.11942	-5.14432	-4.99498	-4.9157	-4.93128	-4.71746	-4.6694	-4.64167	-4.51945	-4.24176	-4.17828	-4.03426	-3.82488	-3.73013	-3.60738	-3.42423	-3.16814	-3.02762	-2.74581	-2.5037	-2.28311	-2.03408	-1.82527	-1.39464	-1.07087	-0.777723	-0.446417	-0.195027	0.178404	0.569787	0.815748	1.14306	1.33888	1.52616	1.58036	1.80911
271.6	-6.10472	-5.98004	-5.98269	-5.97299	-5.74019	-5.86866	-5.8117	-5.87515	-5.86019	-5.64206	-5.50693	-5.51648	-5.43488	-5.20597	-5.22462	-5.06901	-4.99453	-5.01258	-4.79384	-4.742	-4.72162	-4.59061	-4.31332	-4.25137	-4.10903	-3.89796	-3.8041	-3.68227	-3.49918	-3.2365	-3.09212	-2.81057	-2.56495	-2.35007	-2.09396	-1.88448	-1.45417	-1.12952	-0.834041	-0.490703	-0.241673	0.128556	0.529033	0.776278	1.11179	1.29897	1.49682	1.53973	1.78146
271.5	-6.1837	-6.0621	-6.0678	-6.05715	-5.82366	-5.94786	-5.89298	-5.95671	-5.93658	-5.72492	-5.5839	-5.59167	-5.5095	-5.29192	-5.3029	-5.14185	-5.07161	-5.09193	-4.86882	-4.81403	-4.79831	-4.65996	-4.38475	-4.32447	-4.18349	-3.97046	-3.87716	-3.75661	-3.57354	-3.304	-3.15579	-2.87579	-2.62494	-2.41603	-2.15196	-1.94179	-1.51205	-1.18701	-0.887168	-0.533871	-0.287073	0.0806128	0.488808	0.738361	1.08034	1.25862	1.46845	1.50146	1.75364
271.4	-6.25928	-6.14253	-6.14921	-6.14019	-5.90511	-6.02395	-5.97228	-6.03594	-6.01159	-5.80518	-5.65817	-5.66499	-5.58229	-5.37595	-5.37735	-5.2128	-5.14748	-5.17168	-4.94288	-4.88479	-4.87213	-4.7271	-4.45392	-4.39626	-4.25509	-4.04293	-3.9469	-3.82949	-3.64416	-3.36919	-3.21604	-2.93794	-2.6833	-2.48045	-2.2083	-1.99894	-1.56654	-1.24452	-0.939296	-0.576506	-0.330654	0.0333442	0.449836	0.700311	1.05008	1.21902	1.44169	1.46361	1.72699
271.3	-6.33162	-6.22025	-6.22987	-6.22093	-5.98521	-6.09668	-6.04732	-6.11271	-6.0855	-5.88317	-5.73021	-5.73522	-5.65332	-5.45598	-5.44925	-5.2814	-5.22055	-5.24677	-5.01473	-4.9542	-4.9407	-4.79218	-4.52163	-4.46467	-4.32352	-4.11477	-4.0149	-3.89975	-3.71096	-3.43268	-3.27422	-2.99795	-2.73994	-2.54274	-2.26398	-2.05239	-1.61973	-1.29859	-0.98896	-0.619155	-0.373543	-0.0116014	0.411779	0.664652	1.02075	1.18098	1.41664	1.42601	1.70197
271.2	-6.40245	-6.29672	-6.30938	-6.29987	-6.06369	-6.16702	-6.11868	-6.1876	-6.15668	-5.95946	-5.80215	-5.80252	-5.72178	-5.53455	-5.51981	-5.34878	-5.29272	-5.32068	-5.08566	-5.02416	-5.00745	-4.85674	-4.58927	-4.53287	-4.38977	-4.18579	-4.0814	-3.96819	-3.77458	-3.49286	-3.33102	-3.05657	-2.79574	-2.60444	-2.31979	-2.10532	-1.67144	-1.35161	-1.0381	-0.662079	-0.415592	-0.0554652	0.374251	0.630281	0.990978	1.14422	1.39266	1.38908	1.67657
271.1	-6.4714	-6.37133	-6.38654	-6.37668	-6.14015	-6.23565	-6.1875	-6.25825	-6.22438	-6.03341	-5.8726	-5.8676	-5.78732	-5.61113	-5.58708	-5.41503	-5.36166	-5.39255	-5.15548	-5.093	-5.07116	-4.91981	-4.65632	-4.60076	-4.45279	-4.25605	-4.14654	-4.03488	-3.8359	-3.55008	-3.38656	-3.11268	-2.84877	-2.66603	-2.37302	-2.15652	-1.72304	-1.40208	-1.08496	-0.704081	-0.456658	-0.0984941	0.338184	0.597742	0.962205	1.10846	1.36803	1.35294	1.65172
271	-6.53683	-6.44546	-6.46199	-6.45247	-6.21533	-6.30206	-6.2543	-6.32935	-6.29042	-6.10702	-5.94165	-5.93185	-5.85222	-5.68617	-5.65382	-5.48154	-5.43017	-5.4629	-5.22563	-5.16214	-5.13407	-4.98243	-4.72291	-4.66707	-4.51656	-4.32571	-4.21097	-4.10089	-3.89742	-3.60715	-3.44233	-3.16946	-2.90264	-2.7278	-2.42714	-2.20901	-1.77496	-1.45316	-1.13104	-0.747993	-0.499606	-0.142487	0.30267	0.563375	0.933304	1.07328	1.34408	1.31737	1.62698
270.9	-6.60064	-6.51773	-6.53718	-6.52746	-6.28894	-6.368	-6.32187	-6.39941	-6.3557	-6.18027	-6.01044	-5.99454	-5.9163	-5.76133	-5.71922	-5.54867	-5.49849	-5.5327	-5.29595	-5.23125	-5.19638	-5.04348	-4.78733	-4.73179	-4.58047	-4.39485	-4.27397	-4.16608	-3.95929	-3.66478	-3.49817	-3.22653	-2.95729	-2.78984	-2.48241	-2.26244	-1.82455	-1.50348	-1.17524	-0.791116	-0.541716	-0.184606	0.267233	0.529032	0.903664	1.03808	1.31904	1.28221	1.60316
270.8	-6.66026	-6.5868	-6.60728	-6.59671	-6.35966	-6.43072	-6.38654	-6.46338	-6.4188	-6.25198	-6.07681	-6.05498	-5.97633	-5.83289	-5.78127	-5.61124	-5.56486	-5.59929	-5.36206	-5.29835	-5.25641	-5.10207	-4.84894	-4.79226	-4.64099	-4.46058	-4.33355	-4.22924	-4.01662	-3.71934	-3.55091	-3.28019	-3.01106	-2.85063	-2.53512	-2.31238	-1.87086	-1.55074	-1.21762	-0.830825	-0.580791	-0.224408	0.232587	0.497834	0.874856	1.00438	1.29518	1.24916	1.58138
270.7	-6.71888	-6.65567	-6.67421	-6.66276	-6.42922	-6.49213	-6.44949	-6.5249	-6.47897	-6.32192	-6.14198	-6.11182	-6.03263	-5.90139	-5.84213	-5.6718	-5.62921	-5.66352	-5.42716	-5.36313	-5.31353	-5.15785	-4.90894	-4.85037	-4.69942	-4.52347	-4.39097	-4.28973	-4.07268	-3.77118	-3.59955	-3.33311	-3.0636	-2.91011	-2.58518	-2.36019	-1.9162	-1.59652	-1.25807	-0.868561	-0.61691	-0.263514	0.199049	0.467294	0.847451	0.972404	1.27264	1.21904	1.56128
270.6	-6.77515	-6.72186	-6.7399	-6.72781	-6.49711	-6.55258	-6.5111	-6.58436	-6.53956	-6.39119	-6.20709	-6.16854	-6.08795	-5.96921	-5.90143	-5.73184	-5.69302	-5.72652	-5.49073	-5.42624	-5.36698	-5.21287	-4.96647	-4.90895	-4.75787	-4.58648	-4.44727	-4.35045	-4.12859	-3.82336	-3.64501	-3.38579	-3.11388	-2.96799	-2.63634	-2.40799	-1.96033	-1.64275	-1.29967	-0.906171	-0.64979	-0.301184	0.164028	0.438497	0.819672	0.939023	1.25026	1.18863	1.53988
270.5	-6.8315	-6.78717	-6.80393	-6.79416	-6.56456	-6.6131	-6.57166	-6.64227	-6.59935	-6.45993	-6.27351	-6.22603	-6.14331	-6.034	-5.9595	-5.79088	-5.75845	-5.78866	-5.55383	-5.48869	-5.42053	-5.2691	-5.02207	-4.96641	-4.81599	-4.64993	-4.50527	-4.41074	-4.18303	-3.87696	-3.6913	-3.4387	-3.16352	-3.02458	-2.68811	-2.45586	-2.00341	-1.68915	-1.34179	-0.945563	-0.683865	-0.340322	0.127486	0.407982	0.789811	0.907513	1.22663	1.15756	1.51764
270.4	-6.88683	-6.85126	-6.86633	-6.85967	-6.63147	-6.67159	-6.63026	-6.69875	-6.65919	-6.52681	-6.34016	-6.28317	-6.19979	-6.09698	-6.01608	-5.84956	-5.8236	-5.84821	-5.61577	-5.54952	-5.47274	-5.32355	-5.07768	-5.02348	-4.87472	-4.71248	-4.56161	-4.46867	-4.23606	-3.92867	-3.73863	-3.49054	-3.21279	-3.08134	-2.74072	-2.50267	-2.04632	-1.7363	-1.38541	-0.985315	-0.719303	-0.379344	0.0904891	0.377605	0.759286	0.875065	1.20286	1.12589	1.49528
270.3	-6.94223	-6.91312	-6.92691	-6.92519	-6.69664	-6.72767	-6.68794	-6.75322	-6.7167	-6.59199	-6.40691	-6.34006	-6.25292	-6.16049	-6.07245	-5.90733	-5.88818	-5.9072	-5.67616	-5.6097	-5.5234	-5.37808	-5.13286	-5.07904	-4.93029	-4.77398	-4.61678	-4.52396	-4.28588	-3.97938	-3.78538	-3.54188	-3.2612	-3.13669	-2.79245	-2.5497	-2.0895	-1.78229	-1.4272	-1.02559	-0.754571	-0.417943	0.0534768	0.347057	0.728808	0.842275	1.17847	1.09505	1.47306
270.2	-6.99866	-6.97602	-6.98877	-6.99074	-6.76169	-6.78638	-6.74488	-6.80938	-6.7732	-6.65741	-6.4736	-6.39699	-6.30493	-6.22452	-6.1287	-5.96579	-5.9517	-5.96532	-5.73637	-5.67154	-5.57457	-5.4329	-5.18873	-5.13499	-4.98661	-4.83591	-4.67335	-4.57952	-4.33678	-4.03193	-3.83246	-3.59628	-3.30992	-3.19131	-2.84514	-2.59792	-2.13566	-1.83003	-1.4706	-1.06718	-0.791789	-0.459648	0.0148253	0.312114	0.69546	0.806505	1.15076	1.06253	1.44912
270.1	-7.05034	-7.03613	-7.04897	-7.05189	-6.82377	-6.84173	-6.80039	-6.86348	-6.82705	-6.72074	-6.53749	-6.45145	-6.35552	-6.28538	-6.1839	-6.02255	-6.01335	-6.01979	-5.79369	-5.73129	-5.62306	-5.48461	-5.244	-5.18885	-5.04173	-4.89666	-4.72734	-4.6325	-4.38469	-4.08256	-3.87838	-3.64881	-3.35814	-3.24244	-2.89541	-2.64407	-2.17967	-1.87568	-1.5123	-1.10645	-0.828531	-0.499993	-0.022078	0.280693	0.663924	0.772712	1.12426	1.03164	1.42708
270	-7.10129	-7.09558	-7.10789	-7.1103	-6.8864	-6.89604	-6.85415	-6.91507	-6.88048	-6.78242	-6.60114	-6.50431	-6.40403	-6.34378	-6.23856	-6.07732	-6.07542	-6.07131	-5.85014	-5.79111	-5.67143	-5.53679	-5.29917	-5.24329	-5.09614	-4.95523	-4.78049	-4.68291	-4.43138	-4.13373	-3.92391	-3.70235	-3.40835	-3.29117	-2.9443	-2.69039	-2.22119	-1.92135	-1.55348	-1.14383	-0.86527	-0.540659	-0.0595291	0.246559	0.633395	0.738022	1.09655	1.00082	1.40188
269.9	-7.14952	-7.15407	-7.16442	-7.16444	-6.94484	-6.94719	-6.90477	-6.96371	-6.93065	-6.84271	-6.66409	-6.55442	-6.4498	-6.39871	-6.29063	-6.13107	-6.1331	-6.11972	-5.90507	-5.84938	-5.71663	-5.58658	-5.35056	-5.29636	-5.14804	-5.01016	-4.83357	-4.7298	-4.47676	-4.18152	-3.96717	-3.75269	-3.4573	-3.3387	-2.98973	-2.7333	-2.26057	-1.96611	-1.592	-1.17914	-0.900179	-0.580447	-0.0956203	0.214049	0.603445	0.705307	1.0703	0.973948	1.37784
269.8	-7.19425	-7.2075	-7.21686	-7.21529	-7.00073	-6.99442	-6.95197	-7.00804	-6.97607	-6.89886	-6.72425	-6.60288	-6.49255	-6.45058	-6.3389	-6.18205	-6.18875	-6.16372	-5.95692	-5.90328	-5.75811	-5.63353	-5.39805	-5.34585	-5.19567	-5.06139	-4.88294	-4.77222	-4.51813	-4.22614	-4.00743	-3.80174	-3.50372	-3.38234	-3.0314	-2.77254	-2.29484	-2.00735	-1.62851	-1.21224	-0.931441	-0.617243	-0.131293	0.18331	0.576135	0.673824	1.04468	0.949365	1.35633
269.7	-7.23658	-7.25673	-7.26793	-7.26407	-7.05424	-7.03925	-6.99674	-7.04898	-7.01705	-6.953	-6.78064	-6.64822	-6.5331	-6.49993	-6.38459	-6.23157	-6.24099	-6.20416	-6.007	-5.95472	-5.79637	-5.6787	-5.44366	-5.39464	-5.24069	-5.10951	-4.93096	-4.81159	-4.55713	-4.26844	-4.04563	-3.84838	-3.54697	-3.42189	-3.07309	-2.80843	-2.32754	-2.04273	-1.66332	-1.24301	-0.960812	-0.652055	-0.165048	0.155368	0.549332	0.643981	1.02024	0.928167	1.33586
269.6	-7.27769	-7.30365	-7.31612	-7.30952	-7.10703	-7.0821	-7.03909	-7.08909	-7.05692	-7.00555	-6.83428	-6.69219	-6.57164	-6.54684	-6.42843	-6.2793	-6.29208	-6.24189	-6.05325	-6.00488	-5.83358	-5.72246	-5.48894	-5.4429	-5.28443	-5.15554	-4.97635	-4.84844	-4.59554	-4.30968	-4.08179	-3.89457	-3.5887	-3.46031	-3.11286	-2.8433	-2.35932	-2.07761	-1.69831	-1.27336	-0.990367	-0.685303	-0.198734	0.128951	0.521568	0.614842	0.995718	0.906926	1.31472
269.5	-7.31927	-7.35085	-7.36345	-7.35622	-7.15804	-7.12491	-7.08185	-7.12903	-7.09753	-7.05797	-6.88973	-6.73668	-6.61138	-6.59372	-6.47169	-6.32649	-6.34434	-6.28019	-6.10007	-6.05515	-5.87213	-5.7674	-5.53648	-5.49024	-5.32908	-5.2007	-5.02339	-4.88682	-4.63206	-4.34943	-4.11881	-3.93917	-3.63107	-3.4995	-3.15344	-2.87893	-2.39371	-2.11236	-1.73446	-1.30442	-1.02085	-0.717533	-0.233904	0.100716	0.493192	0.584859	0.969203	0.883825	1.29104
269.4	-7.36423	-7.3966	-7.41172	-7.40115	-7.20798	-7.1693	-7.12437	-7.16688	-7.13915	-7.10919	-6.94491	-6.7803	-6.64987	-6.64066	-6.51415	-6.3745	-6.3962	-6.31777	-6.14571	-6.10383	-5.90973	-5.81305	-5.58368	-5.53778	-5.37167	-5.24388	-5.06908	-4.92275	-4.6677	-4.38939	-4.15683	-3.98493	-3.67309	-3.53891	-3.19392	-2.91376	-2.42769	-2.14813	-1.77142	-1.33438	-1.05045	-0.750478	-0.270211	0.0721167	0.464267	0.555547	0.940608	0.859818	1.26681
269.3	-7.40768	-7.44039	-7.4572	-7.44339	-7.25555	-7.21047	-7.16449	-7.20312	-7.17936	-7.15852	-6.99802	-6.82143	-6.68614	-6.6846	-6.55446	-6.42357	-6.44693	-6.35308	-6.19004	-6.15207	-5.94458	-5.85777	-5.63168	-5.58276	-5.4129	-5.28627	-5.11411	-4.95803	-4.70233	-4.42983	-4.19332	-4.03067	-3.71361	-3.5772	-3.23336	-2.94806	-2.46379	-2.18298	-1.80858	-1.36437	-1.0793	-0.783011	-0.305624	0.0449783	0.434803	0.525479	0.912012	0.835373	1.24194
269.2	-7.45231	-7.48499	-7.50312	-7.48462	-7.30286	-7.25154	-7.20474	-7.24001	-7.21954	-7.20943	-7.05086	-6.86339	-6.72279	-6.72874	-6.59496	-6.47234	-6.49636	-6.38937	-6.23406	-6.19984	-5.98192	-5.90241	-5.6786	-5.62954	-5.45502	-5.3293	-5.15921	-4.99243	-4.73553	-4.47017	-4.22977	-4.07655	-3.7553	-3.61598	-3.27321	-2.9835	-2.50175	-2.21706	-1.84505	-1.39687	-1.10993	-0.81667	-0.342595	0.0151536	0.401308	0.496052	0.880303	0.810984	1.21511
269.1	-7.49462	-7.5301	-7.54822	-7.52418	-7.34953	-7.28963	-7.24235	-7.27737	-7.25833	-7.25967	-7.10315	-6.90453	-6.75918	-6.77171	-6.63549	-6.52034	-6.54461	-6.42755	-6.27762	-6.24859	-6.01759	-5.94569	-5.72335	-5.67552	-5.49526	-5.37196	-5.20304	-5.02652	-4.76812	-4.50855	-4.26753	-4.12209	-3.79621	-3.65303	-3.31133	-3.01918	-2.53997	-2.24952	-1.87887	-1.42952	-1.14089	-0.848249	-0.380184	-0.0170243	0.366638	0.466913	0.848082	0.786989	1.18775
269	-7.53598	-7.57344	-7.59109	-7.56231	-7.3934	-7.32571	-7.27712	-7.31336	-7.29585	-7.30548	-7.15229	-6.94407	-6.79491	-6.81154	-6.67392	-6.56633	-6.59039	-6.46243	-6.31917	-6.29432	-6.05098	-5.98728	-5.7643	-5.71853	-5.53193	-5.41219	-5.24505	-5.05955	-4.799	-4.54568	-4.30412	-4.163	-3.83484	-3.68907	-3.3488	-3.05226	-2.57635	-2.28061	-1.91247	-1.46112	-1.17039	-0.879867	-0.416426	-0.0504545	0.332976	0.44096	0.815324	0.762339	1.16061
268.9	-7.57583	-7.61404	-7.63221	-7.59754	-7.43554	-7.35981	-7.31051	-7.34644	-7.3309	-7.34942	-7.19906	-6.98213	-6.82771	-6.84886	-6.71034	-6.61239	-6.63472	-6.49303	-6.35927	-6.33865	-6.08446	-6.02709	-5.8035	-5.759	-5.56691	-5.44981	-5.28595	-5.09153	-4.82917	-4.5821	-4.33969	-4.20152	-3.87138	-3.72297	-3.38576	-3.08298	-2.61389	-2.31053	-1.94508	-1.49241	-1.2001	-0.910484	-0.451875	-0.0825581	0.300208	0.415884	0.782674	0.738868	1.13207
268.8	-7.61474	-7.65274	-7.66903	-7.62988	-7.47487	-7.39378	-7.34247	-7.37783	-7.36384	-7.39218	-7.24495	-7.01882	-6.85881	-6.88423	-6.74441	-6.65728	-6.67686	-6.52253	-6.39729	-6.38041	-6.11726	-6.06573	-5.84129	-5.79713	-5.60148	-5.48738	-5.32543	-5.12285	-4.86003	-4.61654	-4.37428	-4.2398	-3.90728	-3.7558	-3.42158	-3.1149	-2.6493	-2.33994	-1.97768	-1.52332	-1.2286	-0.939974	-0.486435	-0.114631	0.268519	0.390446	0.749648	0.716924	1.10293
268.7	-7.65195	-7.68853	-7.70157	-7.66174	-7.51199	-7.42686	-7.37335	-7.40807	-7.39369	-7.43254	-7.28887	-7.05393	-6.8876	-6.9174	-6.77614	-6.7011	-6.71686	-6.54873	-6.43247	-6.41955	-6.14778	-6.10249	-5.87609	-5.83111	-5.63333	-5.52306	-5.36331	-5.15194	-4.88914	-4.64847	-4.40724	-4.27511	-3.94041	-3.78862	-3.45488	-3.14413	-2.68369	-2.36699	-2.00831	-1.55295	-1.25607	-0.967042	-0.520236	-0.145674	0.239378	0.365598	0.717441	0.696556	1.07528
268.6	-7.68969	-7.72404	-7.73289	-7.69322	-7.54828	-7.46139	-7.40507	-7.43938	-7.42476	-7.4719	-7.3347	-7.09087	-6.91584	-6.95049	-6.80729	-6.74453	-6.75646	-6.5755	-6.46741	-6.45677	-6.17706	-6.13896	-5.91129	-5.86453	-5.66588	-5.55606	-5.40002	-5.18089	-4.91813	-4.68141	-4.44069	-4.31123	-3.9757	-3.82022	-3.48926	-3.17355	-2.71719	-2.3957	-2.03926	-1.58526	-1.28201	-0.993854	-0.555641	-0.179879	0.207586	0.338161	0.684501	0.67593	1.04606
268.5	-7.727	-7.75872	-7.76375	-7.72344	-7.58284	-7.49426	-7.43516	-7.4695	-7.45442	-7.50979	-7.37969	-7.12548	-6.94245	-6.98145	-6.83595	-6.7848	-6.7936	-6.6011	-6.49864	-6.49082	-6.20365	-6.17384	-5.94501	-5.8961	-5.69617	-5.58778	-5.43535	-5.20842	-4.94495	-4.71445	-4.47308	-4.34643	-4.00947	-3.85021	-3.52123	-3.20112	-2.75029	-2.42187	-2.07088	-1.61578	-1.30565	-1.01888	-0.590932	-0.211687	0.17653	0.311564	0.651564	0.655305	1.01703
268.4	-7.76217	-7.7908	-7.79198	-7.74834	-7.61377	-7.5235	-7.46164	-7.49583	-7.48213	-7.54411	-7.41973	-7.15658	-6.9664	-7.00898	-6.86111	-6.82146	-6.82548	-6.62245	-6.5271	-6.5209	-6.22745	-6.20582	-5.97644	-5.92473	-5.7223	-5.61568	-5.46754	-5.23193	-4.96794	-4.74292	-4.50327	-4.37697	-4.04132	-3.87602	-3.54958	-3.22395	-2.78092	-2.44439	-2.10181	-1.6453	-1.32774	-1.04222	-0.624078	-0.242264	0.14757	0.288816	0.620743	0.637506	0.986074
268.3	-7.79533	-7.82285	-7.81905	-7.77454	-7.64568	-7.55103	-7.4877	-7.52291	-7.5096	-7.57723	-7.45961	-7.18694	-6.99106	-7.03544	-6.88609	-6.85793	-6.85652	-6.64405	-6.55605	-6.55049	-6.25186	-6.23646	-6.00735	-5.95322	-5.74798	-5.6438	-5.50004	-5.25342	-4.99131	-4.76958	-4.53388	-4.40868	-4.07233	-3.90056	-3.57785	-3.24724	-2.81097	-2.46746	-2.13343	-1.67513	-1.35111	-1.06695	-0.657849	-0.273569	0.116938	0.265655	0.588777	0.620741	0.953578
268.2	-7.82539	-7.85074	-7.84241	-7.79745	-7.67555	-7.57501	-7.51026	-7.54915	-7.53627	-7.60692	-7.49568	-7.2169	-7.01576	-7.05994	-6.91035	-6.89055	-6.8854	-6.66408	-6.5829	-6.57656	-6.2751	-6.26648	-6.03568	-5.97777	-5.77014	-5.66909	-5.52974	-5.2711	-5.01281	-4.79446	-4.56166	-4.43706	-4.10297	-3.92526	-3.60501	-3.2689	-2.83978	-2.48966	-2.16438	-1.70511	-1.37525	-1.09039	-0.689515	-0.305059	0.0863047	0.244949	0.558748	0.604429	0.922987
268.1	-7.8529	-7.87636	-7.86394	-7.81714	-7.70272	-7.59661	-7.53022	-7.57265	-7.5588	-7.6339	-7.52779	-7.24324	-7.03737	-7.08155	-6.93394	-6.91965	-6.91238	-6.68225	-6.60686	-6.59962	-6.29903	-6.29411	-6.06004	-5.99889	-5.79031	-5.68987	-5.55694	-5.28601	-5.03232	-4.8169	-4.58856	-4.46331	-4.13321	-3.94824	-3.62788	-3.28798	-2.86697	-2.5084	-2.19205	-1.73382	-1.39968	-1.1121	-0.718425	-0.335437	0.0566695	0.226186	0.52935	0.589799	0.895286
268	-7.87757	-7.89907	-7.88111	-7.83358	-7.72641	-7.61636	-7.54925	-7.59433	-7.57929	-7.65816	-7.55594	-7.26579	-7.05754	-7.10311	-6.95592	-6.94617	-6.93515	-6.69811	-6.62869	-6.62182	-6.3207	-6.31882	-6.08296	-6.01857	-5.80799	-5.70837	-5.58048	-5.29798	-5.04994	-4.83744	-4.61339	-4.48776	-4.16179	-3.96969	-3.64957	-3.30407	-2.89282	-2.52669	-2.21866	-1.76139	-1.422	-1.13272	-0.745807	-0.365048	0.0283878	0.20736	0.501406	0.576063	0.868842
267.9	-7.90055	-7.91758	-7.89584	-7.84743	-7.74706	-7.6338	-7.56716	-7.61326	-7.59522	-7.67881	-7.58106	-7.28526	-7.07385	-7.12069	-6.97574	-6.97066	-6.95468	-6.71175	-6.64593	-6.64024	-6.33934	-6.34138	-6.1036	-6.0346	-5.82171	-5.72325	-5.60223	-5.30779	-5.06613	-4.85724	-4.63547	-4.50896	-4.18857	-3.98742	-3.66799	-3.31857	-2.91645	-2.54416	-2.24212	-1.78663	-1.4413	-1.15013	-0.770393	-0.39384	0.000686948	0.189863	0.473374	0.565378	0.845391
267.8	-7.9237	-7.93611	-7.90975	-7.85917	-7.76497	-7.65079	-7.58374	-7.63143	-7.61094	-7.69843	-7.60393	-7.30253	-7.09042	-7.13588	-6.99405	-6.99093	-6.97444	-6.72303	-6.66081	-6.65671	-6.35553	-6.36042	-6.12173	-6.05035	-5.835	-5.73542	-5.62366	-5.31836	-5.08397	-4.87674	-4.65632	-4.52939	-4.21531	-4.00391	-3.68536	-3.33235	-2.93931	-2.5618	-2.2661	-1.80984	-1.46058	-1.1665	-0.794321	-0.42217	-0.0264861	0.172432	0.44488	0.552899	0.823165
267.7	-7.94076	-7.94766	-7.92025	-7.86527	-7.77906	-7.66142	-7.59712	-7.64375	-7.62488	-7.71395	-7.62227	-7.31573	-7.10222	-7.1461	-7.00788	-7.00651	-6.98796	-6.72953	-6.67186	-6.66692	-6.36628	-6.37657	-6.13645	-6.06313	-5.84254	-5.74357	-5.64068	-5.32339	-5.09676	-4.89162	-4.67231	-4.54401	-4.23679	-4.01678	-3.69921	-3.34259	-2.95832	-2.57461	-2.28685	-1.82877	-1.47388	-1.17754	-0.816197	-0.446221	-0.0488626	0.158321	0.420241	0.543733	0.803109
267.6	-7.96023	-7.96108	-7.93061	-7.87226	-7.79433	-7.67329	-7.60947	-7.65545	-7.6397	-7.72911	-7.64129	-7.32952	-7.1136	-7.1571	-7.02129	-7.02125	-7.00131	-6.7381	-6.68338	-6.67692	-6.37735	-6.39251	-6.15162	-6.07703	-5.84984	-5.75213	-5.65755	-5.32951	-5.11076	-4.90653	-4.68799	-4.55903	-4.2579	-4.0299	-3.71256	-3.35353	-2.97841	-2.58846	-2.30897	-1.85016	-1.48743	-1.19024	-0.840559	-0.473044	-0.0718577	0.142059	0.3941	0.533089	0.780385
267.5	-7.97787	-7.97322	-7.93989	-7.87882	-7.8073	-7.68348	-7.62015	-7.66668	-7.65223	-7.74232	-7.65781	-7.34275	-7.12426	-7.16732	-7.03317	-7.03484	-7.01168	-6.74591	-6.69414	-6.68456	-6.38764	-6.40639	-6.16452	-6.08984	-5.85578	-5.76029	-5.67277	-5.33437	-5.12386	-4.92049	-4.70219	-4.57284	-4.27523	-4.04256	-3.72596	-3.36417	-2.99956	-2.60151	-2.33051	-1.87238	-1.49964	-1.2021	-0.863003	-0.497331	-0.0949874	0.126305	0.367485	0.522429	0.758456
267.4	-7.99462	-7.9829	-7.94829	-7.88506	-7.81983	-7.69468	-7.62957	-7.67828	-7.66474	-7.75498	-7.67173	-7.35831	-7.13513	-7.17668	-7.04547	-7.04829	-7.02203	-6.75379	-6.70398	-6.69117	-6.39771	-6.42154	-6.1788	-6.10197	-5.86157	-5.76834	-5.6867	-5.33931	-5.13689	-4.93612	-4.71731	-4.58763	-4.29263	-4.05343	-3.74034	-3.37575	-3.02095	-2.61565	-2.35154	-1.89596	-1.51376	-1.21391	-0.885507	-0.522813	-0.118631	0.110002	0.340143	0.509481	0.735784
267.3	-8.01245	-7.99377	-7.958	-7.8916	-7.83201	-7.70866	-7.63905	-7.6917	-7.6781	-7.76789	-7.68612	-7.374	-7.14626	-7.18661	-7.0587	-7.06248	-7.03208	-6.76375	-6.71438	-6.69913	-6.40919	-6.43772	-6.19321	-6.11441	-5.86822	-5.7771	-5.70091	-5.34574	-5.15131	-4.95283	-4.73443	-4.6022	-4.31161	-4.06501	-3.75573	-3.38994	-3.0446	-2.63302	-2.37414	-1.9214	-1.53173	-1.22834	-0.90761	-0.55043	-0.14453	0.0934997	0.311217	0.495558	0.711883
267.2	-8.02782	-8.005	-7.96602	-7.89552	-7.84397	-7.7212	-7.64847	-7.70352	-7.69112	-7.78061	-7.69925	-7.38896	-7.15725	-7.1959	-7.07086	-7.07432	-7.04098	-6.77217	-6.72293	-6.70779	-6.42053	-6.45178	-6.20768	-6.12526	-5.87439	-5.78627	-5.71266	-5.35209	-5.16581	-4.96903	-4.75087	-4.61535	-4.33139	-4.07796	-3.77096	-3.40337	-3.06752	-2.65258	-2.39517	-1.94672	-1.55048	-1.24283	-0.929572	-0.577683	-0.170305	0.075985	0.282071	0.48066	0.687376
267.1	-8.04107	-8.01618	-7.9723	-7.89938	-7.85404	-7.73245	-7.65818	-7.71517	-7.70163	-7.78971	-7.71032	-7.40033	-7.16693	-7.20488	-7.08167	-7.08447	-7.04821	-6.77958	-6.73116	-6.71519	-6.42998	-6.46554	-6.21878	-6.13459	-5.87962	-5.79568	-5.72408	-5.35914	-5.17804	-4.98496	-4.76616	-4.62647	-4.35049	-4.08967	-3.78361	-3.41705	-3.08987	-2.67128	-2.41457	-1.97092	-1.56715	-1.25683	-0.950706	-0.605682	-0.195537	0.0579401	0.253042	0.465764	0.66379
267	-8.05096	-8.02234	-7.97561	-7.89965	-7.86091	-7.74066	-7.66435	-7.72296	-7.70787	-7.79425	-7.71531	-7.40734	-7.17292	-7.20993	-7.0892	-7.0899	-7.05018	-6.78249	-6.73418	-6.71818	-6.43632	-6.4746	-6.22533	-6.14028	-5.88133	-5.80179	-5.73008	-5.36199	-5.18837	-4.99885	-4.7773	-4.63542	-4.36524	-4.09969	-3.79305	-3.4273	-3.10852	-2.68773	-2.4312	-1.99149	-1.5816	-1.26948	-0.968901	-0.630429	-0.217068	0.042493	0.225582	0.453472	0.644929
266.9	-8.05355	-8.02398	-7.9731	-7.89507	-7.86262	-7.74275	-7.66669	-7.72609	-7.71042	-7.79434	-7.71521	-7.41098	-7.17382	-7.21065	-7.09127	-7.09243	-7.0483	-6.78109	-6.73489	-6.71639	-6.43837	-6.47962	-6.22798	-6.14088	-5.87901	-5.80412	-5.73156	-5.36238	-5.19626	-5.00879	-4.78434	-4.63911	-4.37733	-4.10504	-3.79761	-3.43372	-3.1221	-2.69869	-2.44393	-2.0104	-1.59131	-1.2775	-0.983406	-0.650909	-0.234863	0.0295165	0.202234	0.443461	0.629485
266.8	-8.05721	-8.02722	-7.96954	-7.89082	-7.86379	-7.74524	-7.66848	-7.72771	-7.71218	-7.79285	-7.7137	-7.41504	-7.1744	-7.21081	-7.09241	-7.09201	-7.04673	-6.78058	-6.73545	-6.71379	-6.44032	-6.48398	-6.23009	-6.14221	-5.87657	-5.8058	-5.73256	-5.36331	-5.20457	-5.01852	-4.78992	-4.642	-4.3886	-4.10991	-3.80226	-3.44092	-3.13318	-2.70924	-2.45622	-2.0299	-1.60021	-1.28498	-0.999229	-0.673147	-0.252351	0.0177263	0.178503	0.432747	0.614526
266.7	-8.05709	-8.02551	-7.96227	-7.88376	-7.86117	-7.74484	-7.66734	-7.72571	-7.71119	-7.78584	-7.70826	-7.41413	-7.17251	-7.20704	-7.09048	-7.08913	-7.04072	-6.77689	-6.73421	-6.70559	-6.43856	-6.48314	-6.22782	-6.13858	-5.87023	-5.80502	-5.73003	-5.3616	-5.20926	-5.02533	-4.79366	-4.64035	-4.39571	-4.11335	-3.8037	-3.44595	-3.14093	-2.71746	-2.46638	-2.04692	-1.60652	-1.2898	-1.01249	-0.690892	-0.265914	0.00766102	0.159062	0.423484	0.602591
266.6	-8.05751	-8.02175	-7.95376	-7.87657	-7.85755	-7.74514	-7.66716	-7.72176	-7.71018	-7.77679	-7.70057	-7.41303	-7.17043	-7.203	-7.08685	-7.08463	-7.03417	-6.77243	-6.73216	-6.69477	-6.4367	-6.4816	-6.22691	-6.13432	-5.86351	-5.80432	-5.72704	-5.36002	-5.2128	-5.03327	-4.79724	-4.6381	-4.40376	-4.11681	-3.80712	-3.45102	-3.14923	-2.72585	-2.4791	-2.06393	-1.61525	-1.29571	-1.02666	-0.707633	-0.280658	-0.00292433	0.13833	0.41359	0.590299
266.5	-8.05557	-8.01554	-7.94298	-7.86756	-7.85416	-7.74287	-7.6669	-7.71571	-7.70744	-7.76684	-7.69066	-7.41	-7.16653	-7.19784	-7.08258	-7.07904	-7.02639	-6.76741	-6.72804	-6.68404	-6.43311	-6.4792	-6.22537	-6.12767	-5.85606	-5.80389	-5.72287	-5.35719	-5.21486	-5.04103	-4.79942	-4.63592	-4.4131	-4.11918	-3.80948	-3.45765	-3.15817	-2.73459	-2.49184	-2.0806	-1.62375	-1.3007	-1.03961	-0.723292	-0.294273	-0.0130089	0.11852	0.404114	0.578629
266.4	-8.05256	-8.0118	-7.93248	-7.85785	-7.84991	-7.7412	-7.6657	-7.71071	-7.70526	-7.75622	-7.68218	-7.406	-7.16462	-7.19237	-7.07801	-7.07174	-7.01908	-6.7642	-6.72375	-6.67266	-6.42977	-6.47657	-6.22307	-6.12256	-5.8508	-5.80266	-5.71961	-5.3551	-5.21749	-5.05046	-4.80252	-4.63445	-4.4239	-4.12318	-3.81204	-3.4653	-3.16626	-2.74508	-2.50496	-2.09834	-1.63257	-1.30588	-1.05457	-0.739187	-0.30852	-0.0247107	0.0973788	0.391447	0.566027
266.3	-8.04847	-8.00826	-7.92098	-7.84994	-7.84418	-7.7391	-7.66622	-7.70545	-7.70398	-7.74411	-7.6738	-7.40231	-7.16254	-7.18751	-7.07328	-7.06381	-7.01111	-6.76094	-6.71911	-6.66165	-6.42591	-6.47301	-6.21997	-6.11717	-5.84611	-5.79956	-5.71599	-5.35206	-5.21805	-5.06004	-4.80469	-4.63271	-4.43334	-4.12759	-3.81443	-3.47232	-3.17535	-2.75693	-2.51792	-2.11516	-1.64191	-1.31155	-1.06993	-0.756141	-0.32296	-0.0359736	0.0761576	0.377951	0.553356
266.2	-8.04082	-8.00292	-7.90854	-7.83961	-7.83697	-7.73331	-7.66541	-7.69756	-7.70096	-7.73085	-7.66251	-7.39752	-7.15978	-7.1808	-7.06707	-7.05332	-7	-6.75714	-6.71383	-6.64887	-6.42086	-6.46701	-6.21236	-6.10985	-5.83877	-5.79461	-5.7097	-5.34685	-5.219	-5.06843	-4.80548	-4.63046	-4.44179	-4.12982	-3.81505	-3.47707	-3.18299	-2.76881	-2.53015	-2.13127	-1.65124	-1.31831	-1.08446	-0.772642	-0.337898	-0.0459983	0.0563987	0.364384	0.543757
266.1	-8.02754	-7.99346	-7.89381	-7.82589	-7.82705	-7.72187	-7.65972	-7.68728	-7.69326	-7.71506	-7.64598	-7.38744	-7.15498	-7.17105	-7.05857	-7.03975	-6.98622	-6.74975	-6.70656	-6.63521	-6.41355	-6.45712	-6.20045	-6.09936	-5.82878	-5.78812	-5.70063	-5.33939	-5.21688	-5.07366	-4.80232	-4.62581	-4.44763	-4.13054	-3.81198	-3.47912	-3.18764	-2.7787	-2.54021	-2.14421	-1.66026	-1.32308	-1.09604	-0.78477	-0.349505	-0.0537096	0.0395409	0.350655	0.536507
266	-8.01197	-7.98094	-7.87849	-7.81085	-7.81481	-7.71057	-7.65284	-7.67397	-7.6831	-7.69812	-7.62704	-7.37555	-7.14907	-7.16013	-7.04893	-7.02563	-6.9708	-6.74063	-6.69766	-6.6205	-6.40535	-6.44433	-6.18734	-6.08781	-5.81742	-5.78057	-5.68931	-5.33043	-5.21418	-5.07664	-4.79721	-4.61836	-4.45309	-4.12887	-3.8077	-3.48038	-3.19004	-2.78767	-2.54747	-2.15606	-1.66801	-1.3275	-1.10693	-0.7981	-0.359555	-0.0612135	0.0220923	0.338215	0.529452
265.9	-7.99255	-7.96621	-7.86025	-7.79409	-7.80033	-7.69705	-7.64382	-7.65785	-7.66983	-7.67895	-7.60604	-7.36078	-7.14123	-7.14598	-7.03794	-7.00879	-6.9545	-6.7311	-6.68649	-6.60354	-6.39476	-6.42873	-6.17293	-6.07493	-5.80538	-5.76979	-5.6781	-5.32008	-5.20995	-5.07952	-4.78953	-4.60993	-4.45446	-4.12468	-3.80047	-3.47945	-3.19149	-2.79675	-2.55398	-2.16388	-1.67479	-1.33036	-1.11706	-0.810022	-0.367171	-0.0691	0.00650327	0.326909	0.524467
265.8	-7.97121	-7.94666	-7.83881	-7.77401	-7.78052	-7.68197	-7.63181	-7.63916	-7.65418	-7.65562	-7.58228	-7.343	-7.13039	-7.12803	-7.02414	-6.98823	-6.93499	-6.71718	-6.67189	-6.58277	-6.38088	-6.41029	-6.15714	-6.05927	-5.79069	-5.75646	-5.66349	-5.30891	-5.20273	-5.08197	-4.77982	-4.59763	-4.45331	-4.11858	-3.79226	-3.47523	-3.19042	-2.80284	-2.55795	-2.17015	-1.67919	-1.33183	-1.12484	-0.819668	-0.369998	-0.0747505	-0.00629107	0.317309	0.520299
265.7	-7.94926	-7.92638	-7.819	-7.75283	-7.7612	-7.66705	-7.62115	-7.61808	-7.63794	-7.63321	-7.55751	-7.32518	-7.11899	-7.11066	-7.00735	-6.96893	-6.91597	-6.70309	-6.65732	-6.56177	-6.36731	-6.39134	-6.14195	-6.04645	-5.78055	-5.74453	-5.64996	-5.29962	-5.19474	-5.08608	-4.77115	-4.58937	-4.45257	-4.11253	-3.78477	-3.47299	-3.18821	-2.81041	-2.56211	-2.1752	-1.68429	-1.33474	-1.13505	-0.829148	-0.373726	-0.0831848	-0.0205364	0.3072	0.513932
265.6	-7.92665	-7.90694	-7.79705	-7.73156	-7.74025	-7.65167	-7.61043	-7.59828	-7.62057	-7.61075	-7.53207	-7.30769	-7.1076	-7.09285	-6.98984	-6.94852	-6.89634	-6.68786	-6.64256	-6.54052	-6.35131	-6.37191	-6.12835	-6.03381	-5.76902	-5.73327	-5.63641	-5.28887	-5.18617	-5.08994	-4.76249	-4.58115	-4.45045	-4.1053	-3.77787	-3.47138	-3.18594	-2.81843	-2.56633	-2.18022	-1.68859	-1.33736	-1.14616	-0.840308	-0.377067	-0.0925145	-0.0350101	0.296701	0.507037
265.5	-7.90464	-7.88704	-7.77586	-7.70989	-7.71941	-7.63616	-7.59936	-7.57723	-7.60158	-7.58896	-7.50631	-7.28989	-7.09547	-7.07364	-6.97093	-6.92839	-6.8768	-6.67191	-6.62566	-6.51969	-6.33635	-6.35314	-6.11492	-6.02049	-5.75836	-5.72245	-5.62274	-5.27839	-5.17814	-5.09292	-4.75432	-4.57275	-4.44959	-4.09934	-3.77109	-3.47101	-3.18445	-2.82469	-2.56931	-2.18392	-1.69352	-1.33928	-1.15784	-0.850232	-0.381692	-0.102548	-0.0497294	0.286058	0.4999
265.4	-7.88195	-7.86767	-7.75662	-7.68869	-7.69807	-7.62086	-7.58747	-7.55576	-7.5843	-7.56878	-7.48007	-7.27149	-7.08495	-7.05663	-6.95329	-6.90799	-6.85923	-6.65788	-6.61121	-6.5008	-6.32113	-6.33268	-6.10136	-6.01019	-5.74974	-5.71369	-5.60956	-5.26936	-5.17122	-5.09731	-4.74675	-4.56591	-4.44894	-4.09432	-3.76559	-3.47159	-3.18472	-2.83143	-2.57355	-2.1878	-1.70052	-1.34435	-1.17105	-0.860189	-0.386907	-0.11371	-0.0650868	0.273008	0.491181
265.3	-7.8564	-7.84609	-7.73656	-7.66578	-7.67643	-7.60474	-7.57279	-7.53205	-7.56424	-7.5472	-7.45176	-7.25089	-7.0726	-7.03975	-6.93351	-6.88796	-6.83901	-6.64208	-6.59691	-6.48184	-6.30656	-6.31283	-6.08757	-5.9991	-5.73974	-5.70522	-5.5949	-5.25799	-5.16181	-5.09937	-4.73833	-4.55852	-4.44502	-4.08909	-3.75999	-3.46986	-3.1848	-2.83696	-2.57767	-2.19095	-1.70801	-1.34912	-1.18284	-0.868275	-0.391068	-0.123762	-0.078167	0.260982	0.48201
265.2	-7.83125	-7.82445	-7.71506	-7.643	-7.65487	-7.58777	-7.55638	-7.50613	-7.54217	-7.52495	-7.4226	-7.22932	-7.06012	-7.02267	-6.91507	-6.86909	-6.82033	-6.62648	-6.58187	-6.46308	-6.29304	-6.29157	-6.07306	-5.98571	-5.7311	-5.69596	-5.57995	-5.24822	-5.15405	-5.10143	-4.73031	-4.55058	-4.44155	-4.08327	-3.75212	-3.46667	-3.18407	-2.8433	-2.58113	-2.19384	-1.71787	-1.35517	-1.19358	-0.875301	-0.39658	-0.134141	-0.091013	0.24689	0.47133
265.1	-7.80731	-7.80049	-7.69292	-7.62036	-7.63217	-7.57071	-7.53866	-7.48058	-7.5188	-7.50216	-7.392	-7.20804	-7.04714	-7.00429	-6.89869	-6.85082	-6.80204	-6.60948	-6.56688	-6.44573	-6.28065	-6.27014	-6.05835	-5.97317	-5.72207	-5.68678	-5.56483	-5.23954	-5.14643	-5.10302	-4.72099	-4.54279	-4.43869	-4.0785	-3.74615	-3.46455	-3.18425	-2.85087	-2.58366	-2.19671	-1.72902	-1.36124	-1.2026	-0.882819	-0.404617	-0.145822	-0.103037	0.233409	0.461774
265	-7.78152	-7.77284	-7.66717	-7.59562	-7.60539	-7.55072	-7.51826	-7.45267	-7.4912	-7.47587	-7.35861	-7.18339	-7.03171	-6.98321	-6.87963	-6.82817	-6.78135	-6.59106	-6.54713	-6.42501	-6.26533	-6.24623	-6.04208	-5.95703	-5.71104	-5.67486	-5.54786	-5.23021	-5.13681	-5.10285	-4.70983	-4.5314	-4.43479	-4.0712	-3.73757	-3.46081	-3.18127	-2.85616	-2.58359	-2.19669	-1.73953	-1.36591	-1.21058	-0.889258	-0.412334	-0.158164	-0.114689	0.220477	0.454519
264.9	-7.75518	-7.74523	-7.63944	-7.5701	-7.57705	-7.52918	-7.49741	-7.42349	-7.46165	-7.44718	-7.32443	-7.15637	-7.01461	-6.96118	-6.85775	-6.80573	-6.76062	-6.57152	-6.52515	-6.40365	-6.24838	-6.21939	-6.02273	-5.94078	-5.69885	-5.66242	-5.53111	-5.22264	-5.12599	-5.10218	-4.69828	-4.51917	-4.42838	-4.06346	-3.72891	-3.45802	-3.1776	-2.86095	-2.58309	-2.1952	-1.74807	-1.3715	-1.21977	-0.896024	-0.419738	-0.170866	-0.126376	0.206011	0.446704
264.8	-7.72681	-7.7151	-7.61027	-7.54387	-7.54681	-7.50481	-7.47378	-7.39297	-7.43244	-7.41759	-7.2888	-7.12788	-6.99663	-6.93652	-6.83219	-6.78294	-6.73691	-6.5487	-6.50097	-6.38114	-6.22829	-6.19153	-6.00326	-5.923	-5.68518	-5.64937	-5.51382	-5.21318	-5.1134	-5.1001	-4.68466	-4.50423	-4.41971	-4.05413	-3.72065	-3.4532	-3.17294	-2.86256	-2.58133	-2.19203	-1.75394	-1.37565	-1.22828	-0.90233	-0.426508	-0.182193	-0.13717	0.191499	0.439513
264.7	-7.69835	-7.6836	-7.58072	-7.51738	-7.51596	-7.48018	-7.449	-7.3631	-7.40293	-7.38633	-7.25168	-7.0994	-6.97676	-6.91002	-6.80416	-6.76008	-6.7119	-6.52473	-6.47757	-6.35636	-6.20877	-6.16451	-5.98202	-5.90458	-5.67166	-5.63433	-5.49883	-5.20408	-5.09868	-5.09619	-4.67051	-4.48934	-4.41008	-4.04353	-3.71017	-3.44955	-3.16888	-2.86393	-2.5807	-2.18821	-1.75955	-1.37973	-1.23692	-0.909272	-0.432182	-0.191995	-0.148957	0.178518	0.430864
264.6	-7.6673	-7.65123	-7.54885	-7.48837	-7.48293	-7.45572	-7.42041	-7.33181	-7.37265	-7.35475	-7.2142	-7.07145	-6.95588	-6.88176	-6.774	-6.73542	-6.68647	-6.49982	-6.45283	-6.33151	-6.1868	-6.13595	-5.95998	-5.88534	-5.65582	-5.61805	-5.48099	-5.1928	-5.08302	-5.08898	-4.65476	-4.47383	-4.39896	-4.03297	-3.69899	-3.44473	-3.16345	-2.86427	-2.57929	-2.18253	-1.76625	-1.38434	-1.24452	-0.914909	-0.435833	-0.200246	-0.160085	0.165048	0.422232
264.5	-7.63526	-7.61967	-7.51647	-7.45919	-7.4506	-7.43016	-7.39236	-7.30127	-7.34352	-7.32457	-7.17763	-7.04488	-6.93555	-6.85436	-6.74471	-6.7101	-6.66194	-6.47532	-6.43092	-6.30823	-6.164	-6.10986	-5.93826	-5.86529	-5.64067	-5.60338	-5.46332	-5.18273	-5.06764	-5.08229	-4.64068	-4.4589	-4.38827	-4.02213	-3.68994	-3.44017	-3.15981	-2.86552	-2.57763	-2.18121	-1.7745	-1.39076	-1.25212	-0.919935	-0.4399	-0.209468	-0.171334	0.150484	0.410398
264.4	-7.60547	-7.58893	-7.4853	-7.43154	-7.41978	-7.40532	-7.36355	-7.2719	-7.31404	-7.29421	-7.14259	-7.01795	-6.91805	-6.82664	-6.71674	-6.68534	-6.63832	-6.45402	-6.40719	-6.28535	-6.14322	-6.08416	-5.91646	-5.84537	-5.62766	-5.58931	-5.44743	-5.17431	-5.05174	-5.07517	-4.62629	-4.44485	-4.37876	-4.01238	-3.68248	-3.4371	-3.15867	-2.86846	-2.57673	-2.18049	-1.78586	-1.39911	-1.2608	-0.927164	-0.448193	-0.219868	-0.183198	0.135543	0.396583
264.3	-7.57144	-7.55117	-7.4518	-7.40098	-7.38495	-7.37813	-7.33247	-7.23889	-7.28056	-7.26167	-7.10503	-6.98686	-6.89694	-6.79468	-6.68671	-6.65654	-6.61022	-6.42881	-6.37989	-6.2591	-6.11996	-6.05676	-5.89136	-5.82129	-5.6125	-5.57051	-5.42886	-5.16168	-5.03298	-5.06421	-4.61093	-4.42776	-4.366	-4.00017	-3.6721	-3.42956	-3.15525	-2.87003	-2.57301	-2.17576	-1.79467	-1.40689	-1.26471	-0.931168	-0.454515	-0.229173	-0.193245	0.124323	0.385123
264.2	-7.53672	-7.5138	-7.41778	-7.36899	-7.34865	-7.34934	-7.30137	-7.20551	-7.24699	-7.22882	-7.06729	-6.95625	-6.87587	-6.76241	-6.65544	-6.62801	-6.58295	-6.40312	-6.34992	-6.23446	-6.09409	-6.03129	-5.86615	-5.79854	-5.59708	-5.55051	-5.4114	-5.14903	-5.01455	-5.05188	-4.5947	-4.41007	-4.35447	-3.98637	-3.66143	-3.42068	-3.14963	-2.8717	-2.56743	-2.16854	-1.80395	-1.41474	-1.2692	-0.937875	-0.460385	-0.238704	-0.202647	0.11225	0.372511
264.1	-7.4986	-7.47459	-7.38007	-7.33492	-7.31145	-7.31726	-7.26734	-7.16933	-7.21154	-7.19379	-7.02725	-6.92171	-6.85199	-6.72853	-6.62161	-6.59766	-6.55339	-6.37546	-6.31747	-6.20813	-6.06657	-6.00247	-5.83778	-5.77421	-5.57912	-5.52857	-5.39078	-5.13411	-4.99442	-5.03673	-4.57574	-4.39012	-4.33967	-3.97242	-3.6479	-3.40932	-3.14158	-2.87029	-2.55884	-2.15997	-1.80798	-1.42156	-1.27129	-0.94286	-0.463242	-0.24713	-0.209117	0.102545	0.361667
264	-7.45827	-7.43423	-7.34124	-7.30015	-7.27233	-7.28314	-7.23113	-7.13094	-7.17345	-7.15771	-6.98705	-6.88611	-6.82695	-6.69352	-6.5847	-6.56394	-6.52199	-6.34522	-6.28382	-6.17901	-6.03859	-5.97087	-5.80806	-5.7501	-5.56019	-5.50375	-5.36828	-5.11671	-4.97332	-5.01878	-4.55531	-4.36925	-4.32127	-3.95679	-3.63304	-3.39572	-3.13139	-2.86626	-2.54795	-2.14995	-1.80877	-1.42737	-1.27253	-0.945995	-0.466694	-0.254019	-0.214262	0.0935401	0.352683
263.9	-7.41715	-7.38996	-7.29975	-7.26422	-7.23031	-7.24642	-7.19265	-7.09218	-7.13243	-7.11955	-6.94341	-6.84759	-6.7977	-6.65645	-6.54578	-6.52835	-6.48667	-6.31225	-6.24809	-6.14783	-6.00835	-5.93811	-5.77646	-5.72255	-5.53682	-5.47725	-5.34351	-5.09756	-4.94865	-4.99719	-4.53251	-4.34711	-4.30183	-3.93859	-3.61657	-3.38069	-3.12016	-2.85956	-2.53481	-2.13798	-1.80661	-1.43273	-1.27078	-0.948265	-0.467656	-0.259074	-0.217649	0.0868255	0.343737
263.8	-7.37418	-7.34254	-7.25728	-7.22427	-7.18782	-7.20759	-7.15089	-7.05169	-7.08959	-7.0826	-6.89842	-6.80799	-6.76641	-6.61734	-6.50572	-6.49172	-6.45087	-6.27888	-6.21162	-6.11576	-5.97661	-5.90411	-5.74518	-5.69308	-5.51072	-5.45004	-5.31654	-5.07671	-4.92374	-4.97388	-4.5095	-4.3225	-4.28157	-3.91911	-3.59972	-3.36439	-3.10727	-2.85136	-2.52078	-2.12517	-1.80375	-1.43744	-1.26839	-0.948493	-0.469621	-0.26303	-0.219235	0.0810752	0.334063
263.7	-7.33125	-7.29557	-7.21468	-7.18383	-7.14543	-7.17023	-7.10708	-7.01216	-7.04708	-7.04619	-6.85362	-6.76775	-6.73455	-6.57866	-6.46475	-6.45612	-6.4149	-6.24493	-6.17597	-6.08389	-5.94389	-5.87002	-5.71617	-5.66485	-5.48604	-5.42406	-5.29195	-5.05712	-4.89811	-4.95053	-4.48759	-4.29703	-4.2615	-3.89974	-3.58378	-3.34891	-3.09422	-2.84211	-2.50783	-2.11312	-1.80134	-1.44222	-1.26605	-0.947488	-0.472724	-0.267267	-0.221184	0.0745975	0.320566
263.6	-7.29077	-7.24882	-7.1745	-7.14427	-7.10547	-7.13448	-7.06399	-6.97327	-7.00625	-7.01139	-6.80922	-6.72781	-6.70236	-6.54116	-6.42599	-6.41957	-6.37916	-6.21245	-6.13946	-6.05232	-5.91196	-5.83723	-5.68865	-5.63809	-5.46221	-5.39886	-5.2687	-5.03782	-4.87328	-4.92867	-4.46755	-4.27301	-4.24183	-3.88112	-3.57024	-3.33652	-3.08424	-2.83473	-2.49533	-2.10199	-1.80112	-1.44868	-1.2661	-0.948384	-0.477504	-0.272814	-0.224873	0.0674734	0.305238
263.5	-7.25026	-7.20251	-7.13468	-7.10319	-7.06546	-7.09901	-7.02139	-6.93445	-6.96621	-6.97665	-6.76674	-6.68892	-6.67021	-6.50358	-6.38843	-6.38313	-6.34342	-6.17981	-6.10401	-6.02199	-5.88179	-5.80537	-5.66058	-5.61248	-5.43756	-5.3737	-5.24676	-5.01938	-4.84882	-4.90593	-4.44953	-4.25064	-4.22321	-3.86583	-3.55771	-3.32423	-3.07554	-2.82829	-2.48449	-2.09038	-1.80057	-1.45514	-1.26728	-0.949351	-0.484823	-0.279636	-0.227235	0.059035	0.289381
263.4	-7.20844	-7.15636	-7.09393	-7.06113	-7.02491	-7.06211	-6.97704	-6.89608	-6.92557	-6.94146	-6.72497	-6.64985	-6.6358	-6.46627	-6.34913	-6.34599	-6.3082	-6.14495	-6.06676	-5.99144	-5.8517	-5.77491	-5.63125	-5.58641	-5.41174	-5.34843	-5.22242	-5.00112	-4.8242	-4.88057	-4.43048	-4.22846	-4.2053	-3.85111	-3.54649	-3.31229	-3.06603	-2.82073	-2.47161	-2.07997	-1.79948	-1.46204	-1.26679	-0.95052	-0.493337	-0.285606	-0.229677	0.0500811	0.274702
263.3	-7.16579	-7.11221	-7.05587	-7.01976	-6.98539	-7.02473	-6.93266	-6.85857	-6.88475	-6.90916	-6.68366	-6.61057	-6.60072	-6.43078	-6.31079	-6.31019	-6.27332	-6.11183	-6.0301	-5.96172	-5.82182	-5.74521	-5.60233	-5.56193	-5.38797	-5.32362	-5.19879	-4.9829	-4.80177	-4.85455	-4.41217	-4.20837	-4.18698	-3.83523	-3.53426	-3.30209	-3.05796	-2.81451	-2.45793	-2.0709	-1.79905	-1.46793	-1.26453	-0.952496	-0.503902	-0.293791	-0.233672	0.0380687	0.259697
263.2	-7.12279	-7.06998	-7.01641	-6.98068	-6.94382	-6.98715	-6.8857	-6.82259	-6.84338	-6.87536	-6.64224	-6.56931	-6.56327	-6.39411	-6.27301	-6.27421	-6.23841	-6.07812	-5.99347	-5.93197	-5.79159	-5.71419	-5.57171	-5.53645	-5.35901	-5.29661	-5.173	-4.9642	-4.77974	-4.82618	-4.3936	-4.18467	-4.16522	-3.81712	-3.52312	-3.28923	-3.05029	-2.80553	-2.44256	-2.06122	-1.79763	-1.47371	-1.2603	-0.952574	-0.51357	-0.301717	-0.236073	0.02598	0.244848
263.1	-7.07918	-7.02518	-6.97656	-6.94061	-6.90066	-6.94888	-6.83737	-6.78472	-6.8016	-6.83931	-6.6	-6.52672	-6.52506	-6.35666	-6.23372	-6.23758	-6.20205	-6.04322	-5.9554	-5.90316	-5.7611	-5.68344	-5.54062	-5.5074	-5.32857	-5.2684	-5.14582	-4.94408	-4.75684	-4.79447	-4.37422	-4.15975	-4.14364	-3.79819	-3.51138	-3.276	-3.04175	-2.7961	-2.42708	-2.05119	-1.79582	-1.47775	-1.25365	-0.953794	-0.523908	-0.308668	-0.237341	0.0151945	0.23103
263	-7.03408	-6.97906	-6.93734	-6.89928	-6.85792	-6.90952	-6.78815	-6.74707	-6.75986	-6.80244	-6.55879	-6.48277	-6.48612	-6.31997	-6.19636	-6.19934	-6.16483	-6.00749	-5.91846	-5.8738	-5.72921	-5.65195	-5.51012	-5.47901	-5.29642	-5.23998	-5.11938	-4.92489	-4.73306	-4.76389	-4.35365	-4.13505	-4.12146	-3.77865	-3.50004	-3.26207	-3.0316	-2.78873	-2.41233	-2.04243	-1.79462	-1.48308	-1.24767	-0.954643	-0.534271	-0.315315	-0.238673	0.00404489	0.216012
262.9	-6.98917	-6.93315	-6.89719	-6.85843	-6.81555	-6.86977	-6.73842	-6.70934	-6.71769	-6.76507	-6.51749	-6.4391	-6.44702	-6.28216	-6.15738	-6.16033	-6.1269	-5.97091	-5.88077	-5.84333	-5.69682	-5.6221	-5.48	-5.44948	-5.26479	-5.21032	-5.09253	-4.90582	-4.70925	-4.73352	-4.33366	-4.11069	-4.09911	-3.75989	-3.48782	-3.24964	-3.0213	-2.78114	-2.39745	-2.03387	-1.79236	-1.48745	-1.24085	-0.95436	-0.544054	-0.321935	-0.241678	-0.0063732	0.199295
262.8	-6.94303	-6.88567	-6.85462	-6.81702	-6.77203	-6.8279	-6.68908	-6.6709	-6.67629	-6.72517	-6.47461	-6.3947	-6.40746	-6.2412	-6.11831	-6.12024	-6.08812	-5.93217	-5.84095	-5.81084	-5.66216	-5.59095	-5.44896	-5.41814	-5.23257	-5.18058	-5.065	-4.88719	-4.684	-4.70236	-4.31329	-4.08528	-4.0771	-3.74009	-3.47577	-3.23608	-3.00946	-2.77281	-2.38126	-2.0243	-1.78808	-1.49126	-1.2349	-0.955328	-0.553874	-0.326314	-0.245086	-0.0140287	0.184366
262.7	-6.89651	-6.83839	-6.81085	-6.77446	-6.72724	-6.78644	-6.63952	-6.63298	-6.63544	-6.68366	-6.42997	-6.35022	-6.36595	-6.19884	-6.07799	-6.07977	-6.04827	-5.89437	-5.80018	-5.77718	-5.6255	-5.56064	-5.41759	-5.38615	-5.19936	-5.15022	-5.03763	-4.86674	-4.65704	-4.66934	-4.29288	-4.06065	-4.05423	-3.72042	-3.46474	-3.22274	-2.99731	-2.76346	-2.36615	-2.01553	-1.78285	-1.49479	-1.23001	-0.956451	-0.562619	-0.331168	-0.24735	-0.0202538	0.171263
262.6	-6.84773	-6.79043	-6.76581	-6.73003	-6.6809	-6.74262	-6.58922	-6.5934	-6.5939	-6.64143	-6.38385	-6.30438	-6.32251	-6.15615	-6.03465	-6.03702	-6.00629	-5.85448	-5.75668	-5.74108	-5.58681	-5.52942	-5.38428	-5.35157	-5.16487	-5.118	-5.00823	-4.84493	-4.62729	-4.63314	-4.27226	-4.03426	-4.02891	-3.70003	-3.45246	-3.20779	-2.98211	-2.75146	-2.34962	-2.00618	-1.77488	-1.49746	-1.22246	-0.954183	-0.568335	-0.333811	-0.249128	-0.0262311	0.159063
262.5	-6.79825	-6.74404	-6.72343	-6.68631	-6.63896	-6.69934	-6.53976	-6.55374	-6.55423	-6.60233	-6.33981	-6.25887	-6.27962	-6.11536	-5.99301	-5.99809	-5.96517	-5.81509	-5.71495	-5.70699	-5.54784	-5.49932	-5.35156	-5.31913	-5.1305	-5.08733	-4.98108	-4.82299	-4.59714	-4.59682	-4.25262	-4.00903	-4.00409	-3.68112	-3.44192	-3.19369	-2.96832	-2.74132	-2.33243	-1.99827	-1.76728	-1.49923	-1.21423	-0.953348	-0.575337	-0.335944	-0.250633	-0.0336293	0.145638
262.4	-6.74879	-6.69626	-6.68048	-6.64373	-6.59653	-6.65623	-6.4895	-6.51426	-6.51505	-6.56314	-6.29724	-6.21269	-6.23706	-6.07474	-5.95287	-5.95664	-5.923	-5.77551	-5.67371	-5.67244	-5.50898	-5.47061	-5.32172	-5.28682	-5.09523	-5.05625	-4.95394	-4.79867	-4.56778	-4.5604	-4.23301	-3.98285	-3.98039	-3.66165	-3.43021	-3.17764	-2.95508	-2.73174	-2.3143	-1.99155	-1.76168	-1.50088	-1.2045	-0.951139	-0.581206	-0.338152	-0.253148	-0.0406147	0.131396
262.3	-6.69839	-6.64782	-6.63694	-6.6002	-6.55241	-6.61223	-6.43966	-6.47263	-6.47401	-6.52217	-6.25447	-6.16451	-6.1925	-6.03492	-5.91312	-5.91216	-5.87996	-5.73666	-5.63243	-5.63625	-5.46975	-5.44055	-5.2891	-5.25372	-5.05912	-5.02412	-4.92581	-4.77295	-4.53732	-4.52266	-4.21187	-3.95761	-3.95543	-3.64336	-3.41728	-3.16159	-2.94013	-2.7209	-2.29525	-1.98488	-1.75621	-1.50117	-1.19301	-0.94654	-0.585783	-0.341081	-0.25471	-0.0466713	0.117447
262.2	-6.64653	-6.59786	-6.59209	-6.55578	-6.5082	-6.56625	-6.38868	-6.43045	-6.43265	-6.47937	-6.2127	-6.11502	-6.14682	-5.99403	-5.87422	-5.86597	-5.83635	-5.69979	-5.58989	-5.5985	-5.42897	-5.4083	-5.25489	-5.21967	-5.02262	-4.99148	-4.89462	-4.74567	-4.50517	-4.48539	-4.19013	-3.93128	-3.92929	-3.62413	-3.40578	-3.14239	-2.92325	-2.70937	-2.27654	-1.97805	-1.75044	-1.50028	-1.18124	-0.942883	-0.590484	-0.343257	-0.256085	-0.0526406	0.10479
262.1	-6.59471	-6.54768	-6.54938	-6.51202	-6.46485	-6.51891	-6.3389	-6.38914	-6.39207	-6.43726	-6.17204	-6.06641	-6.10033	-5.95472	-5.83584	-5.82068	-5.79122	-5.66269	-5.54756	-5.56001	-5.39063	-5.37687	-5.22202	-5.18458	-4.98602	-4.95787	-4.86439	-4.71794	-4.47327	-4.4493	-4.16879	-3.9051	-3.90365	-3.60372	-3.39506	-3.12384	-2.90636	-2.69884	-2.25789	-1.97363	-1.74386	-1.49777	-1.16995	-0.940245	-0.596587	-0.346417	-0.257207	-0.0577013	0.0922466
262	-6.5414	-6.49601	-6.50448	-6.4671	-6.42023	-6.4698	-6.28848	-6.3475	-6.34935	-6.39343	-6.13004	-6.01729	-6.05335	-5.91312	-5.79428	-5.77553	-5.74439	-5.6253	-5.5014	-5.51975	-5.35196	-5.3435	-5.18632	-5.14916	-4.94828	-4.92081	-4.8336	-4.68886	-4.44017	-4.41214	-4.14567	-3.87772	-3.87705	-3.58304	-3.38172	-3.10422	-2.88679	-2.68652	-2.23889	-1.96587	-1.73591	-1.49383	-1.1576	-0.936579	-0.602926	-0.349804	-0.257377	-0.0610183	0.0810429
261.9	-6.48521	-6.4451	-6.45911	-6.42157	-6.37436	-6.42042	-6.2384	-6.30529	-6.30665	-6.35	-6.08742	-5.96871	-6.0046	-5.87168	-5.75288	-5.72942	-5.69715	-5.58591	-5.45578	-5.47899	-5.31151	-5.31005	-5.15113	-5.11463	-4.90984	-4.88391	-4.80218	-4.65911	-4.40844	-4.3747	-4.12288	-3.85057	-3.84977	-3.56261	-3.36899	-3.08448	-2.86765	-2.67493	-2.21828	-1.95705	-1.72626	-1.48854	-1.14518	-0.933239	-0.607045	-0.352611	-0.259275	-0.0644226	0.0713657
261.8	-6.42882	-6.39727	-6.41395	-6.37626	-6.32883	-6.36984	-6.18877	-6.26377	-6.26572	-6.30753	-6.04589	-5.91987	-5.95749	-5.83265	-5.71182	-5.68525	-5.65219	-5.54822	-5.41013	-5.43951	-5.27137	-5.27632	-5.11613	-5.0817	-4.87024	-4.84951	-4.77075	-4.63038	-4.37681	-4.33822	-4.09989	-3.82381	-3.82356	-3.54379	-3.3583	-3.06787	-2.84782	-2.66351	-2.19738	-1.94899	-1.71779	-1.48201	-1.13636	-0.931538	-0.611319	-0.355619	-0.262535	-0.069465	0.0594723
261.7	-6.36997	-6.34976	-6.36797	-6.33036	-6.28355	-6.3187	-6.13778	-6.22007	-6.22246	-6.26457	-6.0033	-5.86966	-5.90824	-5.79237	-5.66992	-5.63952	-5.60623	-5.50903	-5.36549	-5.39803	-5.23216	-5.24016	-5.08164	-5.04554	-4.83021	-4.81531	-4.73717	-4.59921	-4.34403	-4.30188	-4.07747	-3.80039	-3.79512	-3.52491	-3.3473	-3.05013	-2.82978	-2.65147	-2.17925	-1.94151	-1.70749	-1.47631	-1.12698	-0.92863	-0.615467	-0.357745	-0.266064	-0.0735151	0.0476537
261.6	-6.31179	-6.30229	-6.32535	-6.28443	-6.23776	-6.26967	-6.08898	-6.17727	-6.18054	-6.22401	-5.96197	-5.82205	-5.85956	-5.75322	-5.62975	-5.59449	-5.56148	-5.46953	-5.32178	-5.35924	-5.19336	-5.20607	-5.04992	-5.00908	-4.79221	-4.78114	-4.70504	-4.56855	-4.31325	-4.26566	-4.05641	-3.77917	-3.76734	-3.50689	-3.33774	-3.03298	-2.8119	-2.64133	-2.1613	-1.93481	-1.70034	-1.47104	-1.11858	-0.926918	-0.622052	-0.360144	-0.270729	-0.0802298	0.033815
261.5	-6.2539	-6.25434	-6.28408	-6.23811	-6.19273	-6.22055	-6.03929	-6.13608	-6.14002	-6.18377	-5.91987	-5.77344	-5.80944	-5.71434	-5.59072	-5.55065	-5.51723	-5.43143	-5.27959	-5.32095	-5.15444	-5.17334	-5.01781	-4.97189	-4.7538	-4.74741	-4.67343	-4.538	-4.28186	-4.22962	-4.03627	-3.75661	-3.74385	-3.48913	-3.32702	-3.01606	-2.79503	-2.63137	-2.14288	-1.92904	-1.69523	-1.46547	-1.10973	-0.925366	-0.627808	-0.363332	-0.275949	-0.0867411	0.01891
261.4	-6.19732	-6.20823	-6.24362	-6.19345	-6.14787	-6.17122	-5.99241	-6.09369	-6.10072	-6.14437	-5.88067	-5.72655	-5.76089	-5.67676	-5.55416	-5.50711	-5.4749	-5.39611	-5.23889	-5.28319	-5.11796	-5.1409	-4.98743	-4.93753	-4.71763	-4.71494	-4.64235	-4.50804	-4.25323	-4.19553	-4.01605	-3.73516	-3.71874	-3.47251	-3.31468	-3.00051	-2.77802	-2.62148	-2.12556	-1.92353	-1.69291	-1.46092	-1.10253	-0.925166	-0.636393	-0.369127	-0.281075	-0.0941651	0.00447012
261.3	-6.14085	-6.16267	-6.20354	-6.1504	-6.10343	-6.12124	-5.94516	-6.05058	-6.05951	-6.10294	-5.84081	-5.67776	-5.71389	-5.63735	-5.51697	-5.46304	-5.4326	-5.36085	-5.19718	-5.24368	-5.08176	-5.10882	-4.95482	-4.90406	-4.68212	-4.68143	-4.61221	-4.47792	-4.22467	-4.16374	-3.99516	-3.71435	-3.69458	-3.45463	-3.30327	-2.98504	-2.76131	-2.61235	-2.10781	-1.91833	-1.69038	-1.45462	-1.09634	-0.927074	-0.644282	-0.375828	-0.28623	-0.10305	-0.00912984
261.2	-6.08661	-6.11745	-6.16391	-6.10752	-6.05947	-6.07052	-5.89946	-6.00652	-6.01925	-6.06097	-5.80225	-5.62954	-5.66725	-5.59793	-5.47998	-5.4193	-5.39045	-5.32552	-5.15475	-5.2047	-5.0473	-5.07699	-4.92342	-4.87149	-4.64754	-4.64664	-4.58112	-4.44742	-4.19598	-4.13336	-3.97328	-3.69415	-3.67153	-3.43715	-3.29205	-2.97214	-2.74495	-2.60299	-2.08997	-1.91316	-1.68667	-1.44984	-1.0902	-0.930968	-0.651345	-0.383278	-0.291998	-0.111329	-0.0229004
261.1	-6.03103	-6.07321	-6.12131	-6.06314	-6.01302	-6.01957	-5.85414	-5.96	-5.97633	-6.01805	-5.76361	-5.5818	-5.62008	-5.55671	-5.44148	-5.37596	-5.34787	-5.28968	-5.11173	-5.16527	-5.01077	-5.04464	-4.88989	-4.83696	-4.61143	-4.60924	-4.54853	-4.41652	-4.16674	-4.10164	-3.95016	-3.67235	-3.64737	-3.41842	-3.27813	-2.957	-2.72573	-2.59029	-2.07309	-1.90598	-1.6806	-1.44288	-1.08377	-0.932801	-0.657775	-0.390004	-0.296596	-0.118078	-0.0352343
261	-5.97482	-6.02967	-6.07645	-6.01859	-5.96557	-5.96621	-5.80613	-5.91371	-5.93218	-5.97439	-5.7227	-5.53265	-5.57117	-5.51462	-5.40091	-5.33178	-5.30421	-5.25184	-5.06818	-5.12467	-4.97184	-5.01102	-4.85752	-4.8013	-4.57626	-4.57278	-4.51404	-4.38442	-4.137	-4.07045	-3.92481	-3.64954	-3.62195	-3.39734	-3.26408	-2.94057	-2.70573	-2.57707	-2.05504	-1.89999	-1.67743	-1.43692	-1.07802	-0.93374	-0.661707	-0.395721	-0.301178	-0.125105	-0.0466463
260.9	-5.91908	-5.98541	-6.03263	-5.97636	-5.91799	-5.91342	-5.75811	-5.86726	-5.88804	-5.93103	-5.68098	-5.48378	-5.52409	-5.47382	-5.36144	-5.2875	-5.25999	-5.21407	-5.02587	-5.08391	-4.93306	-4.97472	-4.82466	-4.76535	-4.54003	-4.53686	-4.47973	-4.35213	-4.10674	-4.04142	-3.90214	-3.62667	-3.59783	-3.37714	-3.24945	-2.92553	-2.6864	-2.56469	-2.03708	-1.89459	-1.67482	-1.43022	-1.07374	-0.933783	-0.66588	-0.403104	-0.306965	-0.132212	-0.0599412
260.8	-5.86388	-5.9407	-5.98849	-5.93216	-5.8704	-5.85987	-5.71058	-5.81989	-5.84294	-5.88584	-5.63888	-5.43534	-5.47682	-5.43203	-5.3209	-5.24277	-5.21647	-5.17604	-4.98488	-5.04421	-4.89395	-4.9383	-4.79164	-4.72765	-4.50395	-4.50016	-4.44626	-4.32086	-4.07569	-4.01259	-3.87931	-3.60266	-3.57473	-3.35874	-3.23646	-2.91039	-2.66756	-2.55208	-2.02219	-1.88785	-1.67287	-1.42406	-1.0696	-0.934443	-0.670861	-0.410398	-0.313722	-0.136966	-0.072788
260.7	-5.8087	-5.89337	-5.94503	-5.88599	-5.82274	-5.80553	-5.66324	-5.77145	-5.79917	-5.84079	-5.59752	-5.3874	-5.43018	-5.39001	-5.28161	-5.19793	-5.17293	-5.13759	-4.94382	-5.00574	-4.85323	-4.9033	-4.75928	-4.68828	-4.47048	-4.46408	-4.41446	-4.28935	-4.04236	-3.98472	-3.85761	-3.57965	-3.55434	-3.34067	-3.22155	-2.8964	-2.64848	-2.54165	-2.00713	-1.88201	-1.67204	-1.41718	-1.06508	-0.93558	-0.675656	-0.416871	-0.322083	-0.142926	-0.085836
260.6	-5.75397	-5.84739	-5.9023	-5.84084	-5.77544	-5.75035	-5.61646	-5.7231	-5.75661	-5.79624	-5.55498	-5.34018	-5.38352	-5.34682	-5.24228	-5.1544	-5.13038	-5.10014	-4.90356	-4.96588	-4.81321	-4.86723	-4.7269	-4.6516	-4.44012	-4.42917	-4.38363	-4.2591	-4.00957	-3.95975	-3.83516	-3.55659	-3.53527	-3.3247	-3.20765	-2.8829	-2.63042	-2.53019	-1.99363	-1.87776	-1.67348	-1.41218	-1.06421	-0.935943	-0.681124	-0.425129	-0.332411	-0.150149	-0.100145
260.5	-5.69698	-5.80157	-5.85799	-5.79532	-5.72563	-5.69477	-5.5666	-5.67381	-5.71301	-5.74818	-5.5102	-5.29242	-5.33576	-5.30105	-5.19987	-5.11018	-5.08786	-5.06154	-4.86234	-4.92362	-4.77249	-4.83053	-4.69229	-4.61414	-4.40966	-4.39288	-4.35181	-4.22655	-3.97659	-3.93263	-3.81136	-3.53297	-3.51357	-3.30803	-3.19174	-2.86879	-2.61181	-2.51591	-1.97934	-1.87215	-1.67332	-1.40352	-1.06195	-0.937029	-0.684826	-0.433019	-0.342053	-0.155997	-0.111055
260.4	-5.63719	-5.75252	-5.81068	-5.7466	-5.67274	-5.63549	-5.51574	-5.62099	-5.66526	-5.69585	-5.46314	-5.24125	-5.28579	-5.25296	-5.15474	-5.06335	-5.04279	-5.01946	-4.81694	-4.87885	-4.73038	-4.79201	-4.65451	-4.57384	-4.37558	-4.35353	-4.31725	-4.19052	-3.93956	-3.90119	-3.78292	-3.50583	-3.48848	-3.28762	-3.17379	-2.85094	-2.591	-2.49951	-1.96272	-1.86336	-1.67011	-1.39213	-1.05778	-0.938272	-0.686164	-0.438399	-0.347584	-0.159465	-0.116371
260.3	-5.57879	-5.70566	-5.76529	-5.6993	-5.62159	-5.57789	-5.46738	-5.57078	-5.61936	-5.64514	-5.41909	-5.19109	-5.23848	-5.20606	-5.11044	-5.01739	-4.99874	-4.98029	-4.77325	-4.83659	-4.69069	-4.75518	-4.61665	-4.5337	-4.34229	-4.31417	-4.28271	-4.15444	-3.90565	-3.86999	-3.75469	-3.47846	-3.4638	-3.26885	-3.15585	-2.83405	-2.57181	-2.48359	-1.94825	-1.8569	-1.66662	-1.38254	-1.05245	-0.939819	-0.687782	-0.446186	-0.354514	-0.16431	-0.123518
260.2	-5.52077	-5.65768	-5.71937	-5.65278	-5.56926	-5.51787	-5.41798	-5.52085	-5.57248	-5.59427	-5.3775	-5.13968	-5.19114	-5.15971	-5.06419	-4.97092	-4.95476	-4.93942	-4.72931	-4.79361	-4.65019	-4.7175	-4.57804	-4.49371	-4.30944	-4.27487	-4.24706	-4.11804	-3.8712	-3.84078	-3.72522	-3.45034	-3.4392	-3.24909	-3.13739	-2.81686	-2.55231	-2.46829	-1.93267	-1.84845	-1.66259	-1.37278	-1.04571	-0.94089	-0.689877	-0.45314	-0.362313	-0.169722	-0.131777
260.1	-5.46316	-5.60821	-5.6709	-5.60554	-5.51732	-5.45678	-5.36876	-5.46938	-5.52528	-5.54154	-5.33539	-5.08656	-5.14375	-5.11225	-5.01752	-4.92442	-4.90978	-4.89815	-4.68619	-4.75069	-4.60721	-4.67878	-4.5392	-4.45319	-4.27653	-4.23519	-4.21214	-4.07991	-3.83658	-3.81365	-3.69581	-3.42214	-3.41386	-3.22847	-3.11789	-2.79899	-2.53378	-2.45297	-1.91836	-1.8401	-1.65867	-1.36127	-1.04144	-0.941973	-0.691435	-0.460144	-0.369902	-0.17517	-0.141419
260	-5.40553	-5.55655	-5.62044	-5.55619	-5.46291	-5.3954	-5.31962	-5.41749	-5.4769	-5.48621	-5.29248	-5.03537	-5.09486	-5.06312	-4.9694	-4.87653	-4.86435	-4.85625	-4.64341	-4.70851	-4.56429	-4.63887	-4.50019	-4.41117	-4.2418	-4.19511	-4.17589	-4.04116	-3.80144	-3.78727	-3.6658	-3.39321	-3.38927	-3.20721	-3.09767	-2.77939	-2.51328	-2.43649	-1.90595	-1.83057	-1.65463	-1.35059	-1.03857	-0.941082	-0.692119	-0.465634	-0.376958	-0.178068	-0.150652
259.9	-5.34583	-5.50358	-5.56868	-5.50332	-5.40795	-5.33152	-5.26856	-5.36313	-5.42714	-5.42882	-5.24595	-4.98262	-5.04473	-5.01309	-4.91882	-4.82794	-4.8167	-4.81355	-4.5988	-4.66425	-4.5205	-4.5977	-4.45764	-4.36617	-4.20645	-4.15357	-4.13697	-4.00056	-3.76252	-3.75775	-3.6325	-3.36255	-3.3637	-3.18416	-3.07449	-2.75849	-2.48955	-2.41713	-1.89314	-1.81907	-1.64836	-1.33663	-1.03596	-0.939222	-0.691162	-0.468461	-0.381191	-0.177171	-0.156791
259.8	-5.28662	-5.44993	-5.51629	-5.44968	-5.35325	-5.26739	-5.21781	-5.30863	-5.3756	-5.37206	-5.19835	-4.93265	-4.99377	-4.96192	-4.86909	-4.78068	-4.77045	-4.77103	-4.55367	-4.61953	-4.47593	-4.55584	-4.41527	-4.32316	-4.17129	-4.11233	-4.09782	-3.96058	-3.72303	-3.72968	-3.59986	-3.33147	-3.33788	-3.15999	-3.05118	-2.73638	-2.46633	-2.39924	-1.87964	-1.80746	-1.64013	-1.32441	-1.03503	-0.936089	-0.689564	-0.468386	-0.384345	-0.176121	-0.162095
259.7	-5.22706	-5.39731	-5.46297	-5.39535	-5.29611	-5.20233	-5.16489	-5.25295	-5.32341	-5.31592	-5.14814	-4.88137	-4.94288	-4.91029	-4.81934	-4.73303	-4.72373	-4.72672	-4.50766	-4.57425	-4.43016	-4.5142	-4.3726	-4.27928	-4.1355	-4.07256	-4.05724	-3.92032	-3.68499	-3.69988	-3.56663	-3.30017	-3.31046	-3.13557	-3.0253	-2.71513	-2.44245	-2.37906	-1.8636	-1.7949	-1.6313	-1.31221	-1.03288	-0.931039	-0.687629	-0.468692	-0.386287	-0.17423	-0.166226
259.6	-5.16847	-5.34221	-5.40689	-5.33848	-5.23676	-5.13666	-5.11222	-5.19561	-5.27065	-5.25683	-5.0958	-4.82825	-4.89121	-4.85688	-4.76867	-4.68397	-4.67709	-4.68173	-4.46058	-4.52789	-4.38244	-4.47038	-4.32848	-4.2342	-4.09938	-4.03262	-4.01521	-3.87901	-3.64532	-3.66783	-3.53282	-3.26597	-3.28061	-3.10882	-2.9994	-2.69233	-2.41795	-2.35752	-1.8462	-1.78046	-1.62084	-1.30097	-1.02803	-0.925099	-0.685048	-0.469192	-0.386056	-0.172078	-0.169122
259.5	-5.11055	-5.28962	-5.35301	-5.28207	-5.17826	-5.07387	-5.05993	-5.13832	-5.21756	-5.19893	-5.04496	-4.77548	-4.8389	-4.80463	-4.72092	-4.63576	-4.63182	-4.63821	-4.41567	-4.48414	-4.33597	-4.42762	-4.28613	-4.19039	-4.06408	-3.99414	-3.97403	-3.83867	-3.60733	-3.63636	-3.49952	-3.23398	-3.25155	-3.08142	-2.97496	-2.67178	-2.3959	-2.33661	-1.8304	-1.76695	-1.61043	-1.28962	-1.02573	-0.922333	-0.682605	-0.471376	-0.387823	-0.172689	-0.173235
259.4	-5.05498	-5.23617	-5.29996	-5.22656	-5.12149	-5.01179	-5.00804	-5.08312	-5.1646	-5.14214	-4.99602	-4.7241	-4.78696	-4.75394	-4.6732	-4.58638	-4.58631	-4.59532	-4.37337	-4.44232	-4.29146	-4.38581	-4.24492	-4.14668	-4.02887	-3.9564	-3.93239	-3.79923	-3.5704	-3.60846	-3.46698	-3.20304	-3.22244	-3.05401	-2.95162	-2.65219	-2.37416	-2.3153	-1.81661	-1.75485	-1.60253	-1.27957	-1.02348	-0.919227	-0.680619	-0.47549	-0.390357	-0.173602	-0.179687
259.3	-5.00108	-5.18358	-5.24909	-5.17211	-5.06719	-4.95186	-4.95761	-5.02844	-5.11192	-5.08519	-4.94909	-4.67523	-4.73689	-4.7038	-4.62663	-4.53892	-4.54098	-4.55239	-4.33365	-4.40203	-4.24864	-4.34478	-4.20458	-4.10376	-3.99581	-3.92061	-3.89236	-3.76169	-3.53547	-3.58334	-3.43577	-3.17399	-3.19599	-3.02674	-2.92911	-2.63377	-2.35564	-2.29505	-1.80559	-1.7453	-1.59633	-1.27139	-1.02242	-0.917045	-0.680228	-0.481977	-0.393623	-0.17511	-0.187143
259.2	-4.95097	-5.1322	-5.19912	-5.11748	-5.01313	-4.89307	-4.90862	-4.97587	-5.06209	-5.0298	-4.90325	-4.62809	-4.68763	-4.65577	-4.57997	-4.49155	-4.49645	-4.51052	-4.29595	-4.36385	-4.20707	-4.30523	-4.16515	-4.06284	-3.96371	-3.88507	-3.85329	-3.72592	-3.50303	-3.55865	-3.40442	-3.14345	-3.17167	-3.00018	-2.90697	-2.61625	-2.3367	-2.27673	-1.7953	-1.73742	-1.59227	-1.2638	-1.0233	-0.913863	-0.681699	-0.489336	-0.39727	-0.176181	-0.193812
259.1	-4.90006	-5.08083	-5.14736	-5.06212	-4.95926	-4.83292	-4.85793	-4.92308	-5.01026	-4.97148	-4.855	-4.57923	-4.63762	-4.60568	-4.53198	-4.44393	-4.45023	-4.46717	-4.25713	-4.32382	-4.16548	-4.26335	-4.12286	-4.02158	-3.92887	-3.84789	-3.81242	-3.68876	-3.46878	-3.53253	-3.37142	-3.11178	-3.14734	-2.97211	-2.8823	-2.59851	-2.31736	-2.25631	-1.7849	-1.72854	-1.58502	-1.25491	-1.0241	-0.910513	-0.683191	-0.496327	-0.400116	-0.174141	-0.198237
259	-4.84894	-5.03031	-5.09432	-5.00549	-4.9036	-4.77365	-4.80758	-4.86994	-4.9585	-4.91354	-4.80672	-4.53166	-4.58962	-4.55601	-4.48277	-4.39745	-4.4055	-4.42518	-4.21793	-4.28432	-4.12444	-4.22129	-4.08059	-3.98078	-3.89467	-3.81027	-3.77241	-3.65301	-3.43607	-3.50648	-3.33697	-3.08248	-3.12199	-2.94333	-2.85823	-2.58106	-2.29877	-2.2383	-1.77702	-1.7195	-1.57766	-1.24654	-1.0271	-0.907974	-0.686192	-0.504369	-0.404246	-0.172828	-0.203301
258.9	-4.79468	-4.97754	-5.04161	-4.94648	-4.84712	-4.71376	-4.75472	-4.81564	-4.90636	-4.85486	-4.75559	-4.48356	-4.54085	-4.5041	-4.4307	-4.35101	-4.36115	-4.38026	-4.17676	-4.24473	-4.07935	-4.17917	-4.0372	-3.93784	-3.8578	-3.77137	-3.7307	-3.6165	-3.40279	-3.4792	-3.30202	-3.05205	-3.09718	-2.91267	-2.83407	-2.56301	-2.27973	-2.21951	-1.76789	-1.7095	-1.56846	-1.23547	-1.02872	-0.9036	-0.686834	-0.510915	-0.406631	-0.171221	-0.206254
258.8	-4.74166	-4.92528	-4.98919	-4.88809	-4.79046	-4.65531	-4.70311	-4.76299	-4.85492	-4.79632	-4.70426	-4.43673	-4.4917	-4.45359	-4.38108	-4.30448	-4.31773	-4.3356	-4.13835	-4.20639	-4.03349	-4.13734	-3.99581	-3.89576	-3.8222	-3.73314	-3.69109	-3.58151	-3.36971	-3.45005	-3.26834	-3.02213	-3.07247	-2.88342	-2.80874	-2.54624	-2.26136	-2.20062	-1.75986	-1.70096	-1.55917	-1.22612	-1.02989	-0.897281	-0.686897	-0.518166	-0.409652	-0.171159	-0.209536
258.7	-4.68803	-4.87222	-4.9377	-4.83009	-4.73294	-4.59728	-4.65124	-4.70952	-4.8031	-4.73749	-4.65199	-4.38945	-4.44196	-4.40342	-4.33315	-4.25637	-4.27518	-4.29152	-4.09908	-4.168	-3.98683	-4.09621	-3.95386	-3.85193	-3.78609	-3.69615	-3.6509	-3.54584	-3.3359	-3.41991	-3.23535	-2.99199	-3.04832	-2.85363	-2.78336	-2.52933	-2.24367	-2.18331	-1.75282	-1.69159	-1.55136	-1.21643	-1.03114	-0.891926	-0.686849	-0.525561	-0.413808	-0.172145	-0.21243
258.6	-4.63399	-4.81707	-4.88675	-4.77361	-4.67573	-4.53847	-4.5983	-4.65715	-4.75228	-4.67816	-4.59882	-4.34222	-4.39184	-4.35255	-4.2851	-4.20768	-4.23254	-4.24637	-4.06027	-4.1297	-3.94205	-4.05512	-3.91338	-3.80862	-3.74895	-3.66181	-3.61083	-3.50994	-3.30096	-3.3914	-3.20167	-2.96279	-3.02406	-2.82368	-2.75765	-2.5117	-2.22583	-2.16646	-1.74511	-1.68352	-1.54295	-1.20889	-1.03072	-0.887589	-0.686695	-0.532137	-0.418262	-0.17367	-0.215698
258.5	-4.58075	-4.7607	-4.83665	-4.71669	-4.62027	-4.48064	-4.54703	-4.60469	-4.70145	-4.61706	-4.5454	-4.29594	-4.34235	-4.30067	-4.23529	-4.15724	-4.18856	-4.20266	-4.02178	-4.09131	-3.8983	-4.01482	-3.87206	-3.76439	-3.71236	-3.62459	-3.57155	-3.47482	-3.26627	-3.36221	-3.16763	-2.93358	-2.99939	-2.79342	-2.73094	-2.49511	-2.20709	-2.14875	-1.73828	-1.67508	-1.53226	-1.20094	-1.02823	-0.882353	-0.686147	-0.538745	-0.423379	-0.174786	-0.218629
258.4	-4.52868	-4.70504	-4.78664	-4.65868	-4.56489	-4.42294	-4.49616	-4.55326	-4.64994	-4.55561	-4.49263	-4.24996	-4.29235	-4.2474	-4.18616	-4.1084	-4.14575	-4.15959	-3.98334	-4.05254	-3.85409	-3.97688	-3.83111	-3.72133	-3.67762	-3.58674	-3.53252	-3.4421	-3.23155	-3.33194	-3.13107	-2.90211	-2.97316	-2.76205	-2.70567	-2.47679	-2.18812	-2.1313	-1.73206	-1.66686	-1.52202	-1.19327	-1.02545	-0.877178	-0.684561	-0.545376	-0.428067	-0.175807	-0.220305
258.3	-4.47784	-4.64954	-4.73456	-4.60205	-4.51065	-4.36678	-4.44499	-4.50289	-4.59746	-4.49459	-4.43955	-4.20418	-4.24454	-4.19382	-4.13705	-4.06056	-4.10104	-4.11534	-3.94362	-4.01244	-3.80884	-3.93791	-3.78811	-3.67906	-3.64174	-3.54952	-3.49286	-3.40737	-3.19632	-3.30089	-3.0937	-2.87008	-2.94735	-2.72947	-2.67921	-2.45928	-2.16861	-2.11361	-1.72438	-1.65852	-1.51132	-1.18537	-1.02372	-0.870574	-0.68181	-0.551131	-0.431169	-0.177955	-0.221755
258.2	-4.42737	-4.59538	-4.68159	-4.5452	-4.45653	-4.31168	-4.39514	-4.4525	-4.54372	-4.43391	-4.3867	-4.1588	-4.19755	-4.14069	-4.08782	-4.01264	-4.05617	-4.07088	-3.90363	-3.97136	-3.76459	-3.89787	-3.7452	-3.63867	-3.60496	-3.51251	-3.45279	-3.37282	-3.16322	-3.26939	-3.05455	-2.83866	-2.91892	-2.69701	-2.65307	-2.44199	-2.14876	-2.09447	-1.71688	-1.64944	-1.49916	-1.17754	-1.02367	-0.863922	-0.678455	-0.557792	-0.43447	-0.178839	-0.222505
258.1	-4.37268	-4.53639	-4.62679	-4.48386	-4.40031	-4.25485	-4.34189	-4.39905	-4.48493	-4.37079	-4.33064	-4.11148	-4.1472	-4.08602	-4.03605	-3.96027	-4.00806	-4.02194	-3.85973	-3.92778	-3.71652	-3.85491	-3.70003	-3.59601	-3.56441	-3.47327	-3.4094	-3.33502	-3.12647	-3.23409	-3.01489	-2.80673	-2.88597	-2.66175	-2.62553	-2.42019	-2.12706	-2.07444	-1.70499	-1.63616	-1.48343	-1.16739	-1.01932	-0.853278	-0.66981	-0.558546	-0.435475	-0.177382	-0.219652
258	-4.31868	-4.47753	-4.57212	-4.42294	-4.34514	-4.19692	-4.29069	-4.34682	-4.42597	-4.30942	-4.27567	-4.06548	-4.09682	-4.03317	-3.98537	-3.90879	-3.95914	-3.97485	-3.81692	-3.88602	-3.66963	-3.81177	-3.65622	-3.55182	-3.52359	-3.43419	-3.36595	-3.29822	-3.09035	-3.19829	-2.97669	-2.77496	-2.85412	-2.62647	-2.59993	-2.39889	-2.10586	-2.0554	-1.69427	-1.62349	-1.46705	-1.15997	-1.01577	-0.841821	-0.661856	-0.560717	-0.438266	-0.176567	-0.217875
257.9	-4.2649	-4.41964	-4.51751	-4.36316	-4.29043	-4.14012	-4.24004	-4.29586	-4.37018	-4.24993	-4.22063	-4.02003	-4.04703	-3.98018	-3.93615	-3.85941	-3.91092	-3.93043	-3.77505	-3.84433	-3.62427	-3.7692	-3.61381	-3.50873	-3.483	-3.39813	-3.32429	-3.26348	-3.05522	-3.16407	-2.94078	-2.7446	-2.82374	-2.59303	-2.5751	-2.37783	-2.08559	-2.03735	-1.68411	-1.61334	-1.45363	-1.15258	-1.01312	-0.830195	-0.655375	-0.564002	-0.441512	-0.178151	-0.219825
257.8	-4.20902	-4.36	-4.46073	-4.30121	-4.2348	-4.08298	-4.18724	-4.2439	-4.31315	-4.19024	-4.16419	-3.97286	-3.99433	-3.92693	-3.88492	-3.80964	-3.86132	-3.88404	-3.73247	-3.7995	-3.57919	-3.72465	-3.56973	-3.46562	-3.4414	-3.3621	-3.28238	-3.22617	-3.01731	-3.12952	-2.90527	-2.71429	-2.79208	-2.55835	-2.5476	-2.3557	-2.06498	-2.01953	-1.67216	-1.60195	-1.4407	-1.14444	-1.00996	-0.818784	-0.648646	-0.567802	-0.444199	-0.179044	-0.221297
257.7	-4.15292	-4.30233	-4.40505	-4.23917	-4.18135	-4.0274	-4.1367	-4.19181	-4.25767	-4.13017	-4.10624	-3.92646	-3.9428	-3.87431	-3.8349	-3.76159	-3.81249	-3.83835	-3.69016	-3.75503	-3.53567	-3.67976	-3.52684	-3.42267	-3.39895	-3.32494	-3.24127	-3.18923	-2.97961	-3.09464	-2.87058	-2.68515	-2.75964	-2.526	-2.51998	-2.33501	-2.04444	-1.99947	-1.6602	-1.59159	-1.42726	-1.13612	-1.00623	-0.80865	-0.642519	-0.572499	-0.447974	-0.179764	-0.222381
257.6	-4.09763	-4.2468	-4.35139	-4.17782	-4.1292	-3.97377	-4.08841	-4.14197	-4.20257	-4.07176	-4.0505	-3.88182	-3.89207	-3.82231	-3.78567	-3.71512	-3.76635	-3.79539	-3.64895	-3.71085	-3.49451	-3.6367	-3.48535	-3.38234	-3.35861	-3.29001	-3.20199	-3.15333	-2.9443	-3.0609	-2.836	-2.65851	-2.7288	-2.49474	-2.49475	-2.31588	-2.02456	-1.98037	-1.64941	-1.58241	-1.41527	-1.13113	-1.00296	-0.798401	-0.637898	-0.577632	-0.452686	-0.182162	-0.222872
257.5	-4.04188	-4.19179	-4.29739	-4.11676	-4.0766	-3.92072	-4.03915	-4.09252	-4.14807	-4.01438	-3.99373	-3.83668	-3.84158	-3.77054	-3.73628	-3.66811	-3.71935	-3.7518	-3.60619	-3.66499	-3.4536	-3.59491	-3.44212	-3.34231	-3.3203	-3.25519	-3.16265	-3.1179	-2.91091	-3.02561	-2.79988	-2.63319	-2.69662	-2.46296	-2.46815	-2.29646	-2.00544	-1.96075	-1.63719	-1.57413	-1.40355	-1.12662	-1.00022	-0.787738	-0.632718	-0.582044	-0.456783	-0.185962	-0.223674
257.4	-3.98809	-4.13869	-4.24487	-4.058	-4.02619	-3.8692	-3.99127	-4.04564	-4.09405	-3.95973	-3.93926	-3.79314	-3.7919	-3.71973	-3.68816	-3.62144	-3.67229	-3.70873	-3.56512	-3.62034	-3.41355	-3.55216	-3.39999	-3.30403	-3.28218	-3.22269	-3.12514	-3.08322	-2.88069	-2.99108	-2.76434	-2.60937	-2.66472	-2.43364	-2.44364	-2.27863	-1.98806	-1.94191	-1.62594	-1.56615	-1.39267	-1.12347	-0.996048	-0.776759	-0.628643	-0.587942	-0.461448	-0.192332	-0.225772
257.3	-3.9335	-4.08589	-4.19087	-3.99816	-3.97541	-3.81729	-3.94155	-3.99767	-4.03958	-3.90479	-3.88551	-3.74587	-3.74422	-3.66959	-3.63885	-3.57363	-3.62408	-3.66456	-3.52312	-3.57412	-3.3736	-3.5093	-3.35753	-3.26302	-3.24204	-3.18887	-3.08781	-3.04825	-2.85046	-2.95484	-2.72932	-2.58503	-2.63168	-2.40179	-2.41856	-2.2593	-1.96926	-1.9226	-1.61552	-1.5577	-1.38103	-1.11926	-0.989765	-0.767201	-0.624817	-0.593734	-0.467151	-0.199212	-0.227673
257.2	-3.88032	-4.03152	-4.13686	-3.93764	-3.9253	-3.76724	-3.8944	-3.94913	-3.98542	-3.85019	-3.83262	-3.69958	-3.6958	-3.61997	-3.58894	-3.52554	-3.57564	-3.61951	-3.48284	-3.52876	-3.33302	-3.46709	-3.31583	-3.22222	-3.20059	-3.15369	-3.05261	-3.01331	-2.82053	-2.91932	-2.69485	-2.56082	-2.59945	-2.36944	-2.39407	-2.24024	-1.95131	-1.90435	-1.60513	-1.54951	-1.3698	-1.11531	-0.984425	-0.757729	-0.62034	-0.599191	-0.472054	-0.206407	-0.232337
257.1	-3.82921	-3.97825	-4.08332	-3.87846	-3.87879	-3.71813	-3.84714	-3.90109	-3.93241	-3.79826	-3.78289	-3.65536	-3.64876	-3.5705	-3.54021	-3.47884	-3.52717	-3.57601	-3.44502	-3.4849	-3.29251	-3.42474	-3.27612	-3.18313	-3.15841	-3.11828	-3.01897	-2.97925	-2.79229	-2.88559	-2.6625	-2.53914	-2.5707	-2.34035	-2.37062	-2.22143	-1.93395	-1.88728	-1.59514	-1.54333	-1.36017	-1.11427	-0.981798	-0.748154	-0.616037	-0.605175	-0.479555	-0.214356	-0.239757
257	-3.77853	-3.92515	-4.02942	-3.81875	-3.83099	-3.66897	-3.80073	-3.85286	-3.87994	-3.74612	-3.73307	-3.61123	-3.60142	-3.52126	-3.49206	-3.43358	-3.48011	-3.53165	-3.40684	-3.43883	-3.25006	-3.38204	-3.23604	-3.14399	-3.11606	-3.08412	-2.98564	-2.94583	-2.76328	-2.8515	-2.63114	-2.51689	-2.54336	-2.31204	-2.34576	-2.201	-1.91569	-1.87082	-1.58488	-1.53582	-1.35025	-1.11289	-0.979108	-0.737199	-0.611646	-0.60938	-0.486107	-0.220409	-0.246588
256.9	-3.72678	-3.87225	-3.97425	-3.75652	-3.78231	-3.61967	-3.75299	-3.8008	-3.82622	-3.69337	-3.68151	-3.56651	-3.55338	-3.47147	-3.4424	-3.39022	-3.43161	-3.48564	-3.36677	-3.39114	-3.20715	-3.33813	-3.19565	-3.10482	-3.07312	-3.04967	-2.95365	-2.91114	-2.73227	-2.81506	-2.60013	-2.49434	-2.51605	-2.28398	-2.31923	-2.18022	-1.8963	-1.85546	-1.57359	-1.52797	-1.33961	-1.11071	-0.976818	-0.726318	-0.607672	-0.612825	-0.491079	-0.224143	-0.252044
256.8	-3.6734	-3.81881	-3.91757	-3.69404	-3.7335	-3.57022	-3.7036	-3.74931	-3.77253	-3.64035	-3.62708	-3.52037	-3.50388	-3.42017	-3.39096	-3.34576	-3.38296	-3.44015	-3.32434	-3.34247	-3.16455	-3.29344	-3.1555	-3.06412	-3.03034	-3.01248	-2.91945	-2.87618	-2.70001	-2.77525	-2.56806	-2.47033	-2.48678	-2.25547	-2.29253	-2.15739	-1.87489	-1.83801	-1.5607	-1.52008	-1.3279	-1.10836	-0.971325	-0.71406	-0.60254	-0.613925	-0.494406	-0.227343	-0.256249
256.7	-3.61848	-3.76465	-3.86127	-3.63304	-3.68489	-3.52053	-3.6532	-3.69787	-3.71725	-3.58741	-3.57217	-3.47382	-3.45533	-3.36932	-3.34005	-3.30202	-3.33429	-3.39552	-3.28061	-3.29345	-3.12236	-3.24867	-3.11466	-3.02291	-2.98725	-2.97639	-2.88547	-2.84115	-2.66747	-2.73432	-2.53539	-2.44702	-2.45777	-2.2278	-2.26672	-2.13486	-1.85628	-1.82098	-1.5459	-1.51219	-1.31559	-1.10693	-0.964521	-0.705364	-0.597287	-0.616326	-0.499505	-0.232401	-0.260975
256.6	-3.56461	-3.70842	-3.80502	-3.5735	-3.63603	-3.4718	-3.60403	-3.64673	-3.66259	-3.53681	-3.51901	-3.42762	-3.40859	-3.31789	-3.28914	-3.25648	-3.28571	-3.35214	-3.23856	-3.24432	-3.08055	-3.20469	-3.07488	-2.98163	-2.94581	-2.94144	-2.85259	-2.80722	-2.6354	-2.69373	-2.50403	-2.42394	-2.42957	-2.19918	-2.24248	-2.11276	-1.83808	-1.80575	-1.53254	-1.50419	-1.30499	-1.10706	-0.955972	-0.697523	-0.591634	-0.618912	-0.505472	-0.239885	-0.266896
256.5	-3.51052	-3.65172	-3.75015	-3.51574	-3.58756	-3.4232	-3.55635	-3.59715	-3.60903	-3.4865	-3.46679	-3.38177	-3.36259	-3.26589	-3.2391	-3.20973	-3.23571	-3.30664	-3.1963	-3.19551	-3.03993	-3.15977	-3.03392	-2.94093	-2.90413	-2.90869	-2.81961	-2.7739	-2.60471	-2.65461	-2.47325	-2.39973	-2.40072	-2.1708	-2.21974	-2.09119	-1.8206	-1.78977	-1.51861	-1.49677	-1.29638	-1.10887	-0.948058	-0.691793	-0.585656	-0.623877	-0.511238	-0.248096	-0.273747
256.4	-3.45804	-3.59619	-3.69443	-3.45963	-3.54076	-3.37659	-3.51099	-3.54989	-3.55567	-3.43653	-3.41735	-3.33597	-3.31799	-3.21601	-3.19042	-3.16382	-3.1858	-3.26175	-3.15514	-3.14622	-3.00123	-3.11444	-2.99293	-2.90157	-2.86417	-2.87593	-2.7887	-2.74116	-2.57339	-2.61665	-2.44355	-2.37707	-2.37265	-2.14462	-2.19749	-2.06987	-1.80429	-1.77442	-1.50685	-1.4903	-1.28863	-1.11241	-0.941508	-0.687112	-0.581668	-0.629718	-0.519929	-0.25643	-0.284143
256.3	-3.40563	-3.54123	-3.63877	-3.40448	-3.4958	-3.33108	-3.46424	-3.50305	-3.50159	-3.38811	-3.36812	-3.2904	-3.27268	-3.16766	-3.14074	-3.11887	-3.13606	-3.21676	-3.11199	-3.09724	-2.96408	-3.06972	-2.95069	-2.86337	-2.82355	-2.84254	-2.75698	-2.70807	-2.5423	-2.58027	-2.41267	-2.35457	-2.34607	-2.1192	-2.1765	-2.04873	-1.78754	-1.75919	-1.49651	-1.48322	-1.28244	-1.11527	-0.936596	-0.684839	-0.578515	-0.635185	-0.530333	-0.264115	-0.294714
256.2	-3.35436	-3.48476	-3.58059	-3.34841	-3.4494	-3.28525	-3.41628	-3.45712	-3.44746	-3.34017	-3.31834	-3.24457	-3.22623	-3.11909	-3.08852	-3.07443	-3.08498	-3.17038	-3.06819	-3.0474	-2.92612	-3.02282	-2.90786	-2.82604	-2.78087	-2.80787	-2.72584	-2.67387	-2.51171	-2.54387	-2.38028	-2.3315	-2.31829	-2.09363	-2.15413	-2.02406	-1.76988	-1.74203	-1.48509	-1.47562	-1.27447	-1.11534	-0.931824	-0.67949	-0.576454	-0.640327	-0.539325	-0.270819	-0.304685
256.1	-3.30227	-3.42753	-3.52076	-3.28963	-3.40191	-3.23875	-3.36792	-3.40917	-3.39201	-3.28994	-3.2671	-3.19616	-3.17892	-3.07097	-3.03514	-3.03031	-3.03338	-3.12252	-3.02312	-2.99586	-2.8856	-2.97464	-2.86259	-2.78812	-2.73955	-2.77115	-2.69491	-2.63923	-2.48008	-2.50464	-2.34793	-2.30656	-2.29041	-2.06804	-2.1299	-1.99834	-1.75177	-1.72409	-1.47195	-1.4672	-1.26642	-1.11342	-0.925803	-0.672829	-0.573581	-0.644383	-0.546599	-0.276953	-0.312381
256	-3.24885	-3.36816	-3.45761	-3.23056	-3.35227	-3.18986	-3.31777	-3.36039	-3.33799	-3.23998	-3.21409	-3.14493	-3.12983	-3.02105	-2.98184	-2.98684	-2.98232	-3.074	-2.97654	-2.9419	-2.84306	-2.92395	-2.8151	-2.75023	-2.69621	-2.73369	-2.6632	-2.60157	-2.44722	-2.46425	-2.31494	-2.28128	-2.25976	-2.04169	-2.10432	-1.97052	-1.73378	-1.70563	-1.45736	-1.45645	-1.25719	-1.10988	-0.91952	-0.666281	-0.571255	-0.647289	-0.551295	-0.282926	-0.320118
255.9	-3.19457	-3.30673	-3.39339	-3.17228	-3.30191	-3.14112	-3.26766	-3.30998	-3.28315	-3.18827	-3.16073	-3.09242	-3.0806	-2.96976	-2.92774	-2.94277	-2.93021	-3.02501	-2.92941	-2.8883	-2.79977	-2.87323	-2.76799	-2.71036	-2.65187	-2.6953	-2.63105	-2.56133	-2.41496	-2.42404	-2.28198	-2.25768	-2.2298	-2.01556	-2.07691	-1.94288	-1.71543	-1.68596	-1.44431	-1.44334	-1.24543	-1.10599	-0.911044	-0.659519	-0.567666	-0.649073	-0.554912	-0.289887	-0.327619
255.8	-3.13849	-3.24399	-3.32883	-3.11252	-3.2495	-3.08898	-3.21575	-3.25808	-3.22868	-3.13695	-3.10713	-3.03956	-3.0292	-2.918	-2.87367	-2.8986	-2.87947	-2.97462	-2.88224	-2.83332	-2.75665	-2.82274	-2.72124	-2.66953	-2.6081	-2.65645	-2.59728	-2.52206	-2.3821	-2.3834	-2.24938	-2.23271	-2.1986	-1.98901	-2.04872	-1.91273	-1.69611	-1.666	-1.43092	-1.43075	-1.23344	-1.10145	-0.901603	-0.653658	-0.561708	-0.649282	-0.558217	-0.296866	-0.334696
255.7	-3.08221	-3.17908	-3.26254	-3.05226	-3.19634	-3.03605	-3.1615	-3.2051	-3.1723	-3.08438	-3.05181	-2.9844	-2.97731	-2.86397	-2.81748	-2.85247	-2.82493	-2.92201	-2.83311	-2.77747	-2.71183	-2.77081	-2.67276	-2.62775	-2.56229	-2.61748	-2.56201	-2.48145	-2.34635	-2.34116	-2.21669	-2.20551	-2.16734	-1.96203	-2.01941	-1.88025	-1.67407	-1.64378	-1.41556	-1.41568	-1.21996	-1.09611	-0.891008	-0.645766	-0.55447	-0.646812	-0.559292	-0.302687	-0.33986
255.6	-3.0322	-3.11993	-3.19649	-2.99619	-3.1464	-2.98706	-3.11183	-3.15599	-3.12067	-3.03473	-3.00228	-2.93145	-2.92869	-2.8143	-2.76506	-2.81014	-2.7724	-2.8732	-2.78784	-2.72556	-2.67169	-2.72129	-2.62669	-2.58765	-2.51971	-2.58003	-2.5309	-2.44426	-2.31485	-2.30216	-2.18563	-2.18011	-2.13874	-1.93804	-1.99266	-1.8509	-1.65418	-1.62404	-1.40279	-1.40373	-1.20851	-1.09415	-0.884408	-0.642844	-0.552232	-0.649038	-0.563685	-0.310882	-0.349695
255.5	-2.98143	-3.06056	-3.13076	-2.93848	-3.09622	-2.93784	-3.06224	-3.10526	-3.06846	-2.98464	-2.95203	-2.87661	-2.87942	-2.76255	-2.71022	-2.76767	-2.71915	-2.82286	-2.74181	-2.67307	-2.63018	-2.67043	-2.57995	-2.5482	-2.47606	-2.54141	-2.49811	-2.40539	-2.28231	-2.26351	-2.15291	-2.15308	-2.11036	-1.91327	-1.96418	-1.82031	-1.63409	-1.60395	-1.3885	-1.38951	-1.19753	-1.09129	-0.876153	-0.639671	-0.549145	-0.647315	-0.566762	-0.317076	-0.359531
255.4	-2.93168	-3.00279	-3.06569	-2.88053	-3.0464	-2.8893	-3.01275	-3.0567	-3.01609	-2.93473	-2.90388	-2.82305	-2.82954	-2.7114	-2.65498	-2.72518	-2.66617	-2.7714	-2.6985	-2.62208	-2.58842	-2.61893	-2.53383	-2.50791	-2.43376	-2.50094	-2.46513	-2.36616	-2.24938	-2.22481	-2.12018	-2.12687	-2.08134	-1.88821	-1.93554	-1.79044	-1.61397	-1.58277	-1.37491	-1.37371	-1.1853	-1.08989	-0.86805	-0.636069	-0.546681	-0.643284	-0.570901	-0.323229	-0.369303
255.3	-2.88289	-2.94572	-3.00121	-2.82272	-2.99526	-2.84171	-2.96308	-3.0067	-2.96215	-2.88444	-2.85509	-2.77021	-2.77952	-2.66121	-2.60029	-2.68197	-2.61309	-2.71945	-2.65478	-2.57134	-2.54589	-2.56917	-2.48844	-2.46736	-2.39182	-2.45865	-2.4316	-2.32765	-2.21614	-2.18677	-2.08784	-2.09964	-2.05347	-1.86092	-1.90788	-1.76128	-1.59248	-1.56189	-1.36042	-1.35862	-1.17282	-1.08714	-0.861104	-0.632147	-0.544123	-0.638419	-0.573719	-0.329907	-0.378154
255.2	-2.83575	-2.8883	-2.93687	-2.76649	-2.94445	-2.79503	-2.9131	-2.95733	-2.90843	-2.83676	-2.80804	-2.71831	-2.72989	-2.61123	-2.54798	-2.63795	-2.56134	-2.66739	-2.6119	-2.52123	-2.50436	-2.51923	-2.4426	-2.42842	-2.35026	-2.41937	-2.39848	-2.29005	-2.18489	-2.14819	-2.05664	-2.07271	-2.02713	-1.83244	-1.88146	-1.73069	-1.57214	-1.54336	-1.34696	-1.34382	-1.16166	-1.08433	-0.856478	-0.626992	-0.541767	-0.633573	-0.575415	-0.337308	-0.388045
255.1	-2.78684	-2.82852	-2.87167	-2.70992	-2.89123	-2.74755	-2.86106	-2.90659	-2.85623	-2.78822	-2.76036	-2.66591	-2.67987	-2.56137	-2.49496	-2.59301	-2.50743	-2.61516	-2.56852	-2.47207	-2.46191	-2.46844	-2.39583	-2.38767	-2.30749	-2.37934	-2.36595	-2.25078	-2.15382	-2.10828	-2.02682	-2.0453	-2.0008	-1.80339	-1.85225	-1.69986	-1.55186	-1.52423	-1.33133	-1.32776	-1.14909	-1.0811	-0.851839	-0.622885	-0.539884	-0.62795	-0.57645	-0.343463	-0.397641
255	-2.73888	-2.76978	-2.80816	-2.6537	-2.8375	-2.69948	-2.81033	-2.85437	-2.80495	-2.74071	-2.71468	-2.61352	-2.62973	-2.51224	-2.44198	-2.54759	-2.4563	-2.56306	-2.52628	-2.42357	-2.4203	-2.41803	-2.35062	-2.34863	-2.26505	-2.34	-2.33332	-2.2122	-2.12148	-2.06962	-1.99965	-2.01873	-1.9751	-1.77542	-1.82425	-1.66941	-1.53276	-1.5055	-1.31754	-1.31223	-1.13583	-1.07867	-0.846404	-0.620574	-0.54019	-0.623918	-0.577909	-0.348597	-0.407343
254.9	-2.68875	-2.70924	-2.74443	-2.59878	-2.78136	-2.65036	-2.75954	-2.80082	-2.75416	-2.69187	-2.66688	-2.55947	-2.57798	-2.46155	-2.38762	-2.50146	-2.40474	-2.51181	-2.48261	-2.37453	-2.3768	-2.36784	-2.30472	-2.30794	-2.22171	-2.29869	-2.29826	-2.1731	-2.08722	-2.03052	-1.97215	-1.99123	-1.94931	-1.74544	-1.7962	-1.6371	-1.51257	-1.48672	-1.3037	-1.29678	-1.12125	-1.07427	-0.840305	-0.620574	-0.540094	-0.617918	-0.578763	-0.352545	-0.416306
254.8	-2.64042	-2.65092	-2.68191	-2.54693	-2.72791	-2.60295	-2.71218	-2.75009	-2.70664	-2.64444	-2.6205	-2.50769	-2.52786	-2.41221	-2.33564	-2.45924	-2.35623	-2.46255	-2.44188	-2.32924	-2.3352	-2.32033	-2.26018	-2.26851	-2.18106	-2.25936	-2.26489	-2.13674	-2.05512	-1.99423	-1.94507	-1.96466	-1.92642	-1.71926	-1.76906	-1.60757	-1.49427	-1.46929	-1.29322	-1.28293	-1.10926	-1.07027	-0.835801	-0.622429	-0.542599	-0.615575	-0.581626	-0.357372	-0.42776
254.7	-2.59242	-2.59291	-2.61902	-2.49615	-2.67359	-2.55515	-2.66449	-2.69952	-2.65963	-2.59817	-2.57494	-2.45621	-2.47857	-2.36256	-2.28365	-2.41733	-2.30879	-2.4138	-2.39963	-2.28482	-2.2952	-2.27167	-2.21534	-2.22886	-2.14154	-2.22051	-2.23109	-2.10083	-2.02264	-1.95824	-1.91743	-1.93754	-1.9033	-1.69327	-1.7413	-1.57792	-1.47548	-1.45096	-1.28208	-1.26898	-1.09567	-1.06483	-0.831215	-0.624261	-0.545259	-0.612691	-0.582716	-0.362123	-0.436383
254.6	-2.54194	-2.53582	-2.55729	-2.44533	-2.61846	-2.50937	-2.61683	-2.65024	-2.61142	-2.55224	-2.52857	-2.40483	-2.43038	-2.31472	-2.23179	-2.37629	-2.26283	-2.36367	-2.35786	-2.24068	-2.25711	-2.22433	-2.16947	-2.18972	-2.10583	-2.18378	-2.19705	-2.06425	-1.99096	-1.92136	-1.88785	-1.91114	-1.88017	-1.66834	-1.71357	-1.54828	-1.45592	-1.43174	-1.27233	-1.25321	-1.08349	-1.05685	-0.826605	-0.624983	-0.548472	-0.608895	-0.584217	-0.368395	-0.443584
254.5	-2.4928	-2.47676	-2.49595	-2.39377	-2.56342	-2.46198	-2.56686	-2.60061	-2.5609	-2.50691	-2.48153	-2.35394	-2.38138	-2.267	-2.17863	-2.33368	-2.2134	-2.31232	-2.31536	-2.19676	-2.21932	-2.17682	-2.12503	-2.14991	-2.06887	-2.14465	-2.16274	-2.02645	-1.9582	-1.88423	-1.8567	-1.88309	-1.85481	-1.64219	-1.68664	-1.51747	-1.43526	-1.41105	-1.26177	-1.23715	-1.06986	-1.04751	-0.820555	-0.624333	-0.55093	-0.604164	-0.584347	-0.374815	-0.449911
254.4	-2.44541	-2.41868	-2.43736	-2.34596	-2.50881	-2.41557	-2.51731	-2.55462	-2.51224	-2.46205	-2.43691	-2.30432	-2.33482	-2.21925	-2.12902	-2.29155	-2.16627	-2.2643	-2.27422	-2.15525	-2.18205	-2.1309	-2.08054	-2.11065	-2.03473	-2.10644	-2.12923	-1.98965	-1.92784	-1.84889	-1.82623	-1.85508	-1.83088	-1.61695	-1.66106	-1.4879	-1.41527	-1.39068	-1.25345	-1.22228	-1.05631	-1.03975	-0.815045	-0.623619	-0.552927	-0.599283	-0.584272	-0.384069	-0.457758
254.3	-2.39695	-2.36019	-2.37777	-2.29733	-2.4533	-2.36842	-2.46796	-2.5088	-2.46444	-2.41774	-2.39343	-2.25517	-2.28878	-2.17256	-2.08049	-2.24755	-2.11758	-2.21495	-2.23244	-2.11402	-2.1432	-2.08635	-2.03576	-2.07212	-2.00081	-2.06798	-2.09646	-1.95263	-1.89763	-1.81315	-1.7954	-1.8258	-1.8057	-1.58979	-1.63303	-1.45793	-1.39559	-1.37146	-1.24546	-1.20542	-1.04233	-1.03069	-0.810446	-0.62502	-0.555685	-0.593948	-0.584152	-0.393007	-0.464482
254.2	-2.34711	-2.30062	-2.31691	-2.2464	-2.39692	-2.32007	-2.41844	-2.46194	-2.41633	-2.37261	-2.35011	-2.20563	-2.24171	-2.12347	-2.03239	-2.20175	-2.06787	-2.16444	-2.19084	-2.07092	-2.10229	-2.04012	-1.98938	-2.03303	-1.96483	-2.02608	-2.06217	-1.91496	-1.86481	-1.77699	-1.76429	-1.7948	-1.77817	-1.56143	-1.60322	-1.42593	-1.37185	-1.35023	-1.23765	-1.18685	-1.02674	-1.01926	-0.804508	-0.624148	-0.556138	-0.58634	-0.581244	-0.400378	-0.470973
254.1	-2.29627	-2.2433	-2.25612	-2.19434	-2.33975	-2.27063	-2.36662	-2.41487	-2.36769	-2.32517	-2.30662	-2.15571	-2.1935	-2.07518	-1.98396	-2.15794	-2.02044	-2.11308	-2.14737	-2.02746	-2.06006	-1.99486	-1.94364	-1.99396	-1.9273	-1.98299	-2.02738	-1.87635	-1.83086	-1.74142	-1.73246	-1.76323	-1.74972	-1.53444	-1.57206	-1.39408	-1.34942	-1.32869	-1.22804	-1.16897	-1.01	-1.00565	-0.801076	-0.624072	-0.55593	-0.577882	-0.577522	-0.405516	-0.475538
254	-2.24506	-2.18671	-2.19552	-2.14173	-2.28328	-2.22208	-2.3147	-2.36799	-2.31872	-2.27658	-2.26221	-2.10648	-2.14406	-2.02664	-1.93467	-2.11531	-1.97447	-2.06166	-2.1043	-1.98393	-2.0169	-1.95036	-1.8996	-1.95525	-1.89009	-1.93759	-1.99163	-1.83499	-1.79601	-1.70468	-1.70048	-1.73224	-1.72123	-1.50809	-1.53892	-1.3627	-1.32603	-1.30592	-1.21664	-1.14974	-0.993003	-0.990035	-0.795979	-0.622395	-0.555363	-0.568331	-0.571997	-0.409287	-0.47829
253.9	-2.19332	-2.12934	-2.13566	-2.08877	-2.22691	-2.1722	-2.26124	-2.31967	-2.26779	-2.22757	-2.21551	-2.05855	-2.09502	-1.97821	-1.88696	-2.07355	-1.92848	-2.01128	-2.05981	-1.94216	-1.97426	-1.90576	-1.85563	-1.91636	-1.85288	-1.89338	-1.95488	-1.79353	-1.76148	-1.66727	-1.66791	-1.70027	-1.69236	-1.48068	-1.50694	-1.33121	-1.30212	-1.28398	-1.20426	-1.12995	-0.976128	-0.972739	-0.790638	-0.620363	-0.554135	-0.556945	-0.566297	-0.412618	-0.479125
253.8	-2.14094	-2.07147	-2.07711	-2.0358	-2.16771	-2.1204	-2.20932	-2.27137	-2.21674	-2.17835	-2.16911	-2.0116	-2.04653	-1.92945	-1.83889	-2.03069	-1.88161	-1.96146	-2.01573	-1.90073	-1.93194	-1.86101	-1.81212	-1.87713	-1.81584	-1.85029	-1.91843	-1.75239	-1.72737	-1.62997	-1.63603	-1.66853	-1.66294	-1.45194	-1.4731	-1.29858	-1.27861	-1.26208	-1.19075	-1.1095	-0.959054	-0.956321	-0.784519	-0.616892	-0.55255	-0.545111	-0.558271	-0.415414	-0.478592
253.7	-2.0881	-2.01514	-2.02143	-1.9848	-2.112	-2.06999	-2.15842	-2.22332	-2.16661	-2.12891	-2.12307	-1.96579	-2.00141	-1.88061	-1.79302	-1.98896	-1.83635	-1.9135	-1.97327	-1.86062	-1.89124	-1.82033	-1.7704	-1.83912	-1.78249	-1.80849	-1.88176	-1.71254	-1.69361	-1.59424	-1.60494	-1.63854	-1.63416	-1.42443	-1.44137	-1.26865	-1.25514	-1.24194	-1.17776	-1.09039	-0.943072	-0.942849	-0.778396	-0.615349	-0.551705	-0.534058	-0.552324	-0.420521	-0.478276
253.6	-2.03555	-1.96011	-1.96711	-1.93578	-2.05669	-2.02096	-2.10786	-2.178	-2.11881	-2.08231	-2.07904	-1.92196	-1.95758	-1.83141	-1.74908	-1.94665	-1.79258	-1.86657	-1.93371	-1.8214	-1.85195	-1.78105	-1.7303	-1.80285	-1.74902	-1.76818	-1.84604	-1.6739	-1.66275	-1.56059	-1.575	-1.61082	-1.60646	-1.39719	-1.41121	-1.24062	-1.23209	-1.22232	-1.16528	-1.07039	-0.92871	-0.931513	-0.774043	-0.614564	-0.551109	-0.523495	-0.546532	-0.426198	-0.479983
253.5	-1.9841	-1.90825	-1.91502	-1.88868	-2.00199	-1.97415	-2.05936	-2.13372	-2.07077	-2.03729	-2.03695	-1.88018	-1.9166	-1.78547	-1.70797	-1.90544	-1.74934	-1.81992	-1.89507	-1.78454	-1.81242	-1.74443	-1.6935	-1.76868	-1.71672	-1.73037	-1.81194	-1.63799	-1.63191	-1.52947	-1.54542	-1.58379	-1.58048	-1.37165	-1.38154	-1.21598	-1.20933	-1.20268	-1.15391	-1.05187	-0.916576	-0.919657	-0.770532	-0.613085	-0.550313	-0.514215	-0.542663	-0.432065	-0.482324
253.4	-1.93414	-1.85961	-1.86659	-1.84308	-1.95051	-1.92903	-2.01396	-2.0921	-2.02747	-1.99672	-1.9967	-1.84304	-1.87805	-1.74229	-1.66993	-1.86662	-1.70931	-1.77515	-1.85798	-1.75044	-1.77458	-1.7098	-1.6587	-1.73846	-1.68688	-1.69531	-1.77986	-1.60487	-1.60323	-1.50034	-1.51965	-1.55836	-1.55561	-1.34883	-1.35477	-1.1944	-1.18956	-1.18585	-1.14396	-1.03748	-0.907676	-0.909167	-0.772497	-0.614358	-0.552526	-0.508204	-0.543217	-0.439152	-0.487044
253.3	-1.88434	-1.81294	-1.81856	-1.79711	-1.89902	-1.88523	-1.97002	-2.0496	-1.98366	-1.95531	-1.95647	-1.80449	-1.84059	-1.69951	-1.6317	-1.82808	-1.66928	-1.73139	-1.82102	-1.71732	-1.73598	-1.67523	-1.62498	-1.70931	-1.65628	-1.65907	-1.74953	-1.57198	-1.57552	-1.47265	-1.49403	-1.53489	-1.53133	-1.32733	-1.32817	-1.17567	-1.16966	-1.16853	-1.13352	-1.02178	-0.898268	-0.89884	-0.775473	-0.615515	-0.556915	-0.5029	-0.543543	-0.445127	-0.492086
253.2	-1.83422	-1.76755	-1.77111	-1.75064	-1.84843	-1.842	-1.9261	-2.00671	-1.94079	-1.91467	-1.91762	-1.76735	-1.80255	-1.65873	-1.59427	-1.79082	-1.63193	-1.68976	-1.78481	-1.68476	-1.69769	-1.64186	-1.59268	-1.67873	-1.62776	-1.62255	-1.71906	-1.53948	-1.54978	-1.44589	-1.46902	-1.513	-1.5075	-1.30707	-1.3011	-1.15924	-1.15228	-1.15334	-1.12575	-1.0072	-0.887337	-0.8878	-0.777445	-0.617156	-0.562676	-0.498516	-0.544795	-0.451836	-0.498303
253.1	-1.78232	-1.72142	-1.72659	-1.70435	-1.79832	-1.79752	-1.88067	-1.96313	-1.89756	-1.87487	-1.8776	-1.73084	-1.76462	-1.61586	-1.55495	-1.75317	-1.59468	-1.64812	-1.74858	-1.65071	-1.65856	-1.60953	-1.56087	-1.64797	-1.59785	-1.58567	-1.68674	-1.50627	-1.5228	-1.41859	-1.44412	-1.48913	-1.48415	-1.2855	-1.27246	-1.14315	-1.13398	-1.1375	-1.11801	-0.991264	-0.87748	-0.875588	-0.776605	-0.617094	-0.566833	-0.493209	-0.543378	-0.457263	-0.502335
253	-1.73199	-1.67359	-1.68073	-1.65885	-1.74658	-1.75253	-1.83441	-1.9188	-1.85565	-1.83466	-1.83696	-1.6968	-1.7274	-1.57432	-1.51747	-1.7142	-1.55719	-1.60701	-1.71093	-1.6163	-1.61932	-1.57747	-1.52989	-1.61749	-1.56815	-1.55	-1.65427	-1.47434	-1.49552	-1.39023	-1.41961	-1.46656	-1.46046	-1.26338	-1.24388	-1.12686	-1.11604	-1.12165	-1.109	-0.977398	-0.866755	-0.863417	-0.775783	-0.616571	-0.570631	-0.488989	-0.540442	-0.463984	-0.506606
252.9	-1.6811	-1.6252	-1.6351	-1.61266	-1.69556	-1.70606	-1.78736	-1.87202	-1.81347	-1.79313	-1.79586	-1.66092	-1.69145	-1.53109	-1.47995	-1.67386	-1.51919	-1.56655	-1.67147	-1.58073	-1.57903	-1.54525	-1.4984	-1.58698	-1.53866	-1.51395	-1.62103	-1.44137	-1.46775	-1.36049	-1.39428	-1.443	-1.4359	-1.24093	-1.21536	-1.10924	-1.09587	-1.10445	-1.09746	-0.96389	-0.85556	-0.85052	-0.774014	-0.616047	-0.572766	-0.484131	-0.535161	-0.468739	-0.509649
252.8	-1.63005	-1.578	-1.58993	-1.56745	-1.64528	-1.65793	-1.74085	-1.82582	-1.7733	-1.75207	-1.7559	-1.62477	-1.65667	-1.48649	-1.4431	-1.63398	-1.48148	-1.52766	-1.63239	-1.54601	-1.53954	-1.51227	-1.46832	-1.55666	-1.50806	-1.48063	-1.58766	-1.40907	-1.44086	-1.32891	-1.36858	-1.41949	-1.41026	-1.22108	-1.18714	-1.09241	-1.07521	-1.08765	-1.08606	-0.948832	-0.844525	-0.839706	-0.772104	-0.615088	-0.575452	-0.478178	-0.530429	-0.4732	-0.513672
252.7	-1.5786	-1.53115	-1.54631	-1.52271	-1.59478	-1.61114	-1.69415	-1.77895	-1.73341	-1.7121	-1.71637	-1.58963	-1.6231	-1.44366	-1.40573	-1.59485	-1.44479	-1.48981	-1.59415	-1.51276	-1.50106	-1.48219	-1.43947	-1.52648	-1.47838	-1.44689	-1.5537	-1.37762	-1.4129	-1.29889	-1.34375	-1.3963	-1.38529	-1.20181	-1.16002	-1.07836	-1.05474	-1.07239	-1.07516	-0.936215	-0.832494	-0.8304	-0.77075	-0.615132	-0.57809	-0.471055	-0.528323	-0.478404	-0.516689
252.6	-1.52657	-1.48537	-1.50383	-1.47876	-1.54477	-1.56438	-1.64761	-1.73215	-1.68999	-1.67228	-1.67682	-1.55521	-1.59017	-1.40113	-1.3691	-1.55475	-1.40765	-1.45208	-1.55533	-1.47994	-1.46201	-1.45239	-1.41048	-1.49578	-1.44841	-1.41263	-1.51704	-1.34824	-1.38279	-1.26921	-1.3175	-1.37068	-1.35944	-1.18175	-1.13414	-1.06349	-1.03299	-1.05827	-1.06337	-0.923365	-0.820683	-0.81893	-0.769057	-0.61442	-0.579734	-0.463469	-0.526709	-0.483732	-0.519555
252.5	-1.47604	-1.44057	-1.46216	-1.43561	-1.49723	-1.51887	-1.60165	-1.68918	-1.64792	-1.6335	-1.63779	-1.52244	-1.55966	-1.35932	-1.33385	-1.51579	-1.37008	-1.41662	-1.51707	-1.44852	-1.42348	-1.4226	-1.38208	-1.46433	-1.41931	-1.37906	-1.48159	-1.31888	-1.35303	-1.24096	-1.29219	-1.34487	-1.33452	-1.16283	-1.10924	-1.04957	-1.01135	-1.04423	-1.05153	-0.910663	-0.810026	-0.806796	-0.76726	-0.613634	-0.581453	-0.456635	-0.526293	-0.491509	-0.522951
252.4	-1.42733	-1.39863	-1.42176	-1.39291	-1.45346	-1.47534	-1.55707	-1.64685	-1.60681	-1.59571	-1.60014	-1.49062	-1.53027	-1.32015	-1.30081	-1.47842	-1.33606	-1.38207	-1.48078	-1.41846	-1.38795	-1.39399	-1.35588	-1.43547	-1.39238	-1.34785	-1.44912	-1.29091	-1.32569	-1.21415	-1.26822	-1.32091	-1.31054	-1.14489	-1.0863	-1.03768	-0.993078	-1.03055	-1.04049	-0.900439	-0.800412	-0.797399	-0.767239	-0.612693	-0.584702	-0.452363	-0.527676	-0.501485	-0.528747
252.3	-1.37804	-1.35557	-1.38203	-1.34908	-1.4089	-1.43095	-1.51123	-1.60478	-1.56469	-1.55736	-1.56179	-1.45873	-1.49881	-1.27974	-1.26743	-1.43812	-1.30065	-1.34691	-1.44345	-1.38672	-1.35299	-1.36447	-1.32975	-1.40585	-1.36541	-1.31406	-1.41489	-1.26048	-1.29791	-1.18593	-1.24453	-1.29511	-1.28376	-1.12486	-1.063	-1.02488	-0.97481	-1.01576	-1.02687	-0.889196	-0.789391	-0.787116	-0.767019	-0.610922	-0.586465	-0.447106	-0.526014	-0.51005	-0.532419
252.2	-1.32711	-1.31306	-1.34398	-1.30566	-1.36561	-1.38706	-1.46429	-1.56369	-1.52237	-1.51944	-1.52318	-1.427	-1.46777	-1.24079	-1.23469	-1.39878	-1.26642	-1.31209	-1.4066	-1.35412	-1.31824	-1.33679	-1.30379	-1.37769	-1.33889	-1.28148	-1.38073	-1.22924	-1.26973	-1.15876	-1.22169	-1.27033	-1.25742	-1.10541	-1.04145	-1.01294	-0.958318	-1.00341	-1.01614	-0.878035	-0.780011	-0.778606	-0.766943	-0.609544	-0.588209	-0.443433	-0.525391	-0.519548	-0.537324
252.1	-1.27762	-1.27002	-1.30502	-1.26253	-1.32085	-1.34113	-1.41563	-1.5213	-1.48076	-1.48058	-1.48327	-1.39483	-1.43573	-1.20098	-1.20181	-1.35834	-1.23191	-1.27741	-1.36654	-1.31978	-1.28165	-1.30912	-1.27698	-1.34935	-1.31132	-1.24866	-1.34547	-1.19881	-1.23986	-1.13263	-1.20016	-1.24519	-1.22813	-1.08499	-1.01872	-1.00091	-0.94229	-0.990516	-1.00373	-0.867907	-0.768076	-0.768838	-0.765712	-0.609308	-0.589017	-0.439924	-0.521749	-0.525895	-0.540916
252	-1.22905	-1.22738	-1.26663	-1.22215	-1.27878	-1.29716	-1.36876	-1.47994	-1.44219	-1.44213	-1.445	-1.36254	-1.4062	-1.16322	-1.17003	-1.31913	-1.19937	-1.24506	-1.32756	-1.28627	-1.24728	-1.2828	-1.25084	-1.32233	-1.28437	-1.21934	-1.31109	-1.17008	-1.21255	-1.10683	-1.1809	-1.22189	-1.20029	-1.06659	-0.996375	-0.990872	-0.927897	-0.97835	-0.992397	-0.860172	-0.758603	-0.76098	-0.766604	-0.611688	-0.589858	-0.439688	-0.519085	-0.531927	-0.545773
251.9	-1.18135	-1.18531	-1.22748	-1.1816	-1.23743	-1.25244	-1.32447	-1.43981	-1.40452	-1.40428	-1.40634	-1.33008	-1.37653	-1.12535	-1.13768	-1.28045	-1.16779	-1.21298	-1.28889	-1.25278	-1.21186	-1.25562	-1.2255	-1.29597	-1.25664	-1.19096	-1.27726	-1.14196	-1.18551	-1.08224	-1.16133	-1.201	-1.17177	-1.05007	-0.975181	-0.9805	-0.914407	-0.966321	-0.981271	-0.851607	-0.750188	-0.75369	-0.76697	-0.614768	-0.591483	-0.439774	-0.517742	-0.538007	-0.550567
251.8	-1.13565	-1.14339	-1.18971	-1.14024	-1.19786	-1.2079	-1.27939	-1.39931	-1.36679	-1.3656	-1.36674	-1.29883	-1.34701	-1.0872	-1.10454	-1.24242	-1.13716	-1.18216	-1.25228	-1.21832	-1.17608	-1.2277	-1.2	-1.2695	-1.22881	-1.16306	-1.24352	-1.1142	-1.1575	-1.05828	-1.14109	-1.18036	-1.14383	-1.03488	-0.953744	-0.971652	-0.901038	-0.951926	-0.9682	-0.842002	-0.741563	-0.746668	-0.765753	-0.61654	-0.591537	-0.440441	-0.515872	-0.543785	-0.553979
251.7	-1.09031	-1.10228	-1.15152	-1.10001	-1.15928	-1.16428	-1.23509	-1.35889	-1.32864	-1.3276	-1.32736	-1.26739	-1.31722	-1.05042	-1.07177	-1.20479	-1.10784	-1.15147	-1.21437	-1.18444	-1.14113	-1.20114	-1.17585	-1.24293	-1.20133	-1.13592	-1.20879	-1.08627	-1.1307	-1.03571	-1.12019	-1.15875	-1.11674	-1.02039	-0.93318	-0.963478	-0.887738	-0.937434	-0.955582	-0.8322	-0.732571	-0.738711	-0.764302	-0.616616	-0.591034	-0.440434	-0.51489	-0.549503	-0.557252
251.6	-1.04504	-1.0628	-1.1147	-1.05922	-1.12232	-1.12203	-1.1915	-1.3189	-1.29228	-1.29016	-1.28802	-1.23764	-1.28878	-1.01557	-1.04047	-1.16792	-1.07764	-1.12219	-1.17736	-1.1523	-1.10862	-1.17472	-1.15228	-1.21622	-1.17608	-1.11007	-1.17488	-1.05945	-1.10528	-1.0149	-1.10044	-1.13576	-1.09111	-1.00565	-0.914455	-0.954147	-0.873334	-0.922365	-0.942908	-0.823114	-0.725329	-0.732504	-0.760378	-0.617466	-0.588654	-0.441631	-0.515487	-0.556638	-0.56162
251.5	-1.00185	-1.02525	-1.07756	-1.01879	-1.08706	-1.08185	-1.14813	-1.27809	-1.25618	-1.25375	-1.24935	-1.20769	-1.26193	-0.982614	-1.01153	-1.13219	-1.04862	-1.09546	-1.1393	-1.12071	-1.07678	-1.14864	-1.13026	-1.19035	-1.15309	-1.08711	-1.14313	-1.03482	-1.08056	-0.994134	-1.08133	-1.11274	-1.06532	-0.991305	-0.898409	-0.94508	-0.859974	-0.90747	-0.932423	-0.815601	-0.717214	-0.728538	-0.757007	-0.616523	-0.585747	-0.443088	-0.516457	-0.563596	-0.567098
251.4	-0.959944	-0.988267	-1.04144	-0.978395	-1.05112	-1.04267	-1.10574	-1.23692	-1.22153	-1.2174	-1.21012	-1.17722	-1.23422	-0.949177	-0.980229	-1.09462	-1.01881	-1.06792	-1.10302	-1.08702	-1.04266	-1.1222	-1.1082	-1.1647	-1.12907	-1.06343	-1.11161	-1.0088	-1.05554	-0.973456	-1.06292	-1.09136	-1.0401	-0.976756	-0.880881	-0.934922	-0.846552	-0.892533	-0.921567	-0.808637	-0.708718	-0.725651	-0.753442	-0.614666	-0.582169	-0.443812	-0.515349	-0.570083	-0.571733
251.3	-0.917532	-0.950207	-1.00489	-0.937583	-1.01692	-1.00313	-1.06236	-1.1946	-1.18779	-1.1797	-1.16996	-1.14534	-1.20539	-0.91551	-0.948512	-1.05675	-0.98824	-1.03959	-1.06537	-1.05189	-1.00759	-1.09442	-1.08628	-1.13766	-1.10319	-1.03767	-1.07788	-0.981667	-1.02968	-0.950186	-1.04353	-1.06863	-1.01365	-0.961142	-0.863853	-0.923787	-0.833111	-0.876996	-0.90992	-0.801816	-0.697422	-0.722442	-0.747824	-0.610961	-0.577561	-0.444046	-0.514318	-0.574671	-0.575888
251.2	-0.874668	-0.910712	-0.96789	-0.895589	-0.979216	-0.962267	-1.01956	-1.15237	-1.15293	-1.14185	-1.12942	-1.11108	-1.17364	-0.881334	-0.915175	-1.01778	-0.958351	-1.01059	-1.02763	-1.0164	-0.972071	-1.06324	-1.06151	-1.10973	-1.07533	-1.01066	-1.04401	-0.95492	-1.0028	-0.925655	-1.02462	-1.0441	-0.985802	-0.944081	-0.845966	-0.91279	-0.819445	-0.86114	-0.897474	-0.793751	-0.684708	-0.716277	-0.740827	-0.607687	-0.572446	-0.442725	-0.510615	-0.57522	-0.578786
251.1	-0.832656	-0.871454	-0.930924	-0.852775	-0.941029	-0.921332	-0.977545	-1.10931	-1.11759	-1.10372	-1.08857	-1.07778	-1.14237	-0.848859	-0.881125	-0.97892	-0.928611	-0.98316	-0.990449	-0.982151	-0.937722	-1.03158	-1.03714	-1.08117	-1.04674	-0.984732	-1.00841	-0.928946	-0.974576	-0.900445	-1.00454	-1.01839	-0.958418	-0.927641	-0.830187	-0.902496	-0.807488	-0.845402	-0.885966	-0.786714	-0.671336	-0.709475	-0.734705	-0.605866	-0.568512	-0.442223	-0.508605	-0.575814	-0.582017
251	-0.792789	-0.83199	-0.896249	-0.810276	-0.904753	-0.880978	-0.936074	-1.06588	-1.08101	-1.06606	-1.04798	-1.04442	-1.11037	-0.816224	-0.847217	-0.940949	-0.900355	-0.957981	-0.954746	-0.948572	-0.906305	-0.999294	-1.01296	-1.05159	-1.01778	-0.959661	-0.972388	-0.902509	-0.946241	-0.875098	-0.985878	-0.992288	-0.93342	-0.911708	-0.816248	-0.891082	-0.796205	-0.830367	-0.873848	-0.780057	-0.658067	-0.70179	-0.729071	-0.605683	-0.565472	-0.441393	-0.506871	-0.57593	-0.585099
250.9	-0.753027	-0.791371	-0.859129	-0.768299	-0.868242	-0.839551	-0.891318	-1.02037	-1.04226	-1.02561	-1.00733	-1.00875	-1.07622	-0.783725	-0.812095	-0.901074	-0.871257	-0.931806	-0.919051	-0.914157	-0.874441	-0.96477	-0.988132	-1.01889	-0.985738	-0.93421	-0.933677	-0.873947	-0.916124	-0.849931	-0.964888	-0.96684	-0.908551	-0.893468	-0.802548	-0.878531	-0.783288	-0.812932	-0.858788	-0.771579	-0.643718	-0.692941	-0.72095	-0.60266	-0.561187	-0.437943	-0.502213	-0.574193	-0.586976
250.8	-0.7166	-0.751508	-0.824281	-0.729481	-0.832994	-0.800679	-0.848319	-0.976365	-1.00545	-0.988187	-0.968748	-0.97542	-1.04305	-0.753306	-0.779966	-0.860838	-0.843581	-0.907915	-0.884867	-0.882953	-0.846752	-0.931629	-0.964369	-0.988204	-0.957446	-0.912001	-0.896135	-0.848074	-0.887706	-0.826858	-0.945549	-0.942873	-0.886626	-0.874687	-0.791738	-0.864785	-0.771396	-0.797125	-0.846698	-0.7643	-0.630499	-0.687146	-0.712751	-0.600224	-0.55783	-0.43709	-0.498074	-0.576117	-0.5905
250.7	-0.681341	-0.713071	-0.790511	-0.693686	-0.797582	-0.761846	-0.807216	-0.933762	-0.969704	-0.951675	-0.930278	-0.94306	-1.01112	-0.722835	-0.749691	-0.820648	-0.816203	-0.884644	-0.851167	-0.852065	-0.820102	-0.898849	-0.940546	-0.958055	-0.928309	-0.890801	-0.858824	-0.823743	-0.859112	-0.804723	-0.926986	-0.919094	-0.864955	-0.85541	-0.782472	-0.85007	-0.760502	-0.782004	-0.833782	-0.757619	-0.618821	-0.681199	-0.705919	-0.597818	-0.553301	-0.4365	-0.494205	-0.57891	-0.594259
250.6	-0.643784	-0.673066	-0.752826	-0.656004	-0.760621	-0.721402	-0.765642	-0.890816	-0.93418	-0.914635	-0.891626	-0.908527	-0.976715	-0.691788	-0.717462	-0.778389	-0.787524	-0.859891	-0.814601	-0.819966	-0.790515	-0.863417	-0.914727	-0.927025	-0.898757	-0.867946	-0.820159	-0.79849	-0.82943	-0.781058	-0.906854	-0.894877	-0.842174	-0.834158	-0.77218	-0.832465	-0.748343	-0.763439	-0.819572	-0.750128	-0.604638	-0.675362	-0.696932	-0.594187	-0.547035	-0.436902	-0.488538	-0.579598	-0.596436
250.5	-0.60794	-0.635418	-0.716893	-0.619436	-0.726205	-0.683663	-0.725534	-0.850038	-0.899825	-0.879189	-0.855486	-0.872864	-0.942157	-0.661013	-0.686149	-0.738419	-0.759941	-0.835332	-0.781141	-0.789636	-0.762438	-0.829626	-0.888144	-0.895607	-0.870557	-0.845932	-0.784678	-0.773842	-0.800189	-0.757702	-0.887075	-0.871255	-0.818952	-0.814843	-0.763403	-0.815825	-0.736582	-0.744367	-0.806852	-0.741898	-0.591753	-0.669647	-0.687345	-0.591863	-0.542698	-0.439278	-0.484539	-0.580573	-0.599676
250.4	-0.575066	-0.599786	-0.682375	-0.585618	-0.693979	-0.648556	-0.688375	-0.812553	-0.867859	-0.848124	-0.820956	-0.840223	-0.908423	-0.633977	-0.658216	-0.70051	-0.735896	-0.812507	-0.750544	-0.762632	-0.737777	-0.797314	-0.86391	-0.865522	-0.842935	-0.827092	-0.751268	-0.754349	-0.774008	-0.737289	-0.870168	-0.849178	-0.798766	-0.798105	-0.755816	-0.801823	-0.729705	-0.727909	-0.798694	-0.73661	-0.58218	-0.664528	-0.680891	-0.591704	-0.539115	-0.44415	-0.483787	-0.583349	-0.604545
250.3	-0.54526	-0.5662	-0.650454	-0.552888	-0.664368	-0.614066	-0.651298	-0.776647	-0.835311	-0.817961	-0.786448	-0.810262	-0.874874	-0.608885	-0.630881	-0.663056	-0.712099	-0.790489	-0.720833	-0.736016	-0.712852	-0.764865	-0.83895	-0.836698	-0.816836	-0.807756	-0.719377	-0.734901	-0.748073	-0.718885	-0.853637	-0.82744	-0.779267	-0.781403	-0.750269	-0.78791	-0.724068	-0.712442	-0.792326	-0.733802	-0.5716	-0.657881	-0.676083	-0.592207	-0.536148	-0.450438	-0.484106	-0.586561	-0.610452
250.2	-0.51527	-0.53231	-0.618234	-0.519884	-0.6354	-0.577577	-0.614327	-0.740721	-0.802475	-0.785094	-0.751479	-0.779763	-0.838959	-0.582469	-0.602724	-0.623963	-0.686859	-0.769246	-0.690361	-0.708524	-0.688103	-0.731497	-0.814063	-0.807117	-0.790431	-0.788126	-0.687515	-0.714322	-0.722133	-0.699785	-0.836099	-0.803569	-0.759116	-0.763821	-0.742783	-0.77199	-0.718036	-0.695533	-0.784001	-0.728692	-0.560057	-0.650585	-0.668776	-0.592353	-0.532831	-0.45711	-0.482265	-0.587824	-0.615017
250.1	-0.485937	-0.498835	-0.583895	-0.486662	-0.607857	-0.542283	-0.576775	-0.70499	-0.770558	-0.752573	-0.716736	-0.747605	-0.802644	-0.55636	-0.574235	-0.585994	-0.663186	-0.747284	-0.66011	-0.678921	-0.665845	-0.69701	-0.78914	-0.777283	-0.762744	-0.767617	-0.657072	-0.691773	-0.697467	-0.680365	-0.818139	-0.780792	-0.739328	-0.746197	-0.733876	-0.754286	-0.712204	-0.67681	-0.775246	-0.722947	-0.548495	-0.643373	-0.659425	-0.591798	-0.529411	-0.462036	-0.477479	-0.587431	-0.617323
250	-0.458198	-0.467797	-0.551104	-0.456115	-0.581709	-0.509502	-0.539539	-0.669942	-0.740562	-0.719834	-0.682844	-0.715602	-0.766581	-0.531125	-0.547451	-0.549515	-0.640311	-0.72584	-0.631162	-0.650232	-0.645861	-0.66355	-0.766102	-0.749676	-0.736553	-0.74759	-0.628042	-0.669811	-0.674893	-0.661375	-0.799876	-0.757901	-0.719801	-0.729636	-0.727488	-0.73596	-0.70729	-0.658311	-0.766293	-0.718062	-0.53792	-0.638203	-0.650602	-0.591819	-0.525426	-0.468607	-0.473995	-0.587802	-0.620852
249.9	-0.432345	-0.438533	-0.519191	-0.426258	-0.555001	-0.478225	-0.503113	-0.638025	-0.712577	-0.689072	-0.650811	-0.685761	-0.732637	-0.505763	-0.521653	-0.515805	-0.619276	-0.706453	-0.604257	-0.623446	-0.626283	-0.632966	-0.74386	-0.72398	-0.71268	-0.729078	-0.600452	-0.64915	-0.653396	-0.644616	-0.784811	-0.736189	-0.702238	-0.714974	-0.721667	-0.719155	-0.702969	-0.640083	-0.758793	-0.713843	-0.529446	-0.634306	-0.643232	-0.594143	-0.522094	-0.476158	-0.4711	-0.587601	-0.623651
249.8	-0.406938	-0.410908	-0.48752	-0.398604	-0.530016	-0.449944	-0.469282	-0.606059	-0.685233	-0.659529	-0.619944	-0.658014	-0.701016	-0.48119	-0.496978	-0.484843	-0.598956	-0.687448	-0.580067	-0.599509	-0.607558	-0.602733	-0.722141	-0.700604	-0.689842	-0.714132	-0.575594	-0.629996	-0.632886	-0.630046	-0.77078	-0.718307	-0.68734	-0.702496	-0.717317	-0.703447	-0.700045	-0.62337	-0.751739	-0.711121	-0.523037	-0.630266	-0.637117	-0.59575	-0.520193	-0.483254	-0.470904	-0.589608	-0.627477
249.7	-0.383043	-0.385177	-0.457805	-0.373054	-0.50728	-0.422861	-0.439275	-0.576268	-0.658668	-0.631265	-0.591749	-0.631237	-0.669396	-0.457874	-0.474223	-0.455498	-0.579259	-0.67029	-0.558063	-0.57804	-0.589893	-0.572798	-0.702367	-0.676689	-0.667488	-0.700272	-0.553945	-0.613267	-0.615078	-0.616238	-0.758815	-0.702184	-0.673983	-0.691991	-0.713397	-0.68957	-0.698188	-0.606276	-0.74521	-0.707731	-0.517054	-0.62696	-0.633164	-0.600272	-0.520476	-0.492461	-0.472325	-0.592623	-0.631554
249.6	-0.35804	-0.359431	-0.42864	-0.348126	-0.485259	-0.397437	-0.410949	-0.546618	-0.631652	-0.603631	-0.564308	-0.605069	-0.637841	-0.434647	-0.45193	-0.425973	-0.557391	-0.653111	-0.537017	-0.558177	-0.572947	-0.542948	-0.683478	-0.653243	-0.64468	-0.68614	-0.533682	-0.597757	-0.597751	-0.602129	-0.746371	-0.684339	-0.662894	-0.680521	-0.710093	-0.675997	-0.69595	-0.589809	-0.739003	-0.704864	-0.512218	-0.623018	-0.629008	-0.603117	-0.520043	-0.501486	-0.475117	-0.595942	-0.63477
249.5	-0.331284	-0.333771	-0.400258	-0.323727	-0.462805	-0.371549	-0.382272	-0.517704	-0.604258	-0.575767	-0.536387	-0.580175	-0.605529	-0.410335	-0.429262	-0.3963	-0.536119	-0.635713	-0.516432	-0.538343	-0.554401	-0.513396	-0.663178	-0.628655	-0.622273	-0.669565	-0.512785	-0.579973	-0.579067	-0.588947	-0.732269	-0.665793	-0.652063	-0.667994	-0.707038	-0.661163	-0.692866	-0.573229	-0.731734	-0.699455	-0.506461	-0.617606	-0.622502	-0.60465	-0.519924	-0.508229	-0.477111	-0.598341	-0.637576
249.4	-0.304098	-0.308975	-0.372474	-0.298595	-0.440439	-0.346247	-0.35369	-0.488669	-0.576218	-0.548354	-0.507851	-0.555328	-0.573282	-0.387013	-0.406733	-0.365954	-0.513637	-0.617469	-0.495124	-0.518741	-0.536698	-0.484055	-0.64355	-0.603882	-0.599497	-0.652492	-0.49325	-0.561353	-0.56035	-0.574396	-0.717345	-0.645152	-0.641254	-0.654819	-0.703782	-0.646873	-0.688955	-0.55527	-0.724149	-0.69387	-0.500939	-0.612128	-0.616192	-0.607391	-0.519873	-0.514906	-0.478474	-0.601492	-0.640473
249.3	-0.277608	-0.285813	-0.345895	-0.275711	-0.417594	-0.322495	-0.326933	-0.460942	-0.548504	-0.522826	-0.481055	-0.530383	-0.540443	-0.365171	-0.384224	-0.337597	-0.492377	-0.599186	-0.473412	-0.500057	-0.520894	-0.455387	-0.625747	-0.580888	-0.576286	-0.636218	-0.47588	-0.542316	-0.543531	-0.560968	-0.704081	-0.626468	-0.631037	-0.642952	-0.701341	-0.631888	-0.686394	-0.538559	-0.718669	-0.688417	-0.496112	-0.607101	-0.611879	-0.609973	-0.521576	-0.522535	-0.479376	-0.603689	-0.644616
249.2	-0.252445	-0.263035	-0.32158	-0.254103	-0.395028	-0.29964	-0.300553	-0.433851	-0.523063	-0.496773	-0.454679	-0.505834	-0.507722	-0.344787	-0.362965	-0.311159	-0.471607	-0.58082	-0.454707	-0.483888	-0.505843	-0.427351	-0.608205	-0.55961	-0.555931	-0.620657	-0.461296	-0.524615	-0.52676	-0.546744	-0.692604	-0.610073	-0.620761	-0.631538	-0.700481	-0.619469	-0.685457	-0.523833	-0.712742	-0.684781	-0.494439	-0.60408	-0.609192	-0.613987	-0.524781	-0.532036	-0.481492	-0.605458	-0.648596
249.1	-0.229428	-0.238551	-0.298541	-0.233566	-0.371419	-0.278138	-0.275159	-0.407382	-0.496596	-0.471789	-0.430211	-0.480121	-0.475294	-0.323098	-0.341884	-0.284826	-0.451167	-0.562912	-0.435769	-0.467527	-0.490387	-0.40043	-0.589373	-0.540452	-0.535981	-0.605848	-0.447967	-0.507133	-0.509444	-0.532426	-0.680085	-0.596742	-0.610747	-0.620559	-0.699428	-0.608193	-0.683357	-0.509802	-0.707129	-0.680077	-0.492438	-0.600688	-0.60668	-0.613106	-0.529696	-0.540578	-0.48243	-0.607254	-0.651668
249	-0.207169	-0.216647	-0.277127	-0.215276	-0.34967	-0.256681	-0.252198	-0.382045	-0.472046	-0.449223	-0.408653	-0.456586	-0.445248	-0.303597	-0.321265	-0.260023	-0.43106	-0.545871	-0.420634	-0.452967	-0.476398	-0.375065	-0.571763	-0.52332	-0.516382	-0.592679	-0.436616	-0.492827	-0.493641	-0.519885	-0.670254	-0.585905	-0.603212	-0.611496	-0.697837	-0.598382	-0.681453	-0.498054	-0.702864	-0.676504	-0.492218	-0.598053	-0.606192	-0.615866	-0.537082	-0.548538	-0.486401	-0.613409	-0.655378
248.9	-0.184634	-0.194117	-0.254897	-0.1979	-0.329348	-0.235046	-0.23107	-0.356815	-0.44788	-0.427162	-0.388264	-0.433265	-0.416229	-0.283575	-0.302633	-0.235868	-0.411068	-0.529632	-0.405736	-0.43968	-0.465602	-0.350146	-0.555302	-0.505106	-0.498378	-0.579603	-0.426512	-0.481261	-0.479796	-0.507045	-0.659767	-0.574335	-0.596362	-0.602231	-0.69776	-0.588606	-0.679457	-0.485288	-0.698181	-0.672647	-0.491637	-0.594459	-0.605164	-0.618383	-0.544882	-0.557407	-0.491952	-0.6196	-0.659732
248.8	-0.163014	-0.172406	-0.233986	-0.180562	-0.307635	-0.215454	-0.211488	-0.331445	-0.42396	-0.40619	-0.368737	-0.410809	-0.387853	-0.263311	-0.284146	-0.213322	-0.39152	-0.513413	-0.392117	-0.427801	-0.455403	-0.325967	-0.537664	-0.487156	-0.480679	-0.56809	-0.418354	-0.469806	-0.466459	-0.495231	-0.648754	-0.561856	-0.591646	-0.593131	-0.697119	-0.578747	-0.677128	-0.47286	-0.692342	-0.66849	-0.492211	-0.591368	-0.604405	-0.621361	-0.554035	-0.565372	-0.498459	-0.625849	-0.6643
248.7	-0.140844	-0.150992	-0.21064	-0.160787	-0.287715	-0.195064	-0.190123	-0.3051	-0.399915	-0.384875	-0.348039	-0.388304	-0.359756	-0.243836	-0.266379	-0.18938	-0.370226	-0.496725	-0.377053	-0.415264	-0.443765	-0.302041	-0.520147	-0.469456	-0.463186	-0.555693	-0.410439	-0.456613	-0.453338	-0.482422	-0.635905	-0.548802	-0.587168	-0.584075	-0.695369	-0.566158	-0.6746	-0.458699	-0.684989	-0.663862	-0.492619	-0.587004	-0.60272	-0.621983	-0.560687	-0.572309	-0.503807	-0.631953	-0.667215
248.6	-0.119681	-0.131849	-0.188051	-0.143422	-0.269217	-0.176319	-0.171286	-0.280886	-0.376927	-0.364564	-0.328709	-0.36671	-0.333043	-0.225958	-0.249616	-0.1684	-0.349584	-0.478941	-0.362047	-0.404076	-0.432693	-0.28042	-0.503959	-0.452531	-0.447662	-0.542562	-0.403672	-0.443254	-0.441759	-0.470425	-0.62368	-0.536368	-0.583407	-0.575039	-0.693808	-0.553766	-0.671468	-0.446769	-0.677996	-0.661286	-0.493403	-0.58298	-0.601498	-0.62194	-0.566964	-0.578525	-0.50983	-0.638321	-0.669811
248.5	-0.0977081	-0.112656	-0.166358	-0.125785	-0.250605	-0.158164	-0.152303	-0.258652	-0.355462	-0.344278	-0.311066	-0.346185	-0.306862	-0.208519	-0.233163	-0.148561	-0.329745	-0.460255	-0.347525	-0.393045	-0.421859	-0.261143	-0.488512	-0.436813	-0.432885	-0.530164	-0.399134	-0.430902	-0.431263	-0.45859	-0.611982	-0.525763	-0.578006	-0.566322	-0.692793	-0.541555	-0.669992	-0.437119	-0.672099	-0.659614	-0.494517	-0.58031	-0.600478	-0.622514	-0.573583	-0.584648	-0.515293	-0.645212	-0.672256
248.4	-0.0764399	-0.0945931	-0.145192	-0.108332	-0.231825	-0.141702	-0.136198	-0.24027	-0.334226	-0.326598	-0.293774	-0.325987	-0.283255	-0.189396	-0.217591	-0.130209	-0.309421	-0.442921	-0.333417	-0.382361	-0.412121	-0.243064	-0.472683	-0.423163	-0.420126	-0.518187	-0.39773	-0.419548	-0.421448	-0.446904	-0.601553	-0.516088	-0.572881	-0.558586	-0.690736	-0.530524	-0.669007	-0.429693	-0.667511	-0.65812	-0.49607	-0.578487	-0.599265	-0.625606	-0.580572	-0.591636	-0.519201	-0.652724	-0.674922
248.3	-0.0559001	-0.0762999	-0.123845	-0.090408	-0.215292	-0.123555	-0.119763	-0.222761	-0.313848	-0.307899	-0.278101	-0.306313	-0.259534	-0.171509	-0.201507	-0.112531	-0.290355	-0.425345	-0.321143	-0.371642	-0.400375	-0.226262	-0.456292	-0.409445	-0.405189	-0.504764	-0.397179	-0.40692	-0.411904	-0.434819	-0.590996	-0.507056	-0.566203	-0.551738	-0.68708	-0.521202	-0.668676	-0.423029	-0.660494	-0.656821	-0.497724	-0.574376	-0.600522	-0.628505	-0.586713	-0.597272	-0.524212	-0.659038	-0.676962
248.2	-0.0381861	-0.0598283	-0.105847	-0.0735032	-0.201627	-0.107572	-0.105742	-0.209186	-0.296005	-0.292203	-0.265871	-0.28784	-0.237245	-0.155846	-0.185982	-0.0977768	-0.273666	-0.410184	-0.312502	-0.364789	-0.391932	-0.21259	-0.442879	-0.39951	-0.392296	-0.493263	-0.399517	-0.396282	-0.404546	-0.425868	-0.583314	-0.499511	-0.561764	-0.547561	-0.68496	-0.514447	-0.669286	-0.418717	-0.654596	-0.656831	-0.503443	-0.57368	-0.603855	-0.635726	-0.59635	-0.604532	-0.531321	-0.666718	-0.681541
248.1	-0.0232393	-0.0465796	-0.0907639	-0.0587638	-0.190069	-0.0946713	-0.0926898	-0.197242	-0.279257	-0.278612	-0.255864	-0.272276	-0.217338	-0.142521	-0.17498	-0.0865892	-0.258617	-0.398125	-0.307038	-0.360808	-0.387904	-0.202811	-0.432584	-0.390457	-0.381623	-0.484517	-0.404099	-0.38798	-0.399647	-0.419648	-0.577004	-0.492344	-0.559143	-0.545982	-0.684852	-0.510771	-0.67193	-0.418477	-0.650661	-0.658187	-0.510814	-0.573215	-0.610461	-0.643718	-0.606979	-0.612018	-0.540622	-0.676645	-0.687621
248	-0.00932042	-0.0349867	-0.0776217	-0.0462391	-0.179729	-0.0828017	-0.0818274	-0.186448	-0.264203	-0.266716	-0.246594	-0.259372	-0.200788	-0.131016	-0.166615	-0.0761984	-0.24683	-0.38821	-0.302479	-0.357044	-0.386025	-0.194904	-0.425701	-0.384255	-0.373135	-0.47853	-0.409865	-0.381365	-0.39668	-0.417481	-0.573477	-0.486788	-0.559717	-0.545059	-0.685229	-0.510352	-0.67573	-0.420904	-0.648122	-0.661515	-0.518737	-0.574159	-0.619081	-0.654138	-0.618403	-0.621053	-0.551132	-0.687985	-0.694501
247.9	0.00618434	-0.0237749	-0.0644493	-0.0342444	-0.170291	-0.0717533	-0.0700171	-0.175515	-0.248792	-0.253583	-0.237067	-0.245936	-0.18533	-0.119692	-0.157964	-0.066212	-0.234244	-0.377671	-0.296268	-0.35302	-0.382465	-0.188481	-0.418653	-0.379167	-0.364634	-0.472532	-0.415408	-0.371718	-0.393379	-0.415224	-0.570452	-0.481921	-0.560195	-0.543604	-0.683781	-0.509607	-0.677639	-0.423283	-0.642932	-0.663994	-0.525329	-0.57676	-0.626008	-0.663924	-0.629587	-0.62904	-0.561839	-0.699557	-0.701107
247.8	0.023304	-0.010454	-0.0486886	-0.0223653	-0.159397	-0.0598781	-0.0576758	-0.164034	-0.233348	-0.239272	-0.228197	-0.230736	-0.169045	-0.106785	-0.149623	-0.0561626	-0.223206	-0.365715	-0.288846	-0.349232	-0.378675	-0.183387	-0.413754	-0.3728	-0.35599	-0.467318	-0.421936	-0.363232	-0.39076	-0.412928	-0.566955	-0.477824	-0.560874	-0.541752	-0.68116	-0.50702	-0.678477	-0.424354	-0.637341	-0.664222	-0.532864	-0.579175	-0.63096	-0.671496	-0.638649	-0.636048	-0.57276	-0.710824	-0.705364
247.7	0.0396938	0.00270677	-0.0327766	-0.0099917	-0.14861	-0.0491218	-0.0454044	-0.154686	-0.220021	-0.225879	-0.220098	-0.216986	-0.154931	-0.0958359	-0.140878	-0.0473018	-0.212147	-0.353239	-0.281592	-0.345121	-0.374427	-0.178806	-0.40752	-0.366855	-0.348863	-0.463199	-0.430155	-0.356477	-0.389675	-0.410552	-0.563104	-0.476363	-0.56176	-0.540865	-0.679539	-0.504934	-0.679861	-0.424485	-0.633261	-0.664719	-0.542046	-0.582371	-0.636353	-0.679066	-0.647036	-0.64368	-0.583355	-0.722729	-0.710529
247.6	0.0544533	0.0155751	-0.0192367	0.00141297	-0.136995	-0.0375506	-0.0363588	-0.146547	-0.207427	-0.21359	-0.211982	-0.204948	-0.142607	-0.0858865	-0.132287	-0.0409895	-0.201285	-0.342321	-0.27491	-0.342163	-0.370231	-0.176769	-0.401347	-0.36239	-0.343836	-0.460598	-0.439812	-0.351925	-0.388905	-0.409392	-0.560546	-0.475678	-0.56273	-0.541392	-0.679805	-0.505257	-0.681711	-0.427505	-0.632403	-0.666789	-0.551204	-0.586562	-0.64303	-0.687006	-0.655578	-0.653875	-0.596084	-0.735982	-0.719135
247.5	0.0711656	0.0322092	-0.001559	0.0160162	-0.122149	-0.0236808	-0.0264991	-0.135836	-0.191772	-0.200698	-0.202221	-0.190532	-0.129051	-0.0747682	-0.121574	-0.0345214	-0.187688	-0.330223	-0.265503	-0.337228	-0.362961	-0.174147	-0.393093	-0.354842	-0.336331	-0.456852	-0.44744	-0.345142	-0.387155	-0.404688	-0.556113	-0.472875	-0.560606	-0.538573	-0.675033	-0.505252	-0.681918	-0.429066	-0.629775	-0.666745	-0.557772	-0.588363	-0.648378	-0.695647	-0.661847	-0.660314	-0.605649	-0.746075	-0.72434
247.4	0.0889511	0.0500147	0.016288	0.0308281	-0.107903	-0.00914618	-0.0163575	-0.124584	-0.176094	-0.187604	-0.193297	-0.175618	-0.115254	-0.0645797	-0.111046	-0.0286752	-0.172837	-0.316775	-0.255678	-0.332492	-0.354718	-0.170602	-0.384904	-0.346279	-0.327771	-0.450661	-0.454313	-0.337577	-0.385212	-0.398958	-0.54977	-0.469998	-0.555898	-0.536888	-0.669471	-0.504018	-0.68029	-0.431573	-0.626065	-0.664785	-0.564593	-0.590256	-0.653644	-0.702574	-0.668106	-0.665825	-0.615182	-0.755073	-0.729205
247.3	0.106303	0.0691221	0.0323544	0.0463428	-0.0926207	0.00541095	-0.00500715	-0.113581	-0.160851	-0.174649	-0.183441	-0.159681	-0.100891	-0.0562725	-0.100494	-0.0217882	-0.157698	-0.304492	-0.245708	-0.326938	-0.346669	-0.168328	-0.377409	-0.337957	-0.318952	-0.444355	-0.461037	-0.330447	-0.382783	-0.391485	-0.542627	-0.464561	-0.551424	-0.533764	-0.66246	-0.503708	-0.678589	-0.433494	-0.622933	-0.661956	-0.569891	-0.59418	-0.65795	-0.709457	-0.673667	-0.671255	-0.622828	-0.762042	-0.734194
247.2	0.121704	0.0865306	0.048491	0.0599102	-0.0791876	0.0183241	0.00713978	-0.102738	-0.148346	-0.161786	-0.173711	-0.14451	-0.0905868	-0.0495883	-0.0908119	-0.0173319	-0.14402	-0.293843	-0.236714	-0.321487	-0.340147	-0.167415	-0.370266	-0.331405	-0.31349	-0.438741	-0.467701	-0.322779	-0.38081	-0.386437	-0.535232	-0.46	-0.548031	-0.531021	-0.655884	-0.502532	-0.676296	-0.438168	-0.620346	-0.661508	-0.576599	-0.598774	-0.66309	-0.714395	-0.679507	-0.674505	-0.631979	-0.770495	-0.740142
247.1	0.138031	0.103229	0.0650387	0.0727396	-0.0650471	0.0312478	0.0203533	-0.0924485	-0.136497	-0.148021	-0.16303	-0.127016	-0.0793498	-0.0416537	-0.0808445	-0.013337	-0.130901	-0.28296	-0.228665	-0.315094	-0.332561	-0.166446	-0.363278	-0.324476	-0.307409	-0.431587	-0.473137	-0.31289	-0.378412	-0.380688	-0.528154	-0.455652	-0.544133	-0.528587	-0.647555	-0.501094	-0.672359	-0.442978	-0.616955	-0.659437	-0.582319	-0.604234	-0.668548	-0.71852	-0.685256	-0.676981	-0.639224	-0.778218	-0.746721
247	0.153954	0.119697	0.0820172	0.0867675	-0.0503812	0.0442515	0.0334686	-0.0825127	-0.125083	-0.133978	-0.151839	-0.109102	-0.0685105	-0.0334751	-0.0705989	-0.00904378	-0.117363	-0.270754	-0.220187	-0.309207	-0.324378	-0.16528	-0.356389	-0.318118	-0.302262	-0.425613	-0.479005	-0.301967	-0.37551	-0.374513	-0.521258	-0.450048	-0.539969	-0.524694	-0.638501	-0.500409	-0.667719	-0.447933	-0.612383	-0.657573	-0.587481	-0.610017	-0.673554	-0.72347	-0.691839	-0.67951	-0.647175	-0.78645	-0.752107
246.9	0.172338	0.140235	0.102133	0.102559	-0.0327329	0.0574097	0.048455	-0.0689753	-0.111717	-0.11739	-0.139485	-0.0888028	-0.0570341	-0.022828	-0.0590586	-0.00416849	-0.103775	-0.258227	-0.21045	-0.300402	-0.314134	-0.162703	-0.346115	-0.309224	-0.294922	-0.417934	-0.481084	-0.289718	-0.370769	-0.36775	-0.513633	-0.445313	-0.534264	-0.518719	-0.625363	-0.496236	-0.662888	-0.45097	-0.605624	-0.653505	-0.590056	-0.612837	-0.676819	-0.724644	-0.695908	-0.679209	-0.653802	-0.791501	-0.753778
246.8	0.188571	0.160273	0.121919	0.118237	-0.0149043	0.0687267	0.061962	-0.0566407	-0.0999328	-0.101987	-0.127012	-0.0694292	-0.0490671	-0.0122636	-0.0505748	-0.000579644	-0.0900841	-0.246249	-0.202119	-0.294047	-0.303247	-0.160037	-0.333867	-0.301032	-0.290039	-0.411891	-0.482806	-0.279664	-0.365657	-0.362215	-0.507197	-0.44163	-0.530326	-0.513411	-0.613378	-0.492471	-0.65755	-0.456619	-0.600539	-0.650763	-0.594623	-0.617074	-0.680751	-0.726735	-0.699893	-0.680149	-0.661824	-0.799248	-0.75692
246.7	0.205044	0.180149	0.141059	0.134627	0.0031001	0.0816065	0.0760267	-0.0441269	-0.0874598	-0.0866195	-0.113794	-0.0499039	-0.0412435	0.000209225	-0.0409648	0.0051997	-0.0761079	-0.233906	-0.192065	-0.285976	-0.291425	-0.157542	-0.3212	-0.291436	-0.283462	-0.406125	-0.482397	-0.268876	-0.361045	-0.356512	-0.500183	-0.43639	-0.525452	-0.506991	-0.599939	-0.486669	-0.650974	-0.460846	-0.595414	-0.647349	-0.596612	-0.620568	-0.683096	-0.72665	-0.70243	-0.679144	-0.668819	-0.807933	-0.760401
246.6	0.22122	0.198781	0.160422	0.14871	0.0198688	0.0953208	0.0885802	-0.031792	-0.0760264	-0.0740954	-0.100836	-0.0321471	-0.0336384	0.0108802	-0.0318473	0.00946525	-0.0632561	-0.222222	-0.183828	-0.278183	-0.279667	-0.155826	-0.310207	-0.281506	-0.276132	-0.401732	-0.482282	-0.259131	-0.358248	-0.350012	-0.494429	-0.431206	-0.521389	-0.500751	-0.58567	-0.481863	-0.646411	-0.466589	-0.591549	-0.645798	-0.599858	-0.623594	-0.687249	-0.729926	-0.704996	-0.67874	-0.675691	-0.816701	-0.764297
246.5	0.238962	0.222557	0.181882	0.165424	0.0392412	0.111463	0.103008	-0.0178338	-0.0616321	-0.0578548	-0.0853225	-0.0121018	-0.0218075	0.0246124	-0.0212854	0.0172259	-0.0474847	-0.206943	-0.171155	-0.266302	-0.265794	-0.151377	-0.296353	-0.268811	-0.264769	-0.392718	-0.47778	-0.244764	-0.351455	-0.340856	-0.483227	-0.423039	-0.513515	-0.491648	-0.57014	-0.473308	-0.638651	-0.471065	-0.584327	-0.640799	-0.599623	-0.622208	-0.688206	-0.729096	-0.704693	-0.676039	-0.679281	-0.821091	-0.764562
246.4	0.255338	0.245078	0.202736	0.183212	0.0591944	0.127068	0.119586	-0.00456173	-0.0486037	-0.0423425	-0.0699774	0.010252	-0.00975459	0.036911	-0.0105076	0.025002	-0.0330551	-0.19249	-0.157326	-0.254255	-0.251144	-0.148004	-0.28205	-0.256607	-0.25355	-0.383306	-0.473089	-0.229313	-0.342474	-0.331944	-0.472153	-0.414847	-0.503817	-0.481758	-0.554653	-0.466013	-0.630308	-0.475894	-0.578593	-0.634719	-0.599956	-0.621444	-0.68916	-0.728929	-0.702331	-0.673504	-0.681998	-0.823924	-0.7636
246.3	0.269764	0.264862	0.224518	0.199226	0.0760249	0.141462	0.135488	0.00753003	-0.0376097	-0.0279914	-0.0562705	0.0305448	-0.000792922	0.0465385	-0.00176455	0.0322456	-0.0212066	-0.179321	-0.145366	-0.24441	-0.238049	-0.146973	-0.269868	-0.245367	-0.245571	-0.375643	-0.467857	-0.215659	-0.334824	-0.325834	-0.464544	-0.40917	-0.494666	-0.47512	-0.541714	-0.460548	-0.624079	-0.482165	-0.574887	-0.631623	-0.600966	-0.621877	-0.690357	-0.729769	-0.699428	-0.671741	-0.685896	-0.828465	-0.763964
246.2	0.282732	0.282666	0.241264	0.211477	0.092709	0.154269	0.149501	0.0169729	-0.0280052	-0.0159546	-0.0457949	0.0484599	0.00574177	0.0560878	0.00559248	0.0365655	-0.0119331	-0.167933	-0.136698	-0.235808	-0.227867	-0.14848	-0.259297	-0.234206	-0.23787	-0.369887	-0.464767	-0.203364	-0.328812	-0.322189	-0.458147	-0.40698	-0.486444	-0.469463	-0.530442	-0.457699	-0.618739	-0.490982	-0.574652	-0.629711	-0.604557	-0.624573	-0.694184	-0.731119	-0.698193	-0.672949	-0.693819	-0.834992	-0.767026
246.1	0.294273	0.298818	0.255993	0.224125	0.108565	0.166356	0.163699	0.0256673	-0.019704	-0.00498061	-0.0362457	0.0666728	0.0123023	0.0659186	0.0119535	0.0401883	-0.00421643	-0.158789	-0.129296	-0.226312	-0.219713	-0.14856	-0.250495	-0.224487	-0.231423	-0.365853	-0.462515	-0.192322	-0.32399	-0.319711	-0.453348	-0.405641	-0.477747	-0.464918	-0.519637	-0.454937	-0.614465	-0.500775	-0.574651	-0.627755	-0.608673	-0.627654	-0.697615	-0.733439	-0.698608	-0.67553	-0.700856	-0.842913	-0.770508
246	0.306072	0.314754	0.273377	0.236513	0.126015	0.179775	0.178294	0.0364337	-0.0110534	0.00718301	-0.0253959	0.0849763	0.0184435	0.0756647	0.0184262	0.0452906	0.00424324	-0.148143	-0.120298	-0.214105	-0.210537	-0.147207	-0.238709	-0.214842	-0.224457	-0.35996	-0.457429	-0.180048	-0.318595	-0.316797	-0.44754	-0.402598	-0.468558	-0.458974	-0.506265	-0.451408	-0.607642	-0.507763	-0.573518	-0.624486	-0.610921	-0.629737	-0.700075	-0.733884	-0.697267	-0.677189	-0.706715	-0.848346	-0.773418
245.9	0.316036	0.330006	0.289582	0.248535	0.143524	0.193757	0.19232	0.0481992	-0.00411209	0.0180209	-0.0166868	0.10249	0.0251726	0.0826814	0.0243551	0.0509852	0.0116661	-0.135687	-0.11228	-0.201583	-0.201954	-0.146685	-0.227518	-0.204244	-0.218834	-0.354505	-0.450593	-0.167767	-0.314447	-0.31379	-0.44132	-0.399198	-0.460342	-0.453158	-0.493824	-0.446523	-0.599392	-0.514379	-0.572689	-0.620439	-0.613206	-0.633069	-0.701596	-0.734009	-0.695651	-0.679122	-0.714385	-0.853663	-0.777375
245.8	0.327781	0.344318	0.305584	0.260281	0.161829	0.205758	0.205706	0.0592814	0.00347188	0.0274412	-0.00674154	0.11867	0.0310641	0.0908359	0.031014	0.057466	0.0191146	-0.123907	-0.102041	-0.189257	-0.193968	-0.14663	-0.218001	-0.192954	-0.212091	-0.350837	-0.442302	-0.155366	-0.310581	-0.31059	-0.435376	-0.395428	-0.451698	-0.446413	-0.481775	-0.442065	-0.590848	-0.520254	-0.571612	-0.616019	-0.614455	-0.637914	-0.701252	-0.734683	-0.693722	-0.680892	-0.720683	-0.858054	-0.780553
245.7	0.341696	0.360707	0.323898	0.272703	0.181061	0.219813	0.220057	0.0736254	0.0130665	0.0389564	0.00585795	0.134981	0.0389181	0.100334	0.0385447	0.0665102	0.0283084	-0.110793	-0.0897709	-0.174909	-0.183608	-0.144797	-0.206024	-0.179268	-0.204568	-0.345702	-0.433438	-0.141523	-0.305802	-0.303646	-0.426362	-0.390498	-0.442183	-0.43739	-0.469163	-0.435633	-0.581174	-0.523968	-0.569568	-0.610727	-0.612633	-0.640445	-0.697498	-0.732468	-0.690577	-0.680928	-0.723859	-0.860022	-0.781133
245.6	0.356899	0.378399	0.341358	0.284687	0.201426	0.233905	0.233622	0.0879366	0.0225626	0.0522434	0.0193033	0.151707	0.0470303	0.111545	0.0470328	0.0753104	0.0361839	-0.0961669	-0.0772922	-0.160409	-0.171652	-0.142171	-0.192401	-0.166451	-0.19589	-0.34083	-0.424868	-0.1269	-0.300486	-0.29601	-0.417316	-0.38585	-0.43046	-0.42736	-0.455482	-0.428872	-0.571128	-0.526669	-0.56649	-0.605421	-0.610798	-0.641699	-0.69312	-0.729195	-0.686659	-0.679725	-0.725973	-0.859624	-0.782314
245.5	0.373186	0.396075	0.360728	0.298831	0.223107	0.249692	0.251267	0.102846	0.0344484	0.0661838	0.0347783	0.169704	0.0580267	0.123941	0.0590975	0.0842152	0.0465061	-0.0788952	-0.062892	-0.144763	-0.156463	-0.137757	-0.175067	-0.150517	-0.183966	-0.332348	-0.414051	-0.110111	-0.292067	-0.285281	-0.405712	-0.379449	-0.415051	-0.415769	-0.439547	-0.417128	-0.559064	-0.526904	-0.561307	-0.598677	-0.607285	-0.641055	-0.68691	-0.723136	-0.679966	-0.675268	-0.7258	-0.856868	-0.779989
245.4	0.387488	0.414112	0.380507	0.31412	0.244463	0.264693	0.26941	0.116415	0.0472194	0.0800202	0.0489035	0.186646	0.0691086	0.136302	0.0703315	0.0928978	0.056305	-0.0625555	-0.0497329	-0.130034	-0.141465	-0.133347	-0.15697	-0.13444	-0.172549	-0.324349	-0.403064	-0.0942323	-0.283679	-0.274392	-0.393336	-0.372204	-0.397671	-0.403682	-0.425412	-0.405979	-0.547457	-0.527142	-0.557418	-0.590141	-0.602146	-0.639183	-0.680481	-0.716957	-0.674804	-0.674738	-0.725077	-0.85323	-0.778496
245.3	0.401001	0.430232	0.398804	0.327197	0.265849	0.277388	0.286146	0.129382	0.0607365	0.0918086	0.0622128	0.203614	0.0787798	0.147824	0.0817456	0.0998626	0.0662634	-0.0481036	-0.0377409	-0.115388	-0.126828	-0.128152	-0.137962	-0.118453	-0.161643	-0.316145	-0.391693	-0.0783312	-0.274937	-0.263825	-0.381959	-0.365341	-0.380879	-0.39192	-0.411493	-0.397958	-0.53662	-0.52761	-0.553442	-0.582891	-0.597058	-0.63856	-0.674525	-0.71144	-0.670919	-0.67439	-0.724507	-0.850037	-0.778045
245.2	0.414477	0.444301	0.414934	0.338159	0.285816	0.288946	0.300897	0.142679	0.0738774	0.102055	0.0755106	0.222289	0.0879354	0.160564	0.0918762	0.105982	0.0750569	-0.0353109	-0.0279153	-0.102977	-0.113012	-0.123207	-0.120456	-0.103936	-0.151726	-0.307764	-0.379944	-0.0628033	-0.265225	-0.25511	-0.372143	-0.357807	-0.364135	-0.382458	-0.398907	-0.390646	-0.525825	-0.528514	-0.549739	-0.577658	-0.593029	-0.638418	-0.669152	-0.706467	-0.667562	-0.675053	-0.725132	-0.847127	-0.77904
245.1	0.429282	0.457651	0.430521	0.34855	0.306009	0.300128	0.317301	0.156926	0.0867774	0.113658	0.0875243	0.240926	0.0974589	0.173535	0.100975	0.113544	0.0849019	-0.0210088	-0.0170321	-0.0893503	-0.0978121	-0.116826	-0.102374	-0.0895716	-0.141247	-0.29764	-0.365845	-0.0477225	-0.255153	-0.245047	-0.361144	-0.348407	-0.347711	-0.372058	-0.385649	-0.382713	-0.514624	-0.527319	-0.544932	-0.570559	-0.589421	-0.637568	-0.664337	-0.70158	-0.663332	-0.675539	-0.7268	-0.84256	-0.778663
245	0.44306	0.467811	0.443671	0.356786	0.324401	0.309521	0.332263	0.170507	0.0972146	0.124694	0.0981005	0.257664	0.105381	0.184511	0.109145	0.119577	0.0924655	-0.00738332	-0.00842915	-0.0770542	-0.0835739	-0.111089	-0.0855939	-0.077731	-0.13133	-0.288344	-0.353374	-0.0350881	-0.245692	-0.237509	-0.352196	-0.341093	-0.333431	-0.36331	-0.373625	-0.376825	-0.50517	-0.527644	-0.542308	-0.563909	-0.587527	-0.637767	-0.661092	-0.694735	-0.661784	-0.678166	-0.730666	-0.839146	-0.779769
244.9	0.457824	0.479149	0.455798	0.36666	0.343965	0.318637	0.347447	0.184168	0.109237	0.135818	0.110292	0.27531	0.11362	0.195768	0.118604	0.128228	0.101095	0.00630803	0.000292879	-0.062354	-0.0706197	-0.103344	-0.0674261	-0.0651363	-0.121539	-0.279663	-0.340793	-0.0230265	-0.234329	-0.229012	-0.342269	-0.331972	-0.32085	-0.352431	-0.361008	-0.369573	-0.496087	-0.527	-0.537852	-0.556628	-0.583411	-0.636218	-0.655164	-0.684452	-0.659838	-0.680836	-0.732863	-0.835768	-0.779526
244.8	0.472514	0.489802	0.469248	0.376233	0.363713	0.328006	0.361891	0.197439	0.121403	0.148662	0.122082	0.291934	0.120765	0.208338	0.127914	0.137472	0.110192	0.0211929	0.0113596	-0.04744	-0.0573378	-0.0944647	-0.0482177	-0.0522617	-0.112515	-0.269883	-0.327003	-0.010115	-0.223519	-0.220193	-0.331943	-0.324875	-0.307508	-0.342387	-0.349573	-0.361463	-0.485684	-0.526119	-0.533241	-0.549574	-0.579623	-0.634637	-0.6487	-0.674415	-0.657126	-0.682656	-0.735729	-0.833458	-0.778017
244.7	0.489407	0.503567	0.484115	0.389062	0.385697	0.341014	0.376835	0.212499	0.136657	0.164553	0.136254	0.310399	0.130517	0.224171	0.140095	0.150232	0.121871	0.0406259	0.0241313	-0.0322321	-0.0410756	-0.0841942	-0.0244034	-0.038589	-0.0993794	-0.257099	-0.310491	0.00280447	-0.210617	-0.207156	-0.319269	-0.317294	-0.291449	-0.330684	-0.335807	-0.352116	-0.47301	-0.521554	-0.526839	-0.540784	-0.574584	-0.631222	-0.639321	-0.662735	-0.652526	-0.683698	-0.736309	-0.826644	-0.774927
244.6	0.503017	0.517003	0.497804	0.401734	0.405195	0.353292	0.389721	0.226561	0.151364	0.178386	0.14899	0.325958	0.13912	0.237783	0.151397	0.162367	0.131487	0.0583124	0.0358415	-0.017755	-0.0260097	-0.0741324	-0.000875903	-0.0241636	-0.0863758	-0.245438	-0.295251	0.0141028	-0.199978	-0.195109	-0.305595	-0.310166	-0.275938	-0.319656	-0.32475	-0.343402	-0.461997	-0.51814	-0.52177	-0.532166	-0.56967	-0.628489	-0.631374	-0.651971	-0.648963	-0.685706	-0.73856	-0.819942	-0.772652
244.5	0.515472	0.529319	0.510817	0.413829	0.423241	0.363867	0.399999	0.2404	0.166391	0.190838	0.15933	0.341755	0.147139	0.249668	0.160983	0.172452	0.139888	0.0740492	0.0459425	-0.00359354	-0.0126114	-0.0637735	0.0213981	-0.0104209	-0.0736874	-0.233558	-0.279884	0.0234143	-0.190263	-0.18447	-0.293059	-0.305864	-0.260665	-0.310243	-0.315833	-0.33538	-0.451886	-0.515476	-0.518357	-0.523808	-0.566073	-0.626438	-0.625205	-0.641289	-0.645201	-0.68913	-0.740819	-0.813914	-0.771896
244.4	0.525635	0.536421	0.519381	0.422838	0.438371	0.372534	0.408038	0.250551	0.178354	0.200375	0.167063	0.355066	0.154167	0.258098	0.168	0.18079	0.147233	0.0897786	0.0538894	0.00698305	-0.00161202	-0.055698	0.0404432	4.39E-05	-0.0636792	-0.221288	-0.266864	0.0301722	-0.181396	-0.175516	-0.282368	-0.301072	-0.246473	-0.301667	-0.310245	-0.330234	-0.442878	-0.516749	-0.516424	-0.518777	-0.564112	-0.627123	-0.620938	-0.632816	-0.642774	-0.695144	-0.74317	-0.80962	-0.773716
244.3	0.538025	0.54424	0.528082	0.43182	0.453732	0.383164	0.417361	0.26184	0.191344	0.210532	0.174662	0.368979	0.165067	0.268051	0.176018	0.191274	0.155468	0.105668	0.0630494	0.0203489	0.0102368	-0.0472938	0.0569319	0.0112017	-0.0523912	-0.208293	-0.251946	0.0386175	-0.172579	-0.164988	-0.271264	-0.294409	-0.232026	-0.292302	-0.305034	-0.323807	-0.434512	-0.516425	-0.510573	-0.512022	-0.559118	-0.62631	-0.616967	-0.62417	-0.640275	-0.699246	-0.744967	-0.803858	-0.77425
244.2	0.550926	0.551229	0.536625	0.439971	0.466646	0.391815	0.425325	0.272077	0.203998	0.220432	0.181194	0.381539	0.174542	0.27665	0.183374	0.199886	0.162713	0.119329	0.070053	0.0322921	0.0210924	-0.0384227	0.0726452	0.0204712	-0.0417621	-0.196434	-0.239812	0.0442578	-0.164248	-0.156586	-0.260462	-0.290515	-0.220489	-0.284666	-0.300628	-0.319011	-0.426298	-0.51592	-0.50599	-0.506346	-0.555392	-0.62435	-0.613298	-0.616063	-0.638483	-0.703987	-0.747504	-0.797028	-0.774089
244.1	0.563343	0.557814	0.547124	0.449374	0.47991	0.399739	0.433678	0.2832	0.217697	0.232646	0.188752	0.394701	0.184943	0.286616	0.192244	0.21095	0.170726	0.134382	0.0779324	0.044506	0.0318706	-0.0273413	0.0902289	0.0305182	-0.0305646	-0.183758	-0.225514	0.0512213	-0.154017	-0.148162	-0.24828	-0.28486	-0.208166	-0.277302	-0.295838	-0.313253	-0.417064	-0.51404	-0.50066	-0.49954	-0.550212	-0.622731	-0.6069	-0.606168	-0.636118	-0.707833	-0.749153	-0.789728	-0.774801
244	0.574772	0.561227	0.555722	0.457269	0.492046	0.406394	0.441342	0.292665	0.229244	0.242566	0.194625	0.40689	0.19364	0.295188	0.200256	0.219984	0.176022	0.145488	0.0843281	0.0545119	0.0405354	-0.0184088	0.107196	0.0395102	-0.0234431	-0.174611	-0.213757	0.0553233	-0.146509	-0.141421	-0.239098	-0.280506	-0.197411	-0.272358	-0.292994	-0.309307	-0.410249	-0.511966	-0.497686	-0.494575	-0.546428	-0.622469	-0.603118	-0.598807	-0.634892	-0.712764	-0.753958	-0.7839	-0.777257
243.9	0.587369	0.56445	0.563459	0.464205	0.50353	0.412393	0.448305	0.299385	0.24258	0.252064	0.19909	0.414997	0.201663	0.303881	0.207156	0.22729	0.180561	0.157969	0.0885099	0.0635632	0.0473098	-0.010068	0.123331	0.0476865	-0.0166999	-0.165974	-0.201817	0.0590467	-0.140893	-0.134674	-0.230694	-0.275961	-0.18769	-0.270062	-0.290708	-0.305153	-0.404101	-0.509666	-0.492622	-0.490726	-0.542821	-0.622782	-0.599535	-0.593256	-0.636711	-0.717584	-0.760113	-0.778731	-0.779857
243.8	0.600883	0.566861	0.568497	0.471801	0.515239	0.418941	0.454455	0.304629	0.256344	0.260492	0.203036	0.422925	0.210892	0.312608	0.214156	0.234903	0.185057	0.169808	0.0937017	0.07352	0.0537445	-0.00112298	0.139522	0.0540758	-0.0104586	-0.158265	-0.19274	0.0607332	-0.135888	-0.126925	-0.222226	-0.271874	-0.176991	-0.267735	-0.289067	-0.302662	-0.39873	-0.507237	-0.488814	-0.485746	-0.539889	-0.62277	-0.598222	-0.588718	-0.639945	-0.725029	-0.766373	-0.774519	-0.782345
243.7	0.613631	0.569804	0.575817	0.480694	0.527043	0.426727	0.460359	0.311829	0.27033	0.269645	0.207402	0.430544	0.22148	0.321134	0.221802	0.243091	0.190116	0.182444	0.101176	0.0835658	0.0610211	0.00966254	0.156909	0.0618858	-0.00383597	-0.149828	-0.182301	0.0623669	-0.128887	-0.118902	-0.212786	-0.266394	-0.16598	-0.265539	-0.288168	-0.297447	-0.392258	-0.504515	-0.482558	-0.479547	-0.535707	-0.621952	-0.595427	-0.583197	-0.641375	-0.728217	-0.769795	-0.769872	-0.783703
243.6	0.627374	0.574841	0.582828	0.488984	0.538688	0.4354	0.466736	0.319842	0.2861	0.279614	0.210764	0.43829	0.233011	0.329442	0.230253	0.253651	0.196707	0.196677	0.111183	0.0931143	0.0683266	0.0191156	0.174655	0.0714848	0.00346001	-0.137822	-0.171126	0.0647275	-0.12031	-0.109808	-0.201536	-0.259088	-0.153852	-0.261783	-0.288022	-0.291227	-0.38453	-0.499381	-0.475412	-0.472949	-0.5319	-0.620516	-0.591061	-0.57648	-0.640808	-0.730866	-0.772701	-0.764236	-0.785645
243.5	0.639733	0.577025	0.58728	0.494223	0.547474	0.442509	0.471114	0.325384	0.300493	0.286215	0.211718	0.443581	0.244596	0.334243	0.236926	0.262592	0.20106	0.208315	0.119185	0.098098	0.0722597	0.0261313	0.189051	0.0797021	0.00937999	-0.128462	-0.161892	0.065293	-0.112514	-0.102067	-0.192353	-0.253758	-0.144522	-0.258942	-0.291496	-0.287025	-0.378759	-0.496176	-0.470105	-0.468446	-0.529497	-0.620889	-0.586899	-0.572745	-0.641684	-0.735702	-0.778613	-0.762216	-0.789206
243.4	0.654275	0.57855	0.590692	0.499472	0.555297	0.448527	0.474394	0.329816	0.315719	0.294065	0.213924	0.447611	0.255526	0.338173	0.244417	0.2698	0.204766	0.216802	0.12615	0.102214	0.0759293	0.0327058	0.201041	0.0856232	0.0150616	-0.120221	-0.154951	0.0644123	-0.104545	-0.0944668	-0.183843	-0.249557	-0.135879	-0.256375	-0.296121	-0.284448	-0.374161	-0.493561	-0.464822	-0.465314	-0.527722	-0.620305	-0.585774	-0.56974	-0.643591	-0.740111	-0.784592	-0.75974	-0.791266
243.3	0.668235	0.581564	0.59496	0.505683	0.563062	0.455045	0.478409	0.334996	0.3301	0.303654	0.216719	0.453087	0.267433	0.342509	0.250683	0.276731	0.209938	0.224885	0.132312	0.107064	0.0793304	0.0405645	0.21362	0.0916448	0.0190545	-0.110342	-0.147391	0.0630874	-0.094884	-0.0869024	-0.174551	-0.243842	-0.127108	-0.254906	-0.300357	-0.280277	-0.368796	-0.490433	-0.458581	-0.461311	-0.525198	-0.617555	-0.584707	-0.565546	-0.644986	-0.743682	-0.791102	-0.7571	-0.793123
243.2	0.682815	0.585585	0.598466	0.512815	0.571534	0.462182	0.483391	0.341019	0.343869	0.313127	0.219533	0.460063	0.278825	0.346546	0.258772	0.283586	0.214443	0.23397	0.139294	0.112587	0.0831632	0.0492907	0.22671	0.0986022	0.023777	-0.100528	-0.140099	0.0641422	-0.0833341	-0.0787204	-0.166216	-0.237261	-0.117089	-0.252566	-0.302585	-0.275722	-0.363603	-0.48507	-0.450944	-0.456335	-0.521894	-0.615657	-0.583637	-0.561914	-0.644942	-0.746775	-0.797251	-0.754501	-0.795836
243.1	0.696651	0.58886	0.601488	0.519787	0.579217	0.469207	0.488926	0.346494	0.357462	0.321491	0.222154	0.465507	0.289037	0.348026	0.266984	0.291124	0.219291	0.242645	0.144802	0.117535	0.0867135	0.0572854	0.239544	0.105727	0.0280561	-0.089102	-0.132867	0.0650063	-0.0730947	-0.0700171	-0.15855	-0.231032	-0.110349	-0.25073	-0.303985	-0.271503	-0.358286	-0.478256	-0.442516	-0.451778	-0.51747	-0.615023	-0.583124	-0.55884	-0.647379	-0.750465	-0.804258	-0.752644	-0.799001
243	0.709221	0.594033	0.601564	0.526594	0.585314	0.475392	0.49134	0.35071	0.371108	0.330314	0.224599	0.471003	0.298449	0.351524	0.274178	0.29839	0.223453	0.25002	0.151085	0.12273	0.0897146	0.0654939	0.249919	0.110007	0.0310581	-0.0786829	-0.124737	0.0647052	-0.0636835	-0.0620205	-0.150365	-0.225194	-0.105075	-0.250022	-0.305802	-0.269267	-0.35287	-0.47137	-0.434471	-0.446934	-0.513477	-0.614957	-0.583524	-0.555744	-0.650781	-0.755599	-0.811246	-0.751641	-0.803764
242.9	0.720652	0.597296	0.600373	0.531384	0.590946	0.481619	0.49165	0.354051	0.383442	0.337509	0.227777	0.475329	0.307366	0.352846	0.282103	0.303061	0.226791	0.255769	0.157467	0.12764	0.0913384	0.0731741	0.259461	0.112932	0.0322343	-0.0693716	-0.117765	0.0616764	-0.0564373	-0.055674	-0.142852	-0.220854	-0.103296	-0.250981	-0.308632	-0.268139	-0.348554	-0.466233	-0.426059	-0.444443	-0.510872	-0.61743	-0.585851	-0.55304	-0.654512	-0.759276	-0.819324	-0.75146	-0.808213
242.8	0.731307	0.601636	0.599311	0.537501	0.595197	0.487718	0.491905	0.356819	0.393045	0.345023	0.230591	0.477905	0.315045	0.352367	0.288906	0.308293	0.228668	0.260639	0.164232	0.130551	0.0940003	0.0788062	0.267489	0.113927	0.0322439	-0.0602243	-0.111094	0.058531	-0.0508045	-0.0508676	-0.136811	-0.21788	-0.102325	-0.252589	-0.311256	-0.266373	-0.347047	-0.461379	-0.417951	-0.442063	-0.509331	-0.619152	-0.588998	-0.5519	-0.658122	-0.763849	-0.826752	-0.750726	-0.811833
242.7	0.740326	0.606051	0.598165	0.544431	0.599804	0.492829	0.493174	0.358227	0.40278	0.35263	0.23297	0.479026	0.32303	0.351556	0.296639	0.313962	0.231461	0.265823	0.171638	0.133042	0.0966082	0.0847737	0.276029	0.114923	0.0321757	-0.0512766	-0.104237	0.0548804	-0.0459204	-0.0454816	-0.130617	-0.214328	-0.102148	-0.25219	-0.313276	-0.265163	-0.345717	-0.457597	-0.41	-0.438653	-0.507235	-0.62142	-0.592183	-0.550604	-0.661381	-0.768597	-0.833927	-0.750567	-0.813386
242.6	0.750322	0.610258	0.597038	0.553168	0.60301	0.4972	0.493805	0.358564	0.411034	0.359953	0.236913	0.479617	0.330669	0.351727	0.304337	0.318728	0.233721	0.267945	0.177143	0.133897	0.0989338	0.0899991	0.283554	0.116246	0.0326358	-0.0442452	-0.0978497	0.0514197	-0.0405598	-0.0404309	-0.124895	-0.211361	-0.101426	-0.252372	-0.315281	-0.263978	-0.344808	-0.45452	-0.402215	-0.436202	-0.504405	-0.623684	-0.596579	-0.549953	-0.666271	-0.771775	-0.841022	-0.750865	-0.813881
242.5	0.761022	0.617076	0.597042	0.56218	0.605852	0.501692	0.495485	0.358305	0.420996	0.368516	0.241204	0.478681	0.338242	0.352805	0.311403	0.324152	0.235116	0.269393	0.183243	0.135106	0.101855	0.0960809	0.292121	0.118488	0.0325981	-0.0377571	-0.0906442	0.0472768	-0.03472	-0.0361465	-0.118131	-0.2076	-0.101747	-0.253075	-0.317614	-0.261189	-0.343541	-0.450614	-0.393276	-0.434576	-0.502141	-0.623921	-0.600993	-0.54982	-0.670546	-0.773944	-0.846597	-0.750696	-0.814595
242.4	0.769069	0.622641	0.596923	0.569369	0.608367	0.506186	0.495579	0.358521	0.429447	0.377615	0.244543	0.477184	0.345464	0.353435	0.316918	0.327188	0.236026	0.271983	0.188569	0.135748	0.105103	0.101143	0.298666	0.120278	0.0330629	-0.0307254	-0.0844285	0.0435403	-0.0298815	-0.0332361	-0.112933	-0.205309	-0.101961	-0.254286	-0.318905	-0.259786	-0.342784	-0.447847	-0.38795	-0.434237	-0.501082	-0.624113	-0.606897	-0.553568	-0.674329	-0.77556	-0.852589	-0.750899	-0.81633
242.3	0.776938	0.627683	0.597031	0.577807	0.611301	0.513438	0.497607	0.359233	0.438718	0.385552	0.247634	0.476818	0.353646	0.353716	0.323448	0.330569	0.236966	0.273388	0.192783	0.136985	0.108872	0.106194	0.304155	0.122838	0.0344535	-0.0236425	-0.0762221	0.040497	-0.0230493	-0.0318481	-0.108228	-0.201832	-0.102314	-0.255912	-0.319312	-0.257104	-0.341935	-0.444931	-0.381819	-0.432543	-0.499091	-0.623058	-0.612659	-0.55662	-0.677658	-0.776168	-0.858919	-0.750864	-0.817155
242.2	0.782031	0.630352	0.59391	0.582691	0.613463	0.517184	0.496675	0.358478	0.44489	0.389834	0.247431	0.474383	0.361265	0.350973	0.326478	0.332852	0.235799	0.27016	0.19611	0.137329	0.109917	0.109719	0.303118	0.123306	0.0324247	-0.0194911	-0.0695485	0.0356002	-0.0199571	-0.0326563	-0.107094	-0.198882	-0.107216	-0.259083	-0.323626	-0.259304	-0.343445	-0.444805	-0.37845	-0.432095	-0.498177	-0.624568	-0.620469	-0.561157	-0.683232	-0.779045	-0.866636	-0.754907	-0.8204
242.1	0.788624	0.632946	0.590125	0.587905	0.617126	0.52224	0.495862	0.359027	0.450432	0.394017	0.24768	0.472934	0.368525	0.349281	0.329799	0.334966	0.235145	0.267489	0.200009	0.138802	0.110916	0.113062	0.301182	0.122617	0.0307775	-0.0141152	-0.0627004	0.0303788	-0.0165397	-0.0340399	-0.107364	-0.196772	-0.113073	-0.262905	-0.326748	-0.260636	-0.344096	-0.444501	-0.376143	-0.431653	-0.497268	-0.62506	-0.627723	-0.568057	-0.68661	-0.779469	-0.874347	-0.760683	-0.8225
242	0.793821	0.633577	0.584836	0.592038	0.619455	0.526342	0.494381	0.358408	0.452165	0.396417	0.247313	0.468374	0.374058	0.346569	0.331827	0.336727	0.23298	0.262975	0.202815	0.138237	0.109714	0.114698	0.297203	0.119767	0.027287	-0.0116545	-0.0573637	0.0216521	-0.0147993	-0.0372957	-0.109865	-0.196563	-0.121073	-0.268299	-0.331016	-0.263595	-0.346846	-0.445703	-0.375899	-0.433572	-0.498722	-0.626712	-0.63551	-0.576595	-0.69274	-0.779252	-0.882977	-0.768803	-0.82584
241.9	0.797799	0.634349	0.580034	0.595192	0.620042	0.529813	0.492938	0.35627	0.452835	0.397104	0.245106	0.461998	0.378441	0.343402	0.333287	0.338228	0.229275	0.256907	0.204427	0.136702	0.106899	0.115074	0.292436	0.116904	0.0225191	-0.0124099	-0.0536587	0.0130821	-0.0142972	-0.040907	-0.114319	-0.198538	-0.129902	-0.273714	-0.3362	-0.266745	-0.350123	-0.447014	-0.376097	-0.435257	-0.501411	-0.628929	-0.64403	-0.585623	-0.700303	-0.779843	-0.893404	-0.778976	-0.83016
241.8	0.800195	0.635117	0.575566	0.597426	0.619694	0.532773	0.490727	0.35366	0.454416	0.397465	0.243124	0.455226	0.381014	0.337904	0.334514	0.338994	0.223567	0.251592	0.2037	0.133426	0.101946	0.114912	0.288416	0.114412	0.0175482	-0.0140746	-0.0505906	0.00475943	-0.0133457	-0.0459092	-0.116943	-0.201045	-0.13789	-0.278998	-0.341091	-0.27121	-0.351768	-0.447742	-0.377836	-0.438185	-0.504082	-0.631479	-0.650989	-0.594185	-0.707695	-0.780267	-0.904234	-0.790937	-0.835029
241.7	0.801271	0.636104	0.571878	0.598471	0.620347	0.536785	0.488775	0.351433	0.455667	0.397562	0.240802	0.448977	0.384017	0.332877	0.336765	0.340432	0.218391	0.247245	0.205338	0.1305	0.097482	0.114076	0.283351	0.112147	0.0127173	-0.0156971	-0.0470305	-0.00244519	-0.0120556	-0.0488251	-0.119379	-0.202338	-0.145292	-0.282593	-0.346174	-0.273914	-0.353351	-0.448644	-0.379194	-0.440412	-0.506771	-0.63378	-0.658248	-0.604089	-0.715547	-0.78035	-0.914228	-0.802321	-0.84037
241.6	0.803684	0.636896	0.566547	0.599265	0.620093	0.542017	0.487451	0.349152	0.456606	0.397571	0.23847	0.441793	0.387453	0.328487	0.336977	0.340732	0.212913	0.244479	0.205294	0.128448	0.0938455	0.113136	0.276067	0.109045	0.00825386	-0.0161461	-0.0441184	-0.00901718	-0.011993	-0.0506497	-0.122579	-0.204188	-0.15197	-0.28645	-0.351925	-0.276076	-0.354548	-0.449172	-0.379709	-0.442238	-0.509437	-0.63498	-0.666613	-0.615332	-0.723772	-0.780044	-0.924819	-0.813986	-0.845011
241.5	0.80471	0.636211	0.559094	0.598193	0.618382	0.543807	0.484206	0.345127	0.455721	0.394577	0.234907	0.432834	0.389948	0.321798	0.33494	0.33865	0.205919	0.240319	0.202201	0.124357	0.0903379	0.110605	0.264697	0.104781	0.00396228	-0.0172728	-0.042652	-0.0176504	-0.012431	-0.0546026	-0.1281	-0.206912	-0.160983	-0.291108	-0.358842	-0.281636	-0.357602	-0.452047	-0.381776	-0.445998	-0.513566	-0.638846	-0.675646	-0.628873	-0.73327	-0.782961	-0.934211	-0.827505	-0.852054
241.4	0.805092	0.634342	0.551349	0.597463	0.616482	0.54699	0.480518	0.343161	0.453692	0.391196	0.231679	0.425086	0.394124	0.315246	0.333995	0.337691	0.200785	0.234486	0.200065	0.120828	0.0880533	0.108768	0.253866	0.101129	-0.00073472	-0.0182443	-0.0407706	-0.0261219	-0.011194	-0.0580722	-0.133422	-0.209597	-0.170029	-0.294863	-0.364186	-0.2865	-0.360262	-0.455081	-0.383625	-0.449212	-0.518222	-0.641861	-0.684707	-0.640013	-0.741468	-0.784654	-0.942287	-0.842535	-0.859042
241.3	0.805729	0.63401	0.545968	0.598329	0.61585	0.550122	0.477672	0.342664	0.451347	0.390063	0.229688	0.418243	0.398752	0.310472	0.33451	0.336691	0.197034	0.230222	0.197752	0.117666	0.0871675	0.107137	0.243198	0.0992877	-0.00254829	-0.0176675	-0.0362493	-0.033686	-0.00863003	-0.0602157	-0.138155	-0.211442	-0.178193	-0.297633	-0.368133	-0.290152	-0.361093	-0.456139	-0.383407	-0.451744	-0.520797	-0.643844	-0.69099	-0.650193	-0.748238	-0.784562	-0.949894	-0.855432	-0.864868
241.2	0.807754	0.633903	0.54123	0.597522	0.614339	0.552528	0.474219	0.341427	0.448253	0.388276	0.229352	0.410685	0.40244	0.305375	0.335934	0.336068	0.194015	0.224696	0.195063	0.11486	0.0877637	0.10459	0.231633	0.0954267	-0.00463203	-0.0183378	-0.0311398	-0.0410597	-0.00649631	-0.0610877	-0.145407	-0.212857	-0.18702	-0.299116	-0.370524	-0.296411	-0.363298	-0.456155	-0.38405	-0.456255	-0.523579	-0.646982	-0.697442	-0.660481	-0.756289	-0.786308	-0.957864	-0.867122	-0.871282
241.1	0.808722	0.635116	0.538543	0.596448	0.610859	0.554193	0.471577	0.340362	0.44423	0.385505	0.230505	0.402961	0.404606	0.300214	0.337242	0.333932	0.19094	0.218686	0.190625	0.112274	0.0892963	0.103608	0.221636	0.0911671	-0.0063732	-0.0226708	-0.0269767	-0.0477188	-0.0053604	-0.0629759	-0.152772	-0.216702	-0.196559	-0.301643	-0.371472	-0.30352	-0.366274	-0.455819	-0.384495	-0.458998	-0.525496	-0.650358	-0.704242	-0.670967	-0.764042	-0.788748	-0.967696	-0.877469	-0.875274
241	0.810059	0.636541	0.536676	0.596777	0.607308	0.554441	0.468613	0.339529	0.439734	0.385066	0.232746	0.396971	0.405702	0.297998	0.338967	0.332264	0.188262	0.212516	0.185188	0.110603	0.0917838	0.103617	0.212554	0.0880064	-0.00726	-0.0249603	-0.0236025	-0.0535126	-0.0039554	-0.0642908	-0.159711	-0.219672	-0.204775	-0.304753	-0.370258	-0.309608	-0.368335	-0.454961	-0.386032	-0.460568	-0.527649	-0.653553	-0.71054	-0.679837	-0.772404	-0.791468	-0.975689	-0.887952	-0.8781
240.9	0.809631	0.638222	0.534097	0.596797	0.602709	0.554406	0.465499	0.337269	0.433736	0.385046	0.235352	0.390295	0.406851	0.296172	0.338834	0.331415	0.186027	0.207861	0.180574	0.1087	0.0934937	0.102993	0.202647	0.0852059	-0.00877137	-0.027244	-0.0201062	-0.0583228	-0.00186649	-0.066438	-0.167092	-0.220323	-0.211175	-0.307115	-0.367765	-0.315271	-0.371008	-0.454579	-0.38728	-0.462544	-0.530803	-0.65816	-0.716978	-0.688712	-0.781395	-0.795741	-0.983594	-0.900796	-0.882126
240.8	0.808749	0.638618	0.52907	0.593943	0.597998	0.554082	0.461444	0.332934	0.42699	0.382827	0.237358	0.383024	0.40783	0.292965	0.338991	0.328513	0.182874	0.203792	0.17604	0.107299	0.0958362	0.10122	0.19199	0.0803209	-0.0104844	-0.02933	-0.018952	-0.0632232	-0.00049572	-0.0691736	-0.175719	-0.221745	-0.218818	-0.307041	-0.366312	-0.321364	-0.373655	-0.454752	-0.39094	-0.46559	-0.536628	-0.662846	-0.723641	-0.699026	-0.792271	-0.8014	-0.991472	-0.914523	-0.885309
240.7	0.807176	0.638304	0.526149	0.592582	0.592311	0.553021	0.458021	0.327988	0.420224	0.380403	0.240033	0.375375	0.407887	0.291486	0.338087	0.32488	0.181636	0.200629	0.17129	0.106975	0.0982376	0.0987087	0.181317	0.0749858	-0.0113322	-0.0294675	-0.0165542	-0.0693445	0.000573201	-0.07331	-0.183265	-0.222612	-0.228514	-0.307489	-0.365618	-0.327883	-0.37643	-0.457094	-0.394444	-0.469279	-0.542463	-0.667103	-0.730778	-0.707383	-0.801711	-0.807899	-1.00015	-0.92675	-0.888353
240.6	0.806395	0.638863	0.525408	0.590693	0.588113	0.552444	0.453682	0.325461	0.413817	0.381459	0.243677	0.371585	0.408461	0.29192	0.337282	0.32065	0.180609	0.197386	0.169516	0.107333	0.101537	0.0982164	0.171903	0.069918	-0.0105512	-0.0303376	-0.0122152	-0.075679	0.00391024	-0.0778713	-0.189399	-0.224199	-0.236273	-0.307128	-0.365565	-0.33424	-0.378836	-0.460491	-0.39861	-0.472706	-0.548403	-0.670688	-0.737226	-0.715903	-0.809407	-0.814378	-1.00704	-0.940676	-0.890281
240.5	0.805656	0.638157	0.525714	0.588146	0.582761	0.550814	0.448449	0.323445	0.407432	0.381001	0.245789	0.367015	0.407843	0.290366	0.335665	0.316172	0.179888	0.194048	0.167012	0.105754	0.103533	0.0970183	0.162337	0.0667727	-0.00919895	-0.0315862	-0.00846858	-0.0821074	0.00486664	-0.082272	-0.196373	-0.22539	-0.244079	-0.305115	-0.367226	-0.341164	-0.382713	-0.464936	-0.403391	-0.476852	-0.555883	-0.675604	-0.744084	-0.726277	-0.817316	-0.819495	-1.01494	-0.954031	-0.89335
240.4	0.807161	0.637626	0.526051	0.585987	0.578883	0.547266	0.444405	0.322511	0.400772	0.380812	0.248195	0.36261	0.407163	0.290945	0.334873	0.313151	0.179913	0.191961	0.163828	0.105935	0.10541	0.096903	0.152977	0.0630814	-0.00700705	-0.032105	-0.00316961	-0.0869302	0.00668643	-0.085582	-0.203538	-0.226358	-0.251705	-0.302097	-0.368431	-0.348496	-0.38651	-0.4676	-0.408601	-0.480986	-0.56264	-0.678042	-0.750329	-0.736761	-0.826367	-0.823479	-1.02273	-0.968395	-0.896112
240.3	0.808813	0.63678	0.52689	0.583598	0.574613	0.544208	0.440618	0.324112	0.394409	0.380492	0.251572	0.357697	0.407233	0.29253	0.334575	0.309394	0.181665	0.19137	0.159731	0.107592	0.106813	0.0983605	0.144992	0.0589034	-0.00364401	-0.0334873	0.00195692	-0.0924059	0.00906723	-0.0871547	-0.209483	-0.226221	-0.258883	-0.299707	-0.368214	-0.356576	-0.387613	-0.469813	-0.414424	-0.483823	-0.568135	-0.680163	-0.757	-0.746707	-0.835802	-0.826681	-1.02981	-0.983027	-0.899433
240.2	0.811912	0.638057	0.529358	0.583129	0.57215	0.543295	0.43842	0.326868	0.389751	0.381591	0.256394	0.355091	0.407235	0.295044	0.336096	0.306326	0.184132	0.191721	0.156041	0.111667	0.109393	0.100979	0.13726	0.0560789	0.00150087	-0.032604	0.00819608	-0.0961009	0.0121941	-0.0874973	-0.21275	-0.226259	-0.264121	-0.297668	-0.366391	-0.362253	-0.387539	-0.471005	-0.419039	-0.484395	-0.572242	-0.680281	-0.762703	-0.755408	-0.845127	-0.827155	-1.0357	-0.994902	-0.903181
240.1	0.811902	0.638926	0.5323	0.581262	0.569634	0.542131	0.437123	0.329202	0.384593	0.381895	0.260517	0.352321	0.407139	0.296539	0.336983	0.304365	0.185214	0.193647	0.153039	0.114876	0.11206	0.103587	0.130607	0.0535846	0.00481706	-0.0314241	0.0141484	-0.0998645	0.0150031	-0.0893932	-0.216842	-0.226211	-0.270074	-0.296532	-0.363999	-0.368289	-0.387781	-0.472034	-0.423247	-0.485066	-0.576951	-0.681408	-0.766488	-0.763188	-0.854168	-0.829984	-1.04178	-1.00727	-0.908767
240	0.811674	0.637868	0.532799	0.57911	0.566752	0.541116	0.43493	0.330801	0.379245	0.379753	0.26448	0.349962	0.408084	0.297783	0.339458	0.302191	0.188158	0.198099	0.150274	0.118446	0.115226	0.105492	0.124451	0.0505046	0.00880077	-0.0301314	0.019699	-0.102196	0.0177417	-0.0898609	-0.220322	-0.226749	-0.275295	-0.294436	-0.362268	-0.376007	-0.387526	-0.474814	-0.429189	-0.485242	-0.582527	-0.684059	-0.769544	-0.771234	-0.863031	-0.833467	-1.04739	-1.01959	-0.913283
239.9	0.811161	0.635986	0.532919	0.578444	0.563247	0.539301	0.433143	0.330739	0.375	0.377317	0.269399	0.347129	0.408587	0.29962	0.340876	0.300741	0.191423	0.200148	0.148269	0.12075	0.119033	0.10761	0.11901	0.0489942	0.0113588	-0.029278	0.0269381	-0.106773	0.0193916	-0.0906202	-0.222202	-0.227189	-0.279628	-0.292384	-0.362469	-0.383769	-0.386604	-0.477944	-0.434691	-0.485476	-0.588376	-0.688284	-0.77323	-0.777497	-0.872021	-0.83786	-1.05469	-1.03182	-0.918882
239.8	0.810509	0.635305	0.534128	0.576834	0.559415	0.536528	0.430006	0.329902	0.369462	0.374449	0.274469	0.344474	0.409697	0.301902	0.341647	0.297954	0.193912	0.202932	0.14774	0.121628	0.122468	0.109492	0.114251	0.0475562	0.0139011	-0.0295864	0.0322962	-0.111936	0.0205941	-0.0908645	-0.224679	-0.227466	-0.283439	-0.289553	-0.363698	-0.392684	-0.385468	-0.481402	-0.44062	-0.486485	-0.595202	-0.692394	-0.778573	-0.784659	-0.88038	-0.843572	-1.06122	-1.04471	-0.925547
239.7	0.813427	0.636871	0.538939	0.578532	0.55704	0.535175	0.430837	0.331431	0.365412	0.371848	0.281019	0.34254	0.412657	0.304653	0.344367	0.296815	0.197622	0.207445	0.147336	0.122942	0.127875	0.111947	0.112774	0.0486235	0.0177414	-0.0291496	0.0369945	-0.116526	0.0246903	-0.0904901	-0.224833	-0.225041	-0.284537	-0.285059	-0.362702	-0.396541	-0.384566	-0.482791	-0.44476	-0.488224	-0.59986	-0.693642	-0.782204	-0.790083	-0.887212	-0.846472	-1.06651	-1.05516	-0.929583
239.6	0.815392	0.638559	0.545503	0.580863	0.554249	0.533376	0.431742	0.333717	0.362145	0.369611	0.286939	0.341099	0.416909	0.307091	0.347825	0.29662	0.202144	0.212043	0.146054	0.123463	0.132436	0.115135	0.110831	0.0500937	0.0212749	-0.0299292	0.0421203	-0.120725	0.029738	-0.0885621	-0.22432	-0.222592	-0.284383	-0.279349	-0.360906	-0.400879	-0.38431	-0.484826	-0.447708	-0.489427	-0.604048	-0.696577	-0.785179	-0.795914	-0.895253	-0.850213	-1.07077	-1.06457	-0.935936
239.5	0.820356	0.64247	0.554052	0.585083	0.553137	0.534277	0.434573	0.338265	0.363125	0.370771	0.295558	0.344646	0.423697	0.31195	0.354996	0.298524	0.208296	0.219849	0.148285	0.127482	0.140002	0.119574	0.112275	0.0556649	0.0277495	-0.0274516	0.0504252	-0.121622	0.0374919	-0.0819793	-0.220993	-0.21621	-0.281378	-0.271197	-0.355329	-0.403377	-0.380633	-0.483954	-0.448193	-0.488277	-0.604353	-0.697472	-0.785975	-0.79866	-0.899327	-0.85257	-1.07254	-1.06956	-0.940313
239.4	0.826405	0.647589	0.563701	0.590551	0.553823	0.536071	0.438418	0.345251	0.365504	0.373219	0.307407	0.34947	0.431069	0.317023	0.363716	0.300612	0.216098	0.229053	0.15171	0.133065	0.148956	0.125437	0.114797	0.0628377	0.035224	-0.023183	0.0593197	-0.121542	0.0460234	-0.075054	-0.215764	-0.208168	-0.279567	-0.262245	-0.348342	-0.40489	-0.37642	-0.482068	-0.448032	-0.486885	-0.602897	-0.696055	-0.784407	-0.799615	-0.901944	-0.853637	-1.0747	-1.07274	-0.944253
239.3	0.832132	0.651715	0.571823	0.595884	0.554506	0.537475	0.442652	0.352111	0.367504	0.375835	0.318344	0.353984	0.439699	0.323569	0.373058	0.30336	0.224397	0.23748	0.15646	0.139957	0.158204	0.13124	0.116836	0.0689974	0.0435957	-0.0181797	0.0681714	-0.122159	0.0540177	-0.0672869	-0.212093	-0.200895	-0.277284	-0.252886	-0.34205	-0.406712	-0.373577	-0.480857	-0.449504	-0.486068	-0.602257	-0.695259	-0.783399	-0.801392	-0.904662	-0.854632	-1.0764	-1.07527	-0.948347
239.2	0.837336	0.656049	0.580896	0.602083	0.554674	0.538507	0.44761	0.357212	0.369498	0.377055	0.329729	0.35848	0.446845	0.329416	0.381362	0.305504	0.233929	0.245735	0.160697	0.146211	0.166491	0.137968	0.119558	0.0766403	0.0510284	-0.0134989	0.0783469	-0.121267	0.0607844	-0.0602833	-0.208428	-0.19364	-0.274258	-0.24446	-0.335398	-0.409283	-0.371533	-0.479115	-0.450106	-0.483809	-0.600756	-0.695439	-0.783697	-0.803837	-0.907549	-0.856875	-1.07893	-1.0798	-0.951775
239.1	0.843002	0.660381	0.589646	0.608511	0.55435	0.538206	0.452019	0.361446	0.370263	0.377794	0.339495	0.362116	0.453649	0.33289	0.389013	0.307603	0.241723	0.249736	0.166015	0.151107	0.173346	0.143602	0.122883	0.0840816	0.0559016	-0.00976809	0.0872257	-0.121959	0.0676179	-0.0553421	-0.205361	-0.188444	-0.272075	-0.235554	-0.330251	-0.413252	-0.371164	-0.479035	-0.451848	-0.48234	-0.599376	-0.697757	-0.785231	-0.805668	-0.911355	-0.86198	-1.08236	-1.08519	-0.956636
239	0.847795	0.665645	0.600311	0.616547	0.553891	0.540248	0.457972	0.366898	0.370983	0.380501	0.350492	0.367816	0.460014	0.339515	0.398275	0.311299	0.250229	0.256781	0.172558	0.156219	0.180023	0.14996	0.128451	0.0921024	0.0615134	-0.00514889	0.0970211	-0.121727	0.0742767	-0.0488038	-0.200449	-0.183238	-0.269	-0.225477	-0.324726	-0.41442	-0.36992	-0.477659	-0.452879	-0.479163	-0.598144	-0.699198	-0.786723	-0.805948	-0.913592	-0.866023	-1.08577	-1.08984	-0.961182
238.9	0.851507	0.670216	0.611417	0.623346	0.552393	0.541236	0.464227	0.370413	0.371224	0.381963	0.361436	0.373425	0.46377	0.343559	0.406253	0.313765	0.256512	0.26345	0.177822	0.159204	0.185291	0.155773	0.134036	0.0981143	0.0673975	-0.00196189	0.105002	-0.122114	0.0798056	-0.0438098	-0.196219	-0.178042	-0.266307	-0.21547	-0.320623	-0.416843	-0.371116	-0.47775	-0.455584	-0.477436	-0.596843	-0.701765	-0.789817	-0.80853	-0.918069	-0.87161	-1.09026	-1.09568	-0.96677
238.8	0.856744	0.675435	0.622667	0.628816	0.549757	0.543299	0.470294	0.37492	0.372643	0.38337	0.371568	0.379085	0.467666	0.348519	0.413704	0.316999	0.262418	0.269883	0.182755	0.161953	0.190609	0.161533	0.140274	0.104439	0.071365	0.0012782	0.111864	-0.11973	0.0857672	-0.0394789	-0.189986	-0.172389	-0.263549	-0.204505	-0.315042	-0.419862	-0.372874	-0.478253	-0.458311	-0.475658	-0.597234	-0.703926	-0.793516	-0.809682	-0.923523	-0.877081	-1.09306	-1.10099	-0.974316
238.7	0.862801	0.680064	0.632636	0.635812	0.547972	0.54504	0.476674	0.379277	0.374817	0.386226	0.380387	0.385904	0.472094	0.354025	0.420477	0.319381	0.268943	0.276694	0.187766	0.164625	0.19574	0.16724	0.14525	0.110702	0.0762768	0.0062273	0.117624	-0.117291	0.0904575	-0.0343251	-0.182606	-0.166559	-0.260235	-0.195298	-0.309335	-0.42065	-0.373977	-0.478952	-0.460689	-0.473089	-0.597322	-0.70601	-0.797481	-0.812203	-0.92808	-0.883754	-1.09653	-1.1069	-0.982444
238.6	0.87118	0.684804	0.642779	0.644055	0.548552	0.54814	0.48316	0.385732	0.379732	0.390165	0.391043	0.393932	0.478564	0.361704	0.429279	0.323619	0.276446	0.283961	0.194308	0.169053	0.203846	0.173902	0.151159	0.118824	0.0826522	0.0128717	0.125636	-0.113437	0.0971781	-0.0269988	-0.17565	-0.15866	-0.256837	-0.185806	-0.302631	-0.420919	-0.37284	-0.479442	-0.46308	-0.470954	-0.596445	-0.707293	-0.800442	-0.813821	-0.932473	-0.888524	-1.09732	-1.11165	-0.990603
238.5	0.8807	0.692134	0.653543	0.653884	0.550303	0.553373	0.491351	0.393479	0.385609	0.394028	0.40232	0.401059	0.486934	0.369877	0.440071	0.329088	0.285735	0.291485	0.20377	0.175213	0.213783	0.182713	0.157714	0.127208	0.0891541	0.0196528	0.135589	-0.108788	0.103123	-0.0185923	-0.1676	-0.151353	-0.253116	-0.175225	-0.295169	-0.421072	-0.371656	-0.47914	-0.462648	-0.4687	-0.59451	-0.708197	-0.804765	-0.814524	-0.935726	-0.891231	-1.0981	-1.11305	-0.998282
238.4	0.890784	0.700536	0.666226	0.666287	0.553603	0.560183	0.501733	0.404557	0.392847	0.397901	0.415631	0.410383	0.496566	0.380211	0.452036	0.334226	0.29647	0.299353	0.214744	0.182295	0.226217	0.193084	0.167639	0.137588	0.0970965	0.0278748	0.14708	-0.102349	0.109728	-0.0094622	-0.157248	-0.144166	-0.248583	-0.165302	-0.285761	-0.420817	-0.369025	-0.477667	-0.462669	-0.465419	-0.590743	-0.709864	-0.806829	-0.812856	-0.936257	-0.892411	-1.0991	-1.11404	-1.00444
238.3	0.902755	0.710543	0.681822	0.681977	0.558578	0.568886	0.513821	0.419687	0.402545	0.404866	0.430068	0.421549	0.508038	0.392208	0.465838	0.34189	0.308093	0.307194	0.228894	0.190399	0.239712	0.205424	0.179493	0.152029	0.105627	0.0352521	0.161647	-0.0945684	0.118365	0.00124627	-0.144607	-0.135981	-0.241288	-0.155735	-0.273351	-0.418171	-0.365911	-0.474935	-0.460468	-0.46111	-0.585261	-0.710681	-0.807828	-0.808996	-0.934679	-0.893329	-1.09857	-1.11252	-1.0101
238.2	0.913284	0.719669	0.694802	0.694782	0.564865	0.577918	0.524691	0.433376	0.411516	0.412257	0.442256	0.431578	0.520202	0.402657	0.478038	0.349419	0.318809	0.313377	0.24275	0.196412	0.251118	0.216854	0.189825	0.166541	0.112506	0.0399469	0.176427	-0.0880353	0.124292	0.0111124	-0.133646	-0.129485	-0.234068	-0.145723	-0.262772	-0.416151	-0.362853	-0.472308	-0.458823	-0.457251	-0.580478	-0.71266	-0.810703	-0.806585	-0.936395	-0.89469	-1.09982	-1.11296	-1.01622
238.1	0.921247	0.727322	0.706893	0.706421	0.568715	0.585487	0.535272	0.444651	0.418544	0.416762	0.452764	0.439759	0.53173	0.412532	0.489647	0.356623	0.32813	0.319732	0.254115	0.200853	0.261108	0.22565	0.198029	0.178543	0.116687	0.0433921	0.188739	-0.082642	0.128021	0.0182364	-0.124396	-0.124688	-0.227937	-0.137599	-0.25329	-0.414459	-0.362859	-0.470973	-0.459666	-0.455304	-0.577321	-0.715792	-0.815448	-0.805295	-0.940306	-0.898162	-1.10328	-1.11433	-1.02379
238	0.93068	0.735597	0.721008	0.718528	0.57502	0.594084	0.548802	0.456861	0.424534	0.423058	0.465216	0.449736	0.544693	0.424004	0.502218	0.36445	0.337963	0.327048	0.26588	0.206767	0.273115	0.23556	0.207702	0.190144	0.120284	0.0480192	0.201656	-0.0751863	0.133069	0.0251931	-0.114664	-0.119991	-0.222689	-0.13005	-0.242293	-0.41078	-0.361538	-0.469078	-0.461487	-0.453152	-0.573836	-0.718189	-0.819519	-0.801907	-0.943681	-0.901057	-1.10568	-1.11577	-1.03041
237.9	0.938681	0.744315	0.733358	0.73122	0.581556	0.60447	0.561897	0.469071	0.432298	0.429945	0.477226	0.460666	0.558157	0.435196	0.513821	0.373298	0.347664	0.33572	0.27787	0.2116	0.284418	0.245651	0.21694	0.203917	0.123574	0.0531846	0.212607	-0.0674502	0.13755	0.0331068	-0.103347	-0.113597	-0.217095	-0.124152	-0.230828	-0.405187	-0.359077	-0.468486	-0.464355	-0.450531	-0.571767	-0.720822	-0.824277	-0.800667	-0.946741	-0.9054	-1.10831	-1.11726	-1.03653
237.8	0.94824	0.752865	0.744584	0.744077	0.589536	0.614923	0.575309	0.480179	0.440261	0.437882	0.489601	0.472835	0.572995	0.447181	0.526305	0.382086	0.357848	0.343984	0.290417	0.215452	0.295488	0.254539	0.226423	0.21865	0.127262	0.0598394	0.223858	-0.0587612	0.142737	0.0417409	-0.0917436	-0.10743	-0.210656	-0.117338	-0.220321	-0.398272	-0.356872	-0.467545	-0.466674	-0.449793	-0.570899	-0.724458	-0.828995	-0.798199	-0.949927	-0.909869	-1.11044	-1.11936	-1.04258
237.7	0.957799	0.758679	0.75466	0.754504	0.595055	0.623669	0.58667	0.490982	0.447509	0.444136	0.498958	0.483704	0.587101	0.457813	0.534963	0.389337	0.366293	0.351616	0.303046	0.217406	0.30563	0.262073	0.23252	0.23234	0.129685	0.0647389	0.233621	-0.0512488	0.145967	0.0487844	-0.0815497	-0.102122	-0.20718	-0.110731	-0.211407	-0.394041	-0.356504	-0.468183	-0.469314	-0.452701	-0.572569	-0.729574	-0.836234	-0.796993	-0.95404	-0.916002	-1.1153	-1.12324	-1.05103
237.6	0.969111	0.766246	0.765841	0.766998	0.602174	0.634412	0.599072	0.503642	0.457068	0.450712	0.508854	0.496489	0.602434	0.46881	0.54581	0.396693	0.375932	0.360887	0.3168	0.22165	0.316919	0.271812	0.238503	0.247003	0.134941	0.070841	0.244363	-0.0420445	0.148915	0.0584536	-0.0700862	-0.0974222	-0.202622	-0.102544	-0.202613	-0.38849	-0.35686	-0.467547	-0.471476	-0.455786	-0.573446	-0.732698	-0.842819	-0.796166	-0.956328	-0.920943	-1.11857	-1.12581	-1.05785
237.5	0.979146	0.774813	0.778813	0.779692	0.610219	0.646062	0.611199	0.517168	0.466566	0.458421	0.518608	0.509254	0.617347	0.480973	0.555842	0.40503	0.385328	0.367821	0.330303	0.224628	0.3267	0.282023	0.243164	0.263155	0.139819	0.0774002	0.255751	-0.0325345	0.15054	0.0675303	-0.059567	-0.0936991	-0.197308	-0.0951858	-0.193649	-0.382086	-0.357323	-0.465058	-0.472865	-0.458186	-0.572851	-0.736284	-0.851784	-0.795034	-0.957925	-0.92509	-1.1223	-1.12909	-1.06678
237.4	0.991936	0.785845	0.792789	0.79213	0.619837	0.659696	0.624377	0.533531	0.477373	0.46721	0.529118	0.522165	0.63492	0.493704	0.56813	0.416971	0.393658	0.377607	0.346053	0.230048	0.337237	0.292472	0.250028	0.279198	0.146355	0.0846796	0.267669	-0.0198919	0.153756	0.0791017	-0.0492463	-0.0890864	-0.1908	-0.0856945	-0.182602	-0.376201	-0.358431	-0.459261	-0.471815	-0.458998	-0.572643	-0.738083	-0.860359	-0.793986	-0.959756	-0.927072	-1.12335	-1.13211	-1.0739
237.3	1.00382	0.797999	0.804783	0.805119	0.628924	0.67335	0.637652	0.549587	0.488654	0.47602	0.539986	0.534043	0.652697	0.506515	0.581544	0.430327	0.403343	0.387402	0.360229	0.237426	0.347699	0.301999	0.255841	0.294557	0.152652	0.0928428	0.277873	-0.00573029	0.156592	0.0911288	-0.0387379	-0.0842151	-0.184736	-0.0774172	-0.169711	-0.369894	-0.359067	-0.455187	-0.471366	-0.460806	-0.573411	-0.740522	-0.867356	-0.792498	-0.963199	-0.929143	-1.12453	-1.13453	-1.08124
237.2	1.01305	0.808055	0.814969	0.81604	0.636776	0.686182	0.648255	0.563004	0.498145	0.484427	0.550057	0.545283	0.668672	0.518474	0.592329	0.441399	0.410842	0.396085	0.373695	0.244237	0.357042	0.311698	0.259703	0.307888	0.157734	0.10043	0.288036	0.00945952	0.158763	0.100952	-0.0300881	-0.0823248	-0.179914	-0.0718132	-0.157755	-0.365789	-0.360676	-0.452009	-0.471906	-0.463306	-0.576455	-0.743905	-0.875185	-0.792488	-0.967243	-0.934919	-1.12722	-1.13966	-1.09152
237.1	1.02334	0.818422	0.823789	0.826832	0.644296	0.700914	0.659377	0.574409	0.50835	0.493081	0.561549	0.556058	0.683124	0.530366	0.60214	0.451468	0.417056	0.405139	0.388713	0.251169	0.366604	0.32115	0.263984	0.321907	0.162361	0.108576	0.29698	0.0243296	0.160764	0.109988	-0.0209542	-0.0805465	-0.174984	-0.0656875	-0.147197	-0.361436	-0.36287	-0.448398	-0.472376	-0.467254	-0.580654	-0.745659	-0.882841	-0.791655	-0.971728	-0.943042	-1.1309	-1.14456	-1.10091
237	1.0332	0.829872	0.83318	0.83851	0.653839	0.714696	0.670987	0.584762	0.517893	0.501772	0.573195	0.566527	0.697206	0.543428	0.612114	0.462186	0.423348	0.414305	0.402487	0.257258	0.376366	0.331596	0.268207	0.33565	0.167358	0.116999	0.304291	0.0397548	0.163118	0.117386	-0.0108455	-0.0801082	-0.169231	-0.0587778	-0.137826	-0.355355	-0.365681	-0.446261	-0.473126	-0.471232	-0.585368	-0.747475	-0.890571	-0.791482	-0.976841	-0.951043	-1.13543	-1.15047	-1.10935
236.9	1.04375	0.841743	0.842266	0.851608	0.663911	0.729126	0.681916	0.59415	0.528242	0.511861	0.584962	0.578077	0.713207	0.55911	0.622499	0.473574	0.430144	0.423517	0.418054	0.264418	0.388017	0.342457	0.273284	0.349551	0.173341	0.124541	0.313355	0.0546098	0.167197	0.126891	-0.000625473	-0.0783069	-0.162421	-0.0512006	-0.127748	-0.350298	-0.367058	-0.444199	-0.473447	-0.474866	-0.590026	-0.749145	-0.89981	-0.792318	-0.980981	-0.958741	-1.13834	-1.15644	-1.11713
236.8	1.05604	0.85646	0.853578	0.865421	0.673181	0.744757	0.693177	0.605232	0.540036	0.524534	0.597511	0.59089	0.728153	0.574942	0.633646	0.486307	0.438323	0.434448	0.434662	0.272049	0.399723	0.353819	0.279501	0.364813	0.18129	0.133307	0.321946	0.0707243	0.170898	0.13729	0.0105274	-0.0755441	-0.154892	-0.0433543	-0.11669	-0.343568	-0.366877	-0.44084	-0.472888	-0.477611	-0.593877	-0.749682	-0.908029	-0.792144	-0.983172	-0.966498	-1.14017	-1.16173	-1.12398
236.7	1.06859	0.871419	0.865234	0.879884	0.6855	0.75938	0.703858	0.62052	0.552808	0.538496	0.609114	0.605784	0.744942	0.591909	0.645377	0.499524	0.444836	0.44513	0.451307	0.280847	0.411271	0.365397	0.286709	0.380453	0.19031	0.142906	0.330161	0.0862087	0.176076	0.147692	0.021769	-0.0720721	-0.147038	-0.0347992	-0.104707	-0.335596	-0.366936	-0.437469	-0.4715	-0.482061	-0.596692	-0.749621	-0.914216	-0.790586	-0.984678	-0.972424	-1.14073	-1.16596	-1.13149
236.6	1.0803	0.885873	0.876873	0.892436	0.698761	0.774665	0.715068	0.634965	0.565565	0.5524	0.619725	0.621675	0.761084	0.610241	0.657037	0.512684	0.452624	0.457901	0.467013	0.288962	0.422213	0.376375	0.293391	0.395156	0.200042	0.151364	0.338882	0.102654	0.181323	0.157653	0.0320969	-0.0678531	-0.138716	-0.0278457	-0.0926552	-0.327389	-0.367719	-0.434307	-0.470791	-0.487402	-0.599831	-0.749044	-0.920821	-0.790628	-0.985818	-0.976493	-1.14056	-1.16951	-1.13902
236.5	1.09482	0.900803	0.888919	0.904461	0.71358	0.791363	0.726752	0.649621	0.580584	0.568325	0.629964	0.636436	0.778728	0.628358	0.669481	0.525881	0.461097	0.471156	0.483548	0.298772	0.433198	0.387795	0.300165	0.407838	0.2103	0.159999	0.347039	0.121076	0.186571	0.16831	0.0425548	-0.0641706	-0.129862	-0.0208047	-0.0798383	-0.318661	-0.367875	-0.43056	-0.469524	-0.492505	-0.601672	-0.748221	-0.925529	-0.789004	-0.989721	-0.979952	-1.14023	-1.17206	-1.14504
236.4	1.10835	0.915637	0.900719	0.916994	0.729079	0.807277	0.737972	0.66361	0.595479	0.585098	0.639522	0.650803	0.796621	0.648006	0.682413	0.538689	0.471124	0.484134	0.499716	0.310503	0.445823	0.399517	0.304688	0.421642	0.220994	0.169036	0.355296	0.13911	0.190428	0.179155	0.0526007	-0.0615686	-0.120397	-0.0157404	-0.067101	-0.310518	-0.366295	-0.42648	-0.468187	-0.496906	-0.603946	-0.749248	-0.930502	-0.787237	-0.993265	-0.985192	-1.1401	-1.17385	-1.15121
236.3	1.12058	0.928148	0.911343	0.929683	0.745609	0.822322	0.749316	0.676826	0.610482	0.601616	0.650567	0.665224	0.814656	0.667048	0.695776	0.550577	0.482079	0.497647	0.515887	0.323835	0.457211	0.411669	0.309764	0.43467	0.231286	0.179154	0.365357	0.155599	0.193904	0.189592	0.0618973	-0.0599319	-0.11148	-0.0126793	-0.0551582	-0.301223	-0.364064	-0.423267	-0.467236	-0.501969	-0.605731	-0.750142	-0.935904	-0.787797	-0.995679	-0.990704	-1.14129	-1.17719	-1.15688
236.2	1.13318	0.941375	0.923362	0.942294	0.761686	0.838569	0.761751	0.691323	0.625786	0.618245	0.661728	0.680366	0.831586	0.685251	0.709376	0.563019	0.494861	0.512448	0.53147	0.3382	0.46756	0.425051	0.317683	0.448696	0.240241	0.190074	0.375374	0.172898	0.198318	0.198881	0.0715781	-0.0568984	-0.102074	-0.00847417	-0.0438362	-0.292697	-0.361958	-0.418701	-0.465837	-0.50601	-0.60736	-0.748897	-0.941037	-0.788103	-0.999008	-0.99522	-1.1422	-1.18117	-1.16093
236.1	1.14405	0.954949	0.934621	0.954039	0.776925	0.853465	0.77336	0.704729	0.638394	0.63433	0.671155	0.694749	0.846993	0.702147	0.720913	0.575293	0.506378	0.526027	0.545974	0.350644	0.475798	0.437292	0.323713	0.459916	0.248851	0.201548	0.382491	0.187966	0.201888	0.206325	0.0824869	-0.0556422	-0.093023	-0.00444337	-0.0342397	-0.282531	-0.362736	-0.414809	-0.465406	-0.511623	-0.610413	-0.749406	-0.948027	-0.789668	-1.00336	-1.00102	-1.14545	-1.18745	-1.16646
236	1.15484	0.969651	0.948171	0.967483	0.793794	0.868665	0.7862	0.719778	0.652408	0.652353	0.681538	0.712827	0.862961	0.72079	0.732663	0.587126	0.51922	0.542729	0.561946	0.363767	0.48436	0.44982	0.330613	0.472853	0.25903	0.212556	0.391282	0.203155	0.207451	0.214899	0.0953096	-0.0528502	-0.0827419	-0.000881019	-0.0257192	-0.271718	-0.362105	-0.409153	-0.464861	-0.516336	-0.61403	-0.74782	-0.953782	-0.791605	-1.0062	-1.00692	-1.14699	-1.19512	-1.17261
235.9	1.16626	0.984034	0.962598	0.979456	0.810769	0.884151	0.79898	0.734779	0.667749	0.670158	0.690399	0.73116	0.878709	0.738209	0.745221	0.599788	0.530448	0.560179	0.576874	0.376631	0.491877	0.461497	0.33831	0.485572	0.269339	0.223718	0.398717	0.216812	0.212109	0.22422	0.106989	-0.0499652	-0.0734007	0.00326179	-0.0183598	-0.261117	-0.362121	-0.403969	-0.463536	-0.521235	-0.618523	-0.745661	-0.958233	-0.795534	-1.01125	-1.01246	-1.14867	-1.20154	-1.17923
235.8	1.17724	0.99796	0.976193	0.989281	0.827501	0.897832	0.811415	0.748624	0.683791	0.686254	0.699582	0.749007	0.89263	0.755512	0.755951	0.612572	0.541533	0.578446	0.589459	0.38883	0.498853	0.472418	0.344661	0.495978	0.28122	0.235738	0.404185	0.230331	0.216369	0.234067	0.118325	-0.0471933	-0.065756	0.00625537	-0.0123438	-0.253022	-0.363315	-0.3997	-0.464063	-0.527774	-0.624155	-0.744888	-0.963326	-0.800085	-1.01786	-1.0174	-1.15156	-1.20857	-1.18771
235.7	1.19084	1.01404	0.991691	1.00063	0.845046	0.912479	0.825405	0.764499	0.702616	0.7038	0.712007	0.767386	0.908039	0.773175	0.769339	0.62599	0.554136	0.598835	0.603672	0.402985	0.508839	0.48618	0.353954	0.507855	0.295127	0.25047	0.409068	0.245175	0.223439	0.245525	0.132273	-0.0422763	-0.0558152	0.00894898	-0.00276961	-0.244395	-0.362641	-0.393108	-0.464475	-0.532421	-0.629517	-0.741982	-0.965575	-0.803927	-1.02348	-1.02062	-1.15202	-1.21454	-1.19466
235.6	1.20712	1.03277	1.00846	1.01526	0.863865	0.928999	0.841818	0.781694	0.725036	0.722404	0.727622	0.785958	0.926269	0.791716	0.783508	0.641196	0.569735	0.619224	0.620541	0.420744	0.521243	0.501914	0.36492	0.524529	0.310169	0.266778	0.41631	0.262525	0.232426	0.259928	0.149405	-0.0348233	-0.0444768	0.0123262	0.00882959	-0.234337	-0.359073	-0.384625	-0.462215	-0.533957	-0.633921	-0.737516	-0.96528	-0.807934	-1.02592	-1.02032	-1.15078	-1.21583	-1.20021
235.5	1.22465	1.05173	1.0236	1.02956	0.882478	0.947394	0.856889	0.799027	0.748172	0.740248	0.742633	0.804017	0.944731	0.809999	0.797356	0.656496	0.585222	0.638971	0.637327	0.43948	0.532332	0.517309	0.374775	0.541147	0.326196	0.283419	0.422949	0.277702	0.241335	0.275128	0.165048	-0.0274769	-0.030029	0.014211	0.0196586	-0.22541	-0.35496	-0.375936	-0.458674	-0.534307	-0.637636	-0.732486	-0.965228	-0.812981	-1.02823	-1.02274	-1.14898	-1.21635	-1.20517
235.4	1.24353	1.07276	1.04232	1.04352	0.901568	0.966414	0.873017	0.816893	0.770836	0.75969	0.759463	0.823194	0.964277	0.828293	0.813245	0.672953	0.602098	0.658925	0.655505	0.459416	0.54503	0.533718	0.386592	0.55895	0.343013	0.301779	0.432366	0.294099	0.251139	0.290714	0.180555	-0.0209249	-0.0137816	0.0195234	0.0298262	-0.217704	-0.350137	-0.366514	-0.453638	-0.533981	-0.640038	-0.728277	-0.96429	-0.815771	-1.02819	-1.02354	-1.14626	-1.21597	-1.20982
235.3	1.26054	1.09558	1.0618	1.05864	0.921477	0.985133	0.888364	0.833978	0.793058	0.779858	0.777592	0.842708	0.984069	0.845582	0.828048	0.690917	0.617653	0.680369	0.674147	0.480894	0.557519	0.550864	0.397783	0.576477	0.360159	0.319743	0.442277	0.309389	0.259923	0.304824	0.196921	-0.0139944	0.00246112	0.0250429	0.0399341	-0.209558	-0.345706	-0.3584	-0.448637	-0.532887	-0.641466	-0.720945	-0.962236	-0.819565	-1.02881	-1.02506	-1.14567	-1.21514	-1.21523
235.2	1.27784	1.11902	1.08165	1.07518	0.942494	1.00394	0.904132	0.850359	0.816181	0.799903	0.797445	0.863185	1.00282	0.864117	0.843382	0.709271	0.632604	0.701678	0.693126	0.503145	0.570199	0.567417	0.412143	0.594132	0.376753	0.337211	0.451447	0.323552	0.269833	0.318747	0.212237	-0.00567476	0.0196953	0.0303888	0.048464	-0.200694	-0.341731	-0.349597	-0.443709	-0.529473	-0.641395	-0.713063	-0.959511	-0.825429	-1.02914	-1.02777	-1.14403	-1.2165	-1.219
235.1	1.29402	1.14193	1.10026	1.08862	0.963204	1.02172	0.919116	0.86554	0.838545	0.819385	0.81729	0.88172	1.02018	0.881829	0.858418	0.727246	0.645959	0.722518	0.708724	0.523305	0.580551	0.581471	0.425406	0.610491	0.393013	0.35287	0.458764	0.336501	0.279443	0.330742	0.226129	0.00281768	0.0353771	0.0342601	0.0567052	-0.193725	-0.337892	-0.342334	-0.441298	-0.525925	-0.642597	-0.70587	-0.958825	-0.83231	-1.0322	-1.03136	-1.14331	-1.22071	-1.22456
235	1.31122	1.16297	1.11744	1.0998	0.982083	1.03706	0.932407	0.879504	0.859717	0.838311	0.837651	0.900519	1.03695	0.897847	0.874043	0.745969	0.657599	0.743285	0.722291	0.543662	0.590379	0.594295	0.438211	0.623943	0.407779	0.368331	0.464286	0.348239	0.290262	0.341623	0.239603	0.0114198	0.0485386	0.036289	0.0633188	-0.186024	-0.335232	-0.337347	-0.439624	-0.524338	-0.644754	-0.699682	-0.957085	-0.841248	-1.03632	-1.03573	-1.14498	-1.22438	-1.23061
234.9	1.32972	1.18567	1.13719	1.11278	1.00237	1.05419	0.947919	0.893672	0.883291	0.85751	0.858926	0.921444	1.05212	0.915589	0.889828	0.764543	0.670769	0.763543	0.736021	0.56404	0.601112	0.609439	0.45253	0.63789	0.424166	0.383482	0.470105	0.361518	0.302299	0.353644	0.253155	0.0218582	0.063586	0.0377856	0.0700525	-0.175498	-0.329353	-0.333481	-0.438111	-0.521126	-0.644231	-0.692392	-0.953767	-0.850117	-1.03903	-1.03933	-1.14665	-1.22668	-1.2361
234.8	1.35065	1.20701	1.15783	1.12651	1.0222	1.0715	0.964601	0.909656	0.907173	0.878022	0.879828	0.942537	1.06736	0.9326	0.904941	0.782457	0.684577	0.785439	0.751352	0.583531	0.61124	0.624817	0.468806	0.653114	0.442201	0.398508	0.477934	0.375196	0.315211	0.366213	0.266104	0.0333582	0.078961	0.0408735	0.0764332	-0.163997	-0.323104	-0.326911	-0.435102	-0.516287	-0.642614	-0.684553	-0.951402	-0.860144	-1.04	-1.04144	-1.14765	-1.2294	-1.24182
234.7	1.37136	1.22822	1.17852	1.14216	1.04303	1.08977	0.981691	0.926736	0.933067	0.899955	0.900039	0.963911	1.08244	0.950877	0.921487	0.800905	0.700027	0.80769	0.767493	0.603962	0.620431	0.64048	0.48643	0.667612	0.461505	0.413618	0.484891	0.388103	0.329792	0.379743	0.279996	0.0455805	0.0956849	0.0450615	0.0831629	-0.152654	-0.315811	-0.320735	-0.43195	-0.509454	-0.639866	-0.677352	-0.948598	-0.870104	-1.04158	-1.04268	-1.14913	-1.23171	-1.24639
234.6	1.38997	1.249	1.19933	1.15748	1.06368	1.10651	0.998969	0.94365	0.957227	0.922201	0.918166	0.984012	1.09747	0.967935	0.936783	0.819921	0.715495	0.827792	0.782556	0.623439	0.629509	0.655501	0.50411	0.681713	0.480126	0.427439	0.493858	0.40113	0.342052	0.39136	0.292935	0.0570727	0.111566	0.0482572	0.0906979	-0.143012	-0.30966	-0.313796	-0.429089	-0.502086	-0.638222	-0.670895	-0.946546	-0.879966	-1.04518	-1.04384	-1.15195	-1.23508	-1.25319
234.5	1.40804	1.26967	1.22107	1.17279	1.08455	1.12416	1.01648	0.962629	0.981575	0.942902	0.936871	1.00352	1.11254	0.983652	0.951546	0.838353	0.73164	0.847204	0.797782	0.642687	0.638687	0.671083	0.522736	0.695544	0.497848	0.440064	0.502378	0.413405	0.354227	0.403157	0.304237	0.0702062	0.127675	0.0497714	0.0990044	-0.134758	-0.305008	-0.306713	-0.426408	-0.493979	-0.637355	-0.665541	-0.945994	-0.890194	-1.04902	-1.04573	-1.15589	-1.24001	-1.26185
234.4	1.42632	1.29156	1.24424	1.18806	1.10616	1.14246	1.03596	0.983614	1.0058	0.962822	0.956764	1.02349	1.12879	0.999578	0.967422	0.858083	0.747883	0.867792	0.813008	0.662477	0.646649	0.686917	0.543135	0.709348	0.515757	0.453154	0.512386	0.424948	0.366604	0.415387	0.316804	0.0818142	0.145844	0.0503113	0.106606	-0.126416	-0.298987	-0.299281	-0.423384	-0.484498	-0.636041	-0.660898	-0.945064	-0.89971	-1.05312	-1.04734	-1.16036	-1.24408	-1.26968
234.3	1.44431	1.3117	1.26683	1.20374	1.12941	1.16088	1.05536	1.00436	1.02841	0.980762	0.976724	1.04274	1.14525	1.01501	0.981567	0.877034	0.763523	0.88671	0.827424	0.681376	0.654843	0.701346	0.564339	0.722285	0.531478	0.465245	0.522412	0.435838	0.379894	0.426385	0.329618	0.0928946	0.16326	0.0494912	0.113859	-0.117993	-0.292908	-0.292073	-0.421262	-0.474197	-0.63475	-0.656128	-0.94507	-0.909224	-1.05824	-1.04966	-1.16586	-1.24889	-1.27791
234.2	1.46286	1.33154	1.28796	1.22025	1.1497	1.17904	1.07469	1.02278	1.05037	0.998969	0.997214	1.06081	1.16156	1.02911	0.995917	0.896334	0.779205	0.906038	0.841403	0.700091	0.664739	0.714684	0.585126	0.733904	0.547508	0.477575	0.532215	0.445825	0.39387	0.437604	0.342798	0.103929	0.180604	0.0477301	0.120191	-0.111217	-0.286044	-0.286337	-0.420634	-0.464789	-0.635359	-0.652049	-0.945343	-0.919487	-1.06399	-1.05368	-1.17337	-1.2542	-1.28518
234.1	1.47973	1.35202	1.3085	1.2386	1.16867	1.19713	1.09339	1.04076	1.07218	1.01647	1.02032	1.07956	1.17657	1.04343	1.01006	0.914742	0.795807	0.925314	0.854544	0.718367	0.6758	0.728296	0.606588	0.74564	0.563443	0.491811	0.541342	0.454867	0.408368	0.448014	0.356602	0.115875	0.198347	0.0469368	0.126515	-0.104566	-0.276291	-0.281305	-0.41942	-0.455363	-0.634785	-0.648108	-0.944312	-0.929906	-1.06986	-1.06	-1.18108	-1.26126	-1.29169
234	1.49636	1.37194	1.32923	1.25796	1.18869	1.21554	1.1127	1.05898	1.09378	1.03398	1.04487	1.09927	1.19149	1.0578	1.02307	0.93372	0.813923	0.942834	0.868651	0.73615	0.688414	0.743141	0.629526	0.760253	0.579349	0.506569	0.552151	0.463304	0.424203	0.458963	0.369473	0.128796	0.216694	0.0466396	0.132263	-0.0971696	-0.266671	-0.276596	-0.418065	-0.446349	-0.634352	-0.643959	-0.943269	-0.940274	-1.07268	-1.06641	-1.18767	-1.26894	-1.29931
233.9	1.51694	1.39378	1.35293	1.27897	1.21084	1.23646	1.13428	1.08115	1.11826	1.05406	1.07182	1.12085	1.20789	1.07465	1.03753	0.955413	0.833071	0.963108	0.885741	0.754997	0.702321	0.759777	0.655658	0.776219	0.597453	0.521988	0.564834	0.472993	0.44304	0.472593	0.384442	0.145327	0.235529	0.0497615	0.139459	-0.0874827	-0.254943	-0.269618	-0.414531	-0.435706	-0.630644	-0.636617	-0.938093	-0.9482	-1.07222	-1.07019	-1.19313	-1.27384	-1.30447
233.8	1.53631	1.41852	1.3779	1.29992	1.23242	1.25824	1.15785	1.10372	1.14354	1.0751	1.0974	1.14386	1.22478	1.09111	1.05308	0.977681	0.852647	0.983325	0.903617	0.772985	0.7175	0.775147	0.681456	0.793139	0.617487	0.537454	0.578333	0.482855	0.462704	0.486462	0.399568	0.163475	0.254118	0.0548548	0.146346	-0.0771586	-0.243523	-0.261355	-0.409914	-0.423617	-0.626149	-0.63027	-0.932465	-0.954645	-1.07195	-1.07338	-1.19839	-1.27811	-1.30805
233.7	1.55494	1.44408	1.40369	1.3215	1.25575	1.27897	1.18222	1.12569	1.16948	1.09626	1.12321	1.16667	1.24309	1.10999	1.06882	1.00174	0.871503	1.00336	0.921915	0.790754	0.734231	0.790622	0.70646	0.811001	0.6385	0.552858	0.593183	0.492761	0.482269	0.500516	0.414343	0.182078	0.272538	0.0591805	0.153534	-0.0674312	-0.232025	-0.25167	-0.404669	-0.411527	-0.621588	-0.625207	-0.926613	-0.959898	-1.07112	-1.07604	-1.20239	-1.28069	-1.31177
233.6	1.57454	1.46768	1.429	1.34368	1.27805	1.3009	1.20608	1.14777	1.19635	1.11716	1.14944	1.18896	1.26301	1.12744	1.08374	1.02455	0.890472	1.02389	0.94053	0.80867	0.751238	0.804724	0.732215	0.829225	0.657783	0.566933	0.608025	0.503336	0.499066	0.51525	0.426525	0.20148	0.290884	0.0645458	0.161293	-0.0601461	-0.220494	-0.241141	-0.398574	-0.398916	-0.616626	-0.618545	-0.92201	-0.965198	-1.07043	-1.07928	-1.20598	-1.2844	-1.31646
233.5	1.59367	1.48948	1.45147	1.36329	1.29948	1.32247	1.22814	1.16798	1.2217	1.13497	1.17431	1.20803	1.28082	1.14177	1.09843	1.04739	0.908169	1.04334	0.955507	0.825847	0.767385	0.817227	0.756004	0.845191	0.674027	0.581506	0.621781	0.514003	0.513686	0.527565	0.436723	0.219301	0.308251	0.0691019	0.168759	-0.0542133	-0.210611	-0.233526	-0.393781	-0.387111	-0.612406	-0.614802	-0.918419	-0.971402	-1.07153	-1.08414	-1.21208	-1.28902	-1.32314
233.4	1.61179	1.51	1.47243	1.38249	1.32192	1.34338	1.25044	1.18675	1.24467	1.15083	1.19773	1.22684	1.29785	1.15634	1.11341	1.06891	0.925289	1.06073	0.970349	0.842772	0.78413	0.829816	0.777591	0.860128	0.689276	0.594781	0.636523	0.524077	0.528203	0.53932	0.44679	0.236588	0.324877	0.0726118	0.175259	-0.0490531	-0.200679	-0.225955	-0.388647	-0.375712	-0.60893	-0.610362	-0.917047	-0.977962	-1.07493	-1.09037	-1.22001	-1.29441	-1.32922
233.3	1.63031	1.52955	1.49271	1.4024	1.34202	1.36533	1.27307	1.20404	1.26565	1.16687	1.22052	1.24381	1.31548	1.16986	1.12836	1.08988	0.942441	1.07752	0.984807	0.859746	0.800229	0.841321	0.799151	0.874501	0.702694	0.608109	0.649666	0.533178	0.540707	0.550029	0.45639	0.25241	0.340445	0.0753201	0.180378	-0.0439869	-0.189837	-0.219242	-0.383517	-0.363885	-0.604633	-0.607171	-0.916007	-0.985255	-1.07741	-1.09862	-1.22882	-1.30216	-1.33461
233.2	1.64928	1.54903	1.5138	1.42416	1.36152	1.38761	1.29572	1.22167	1.28696	1.18358	1.2448	1.26258	1.33199	1.18518	1.14283	1.11292	0.959219	1.09321	0.998241	0.877546	0.816393	0.853075	0.819469	0.888775	0.716525	0.622678	0.663754	0.543152	0.554188	0.562268	0.465656	0.267989	0.357402	0.0794329	0.18502	-0.0376944	-0.179532	-0.211681	-0.377163	-0.35238	-0.60023	-0.60358	-0.914766	-0.992296	-1.07926	-1.10739	-1.23847	-1.30949	-1.33963
233.1	1.66707	1.56644	1.53292	1.44459	1.38093	1.40864	1.31702	1.23967	1.30614	1.1995	1.26765	1.28233	1.34567	1.19923	1.15691	1.13515	0.975161	1.10763	1.0098	0.893727	0.831553	0.865139	0.839447	0.900356	0.73044	0.636389	0.675342	0.551336	0.567269	0.573194	0.472553	0.283612	0.373595	0.0838471	0.188934	-0.0332117	-0.169337	-0.205631	-0.372364	-0.342326	-0.597694	-0.601167	-0.914726	-0.999095	-1.08195	-1.11674	-1.2494	-1.32073	-1.34639
233	1.68469	1.58387	1.55207	1.46545	1.40115	1.42882	1.33871	1.25881	1.32688	1.21573	1.2901	1.30204	1.35852	1.21348	1.17132	1.15766	0.989586	1.12268	1.02242	0.908065	0.846638	0.876724	0.861819	0.912294	0.743117	0.649252	0.686751	0.560897	0.580805	0.58298	0.480688	0.298992	0.386406	0.090327	0.192034	-0.0287791	-0.160399	-0.200314	-0.369271	-0.333107	-0.596808	-0.597893	-0.914186	-1.00657	-1.08508	-1.12471	-1.26161	-1.3339	-1.35481
232.9	1.70248	1.60218	1.57102	1.48718	1.42134	1.44849	1.3596	1.27885	1.34854	1.23125	1.3121	1.32093	1.37014	1.22955	1.18572	1.17957	1.00324	1.13796	1.03556	0.921291	0.862604	0.887598	0.883312	0.922869	0.758396	0.661965	0.697749	0.570333	0.594631	0.592368	0.48847	0.315314	0.399589	0.0975875	0.196307	-0.0242628	-0.151041	-0.194467	-0.366499	-0.324026	-0.59612	-0.59466	-0.912545	-1.01361	-1.08852	-1.13405	-1.27345	-1.34819	-1.36403
232.8	1.72109	1.61925	1.58875	1.50604	1.43981	1.46639	1.37889	1.29899	1.37034	1.24452	1.33326	1.33789	1.3798	1.24669	1.19976	1.20046	1.01584	1.15073	1.04824	0.93307	0.878252	0.898343	0.904775	0.933376	0.773554	0.673237	0.708507	0.579771	0.609147	0.601642	0.494794	0.331128	0.410595	0.103846	0.200448	-0.0209483	-0.141349	-0.188753	-0.364656	-0.314873	-0.596733	-0.594508	-0.911468	-1.02077	-1.09287	-1.14445	-1.28585	-1.36356	-1.37438
232.7	1.74212	1.63841	1.61046	1.52587	1.46015	1.48817	1.39996	1.32185	1.39439	1.26137	1.35742	1.35564	1.39247	1.26388	1.21646	1.22279	1.03238	1.16583	1.0622	0.946298	0.896974	0.911947	0.926006	0.94658	0.792005	0.68615	0.721137	0.593353	0.624907	0.613132	0.502728	0.348601	0.424174	0.112797	0.207551	-0.0156562	-0.128163	-0.181586	-0.361429	-0.304016	-0.59546	-0.593409	-0.908695	-1.02333	-1.09601	-1.15194	-1.29706	-1.37515	-1.38224
232.6	1.76649	1.65762	1.63082	1.54777	1.47983	1.51138	1.42112	1.34456	1.4172	1.27964	1.38171	1.37328	1.4061	1.28203	1.2324	1.24614	1.05032	1.18086	1.07759	0.961155	0.916939	0.92543	0.947117	0.959291	0.808399	0.701354	0.734329	0.607193	0.641901	0.625365	0.510544	0.365416	0.438845	0.122291	0.214574	-0.00788045	-0.113835	-0.175148	-0.356461	-0.292905	-0.592325	-0.592996	-0.906027	-1.02547	-1.09822	-1.15831	-1.30768	-1.38481	-1.38939
232.5	1.79195	1.6791	1.65233	1.5727	1.50246	1.53675	1.44335	1.3691	1.44074	1.29771	1.40569	1.39279	1.42005	1.30215	1.24778	1.26794	1.06935	1.19673	1.09405	0.975881	0.938107	0.939925	0.969612	0.97342	0.826406	0.716791	0.748827	0.621662	0.659427	0.638981	0.518959	0.38241	0.455158	0.133646	0.224018	-0.00131226	-0.0986138	-0.167559	-0.35104	-0.2802	-0.588066	-0.590757	-0.903315	-1.02504	-1.0991	-1.16611	-1.31663	-1.39442	-1.39637
232.4	1.81422	1.69696	1.67233	1.59622	1.52326	1.56017	1.46227	1.39296	1.45959	1.31474	1.42718	1.41132	1.43378	1.3207	1.26303	1.28706	1.0898	1.21269	1.10969	0.989265	0.95751	0.951889	0.98825	0.986286	0.842953	0.732535	0.761284	0.633825	0.674176	0.650167	0.527609	0.39797	0.468728	0.143988	0.231811	0.00305223	-0.0860778	-0.160791	-0.345902	-0.271139	-0.584534	-0.590661	-0.902792	-1.02544	-1.10107	-1.1777	-1.32818	-1.40607	-1.40399
232.3	1.83634	1.71577	1.69367	1.62041	1.5459	1.58216	1.48185	1.41613	1.47929	1.33291	1.44998	1.43225	1.44836	1.34029	1.27929	1.30792	1.11135	1.22764	1.1254	1.00417	0.979738	0.964298	1.00649	0.997443	0.859307	0.749486	0.776066	0.646073	0.69017	0.660957	0.53842	0.412976	0.482198	0.1554	0.239664	0.00826357	-0.0739072	-0.153796	-0.340932	-0.2629	-0.579363	-0.588879	-0.900968	-1.02359	-1.10268	-1.18951	-1.34033	-1.4156	-1.40874
232.2	1.86059	1.73597	1.71545	1.64548	1.56981	1.60419	1.502	1.44031	1.50031	1.35165	1.47604	1.45389	1.46307	1.36266	1.29729	1.33095	1.1339	1.24473	1.14156	1.01959	1.00402	0.97791	1.02692	1.01068	0.876154	0.767622	0.792444	0.659919	0.706047	0.672825	0.550102	0.429467	0.497404	0.168915	0.248863	0.0146785	-0.0589002	-0.146509	-0.332238	-0.254498	-0.573067	-0.587452	-0.898783	-1.02069	-1.10231	-1.20038	-1.35102	-1.4253	-1.41282
232.1	1.88432	1.75616	1.73684	1.67084	1.5942	1.62666	1.52199	1.46448	1.52066	1.37028	1.50068	1.47574	1.47786	1.38595	1.31596	1.3531	1.15623	1.26332	1.15733	1.03577	1.02744	0.99093	1.04728	1.02149	0.89219	0.785689	0.806409	0.673939	0.723014	0.686249	0.559808	0.447223	0.511958	0.181942	0.257624	0.0225131	-0.0440619	-0.140476	-0.324489	-0.247913	-0.565176	-0.585233	-0.896471	-1.01696	-1.10183	-1.21026	-1.3623	-1.43535	-1.41518
232	1.90842	1.77677	1.75764	1.69486	1.61791	1.64892	1.54303	1.48948	1.54195	1.39021	1.52518	1.4972	1.49308	1.40866	1.33484	1.37581	1.17904	1.28309	1.17365	1.05134	1.05073	1.00252	1.0671	1.03203	0.909558	0.804481	0.821562	0.688995	0.740931	0.700577	0.571731	0.465802	0.52408	0.195729	0.266381	0.0315398	-0.0280683	-0.131654	-0.315261	-0.242305	-0.555148	-0.581655	-0.892629	-1.01243	-1.10029	-1.21945	-1.37272	-1.44434	-1.41604
231.9	1.93364	1.79775	1.77733	1.72047	1.64125	1.67174	1.5636	1.51393	1.56304	1.4108	1.54933	1.51872	1.50728	1.43167	1.35395	1.3972	1.20318	1.30318	1.18911	1.06685	1.07402	1.01352	1.08543	1.04364	0.92665	0.823756	0.835919	0.707053	0.758221	0.714596	0.583413	0.48597	0.536515	0.209183	0.276899	0.0429464	-0.0138049	-0.122351	-0.306431	-0.237571	-0.544505	-0.577716	-0.888197	-1.00674	-1.09967	-1.22792	-1.38211	-1.45375	-1.41687
231.8	1.95894	1.81854	1.79597	1.74577	1.66347	1.69554	1.58465	1.53719	1.58391	1.43181	1.5718	1.54063	1.52053	1.45444	1.37513	1.41781	1.22633	1.32244	1.20522	1.0831	1.09828	1.02592	1.10341	1.05589	0.943679	0.843665	0.848276	0.725016	0.775478	0.728656	0.594349	0.506187	0.548547	0.224676	0.288031	0.0534242	-0.00132052	-0.112979	-0.29643	-0.235018	-0.535308	-0.575819	-0.884813	-1.00164	-1.09974	-1.23659	-1.39185	-1.46244	-1.41733
231.7	1.98426	1.83969	1.81613	1.77211	1.6893	1.72191	1.60802	1.56064	1.60541	1.45469	1.5958	1.56235	1.53629	1.47887	1.39744	1.43936	1.25264	1.3442	1.22172	1.10026	1.12243	1.0395	1.12012	1.07	0.962536	0.865265	0.861755	0.745121	0.793398	0.74415	0.605786	0.527516	0.561369	0.240878	0.301536	0.064796	0.0119466	-0.101781	-0.285943	-0.230609	-0.526473	-0.573662	-0.881043	-0.99426	-1.09839	-1.24314	-1.39886	-1.46802	-1.41747
231.6	2.01112	1.86094	1.83758	1.79988	1.71616	1.74915	1.63181	1.58621	1.62724	1.47898	1.61853	1.58336	1.55391	1.5039	1.42194	1.46386	1.28051	1.36541	1.2416	1.11938	1.14737	1.05415	1.13633	1.0853	0.981658	0.887125	0.8765	0.765672	0.811585	0.762808	0.619206	0.549436	0.573696	0.258345	0.315067	0.0778892	0.0237951	-0.0881378	-0.274302	-0.225259	-0.517335	-0.572049	-0.876478	-0.985688	-1.09677	-1.24771	-1.40642	-1.46993	-1.4179
231.5	2.03864	1.88421	1.86049	1.82943	1.74431	1.77678	1.6577	1.61413	1.65001	1.50263	1.64142	1.6053	1.57356	1.52965	1.4466	1.4893	1.30978	1.38959	1.26241	1.14058	1.17409	1.06977	1.1537	1.1019	1.00171	0.909791	0.892504	0.788303	0.829973	0.781854	0.634477	0.572196	0.587038	0.276452	0.331491	0.091211	0.0362573	-0.074698	-0.260935	-0.220278	-0.506403	-0.568508	-0.870862	-0.976719	-1.09447	-1.25148	-1.41305	-1.46943	-1.41692
231.4	2.06314	1.90648	1.88248	1.85856	1.76971	1.80187	1.68285	1.64134	1.6696	1.52361	1.66229	1.6258	1.59239	1.55398	1.4712	1.51262	1.33781	1.41094	1.28271	1.16	1.19948	1.08318	1.16957	1.11806	1.01986	0.93183	0.908706	0.810172	0.847252	0.797573	0.648395	0.593891	0.599388	0.293796	0.346753	0.10173	0.046023	-0.062203	-0.250511	-0.217283	-0.498852	-0.566221	-0.867843	-0.968632	-1.09365	-1.25603	-1.4197	-1.47102	-1.4182
231.3	2.08892	1.92859	1.90302	1.88728	1.79664	1.82672	1.70676	1.66736	1.6883	1.54271	1.68246	1.64677	1.61001	1.57837	1.49483	1.53569	1.3636	1.43196	1.30239	1.18026	1.22517	1.0986	1.18475	1.13351	1.03617	0.953809	0.922221	0.831096	0.864655	0.81336	0.664063	0.613833	0.611292	0.311123	0.362145	0.110519	0.0553705	-0.0511155	-0.241528	-0.21561	-0.491767	-0.563834	-0.86535	-0.960141	-1.09308	-1.26209	-1.42638	-1.47273	-1.42096
231.2	2.11346	1.94893	1.92309	1.91408	1.82341	1.85098	1.72926	1.69284	1.70787	1.56265	1.70354	1.668	1.62638	1.60186	1.51947	1.55761	1.38624	1.45139	1.32144	1.2011	1.25	1.11364	1.19883	1.14722	1.05149	0.975415	0.935099	0.849778	0.881278	0.828065	0.67995	0.63038	0.622796	0.328872	0.376787	0.119932	0.0649019	-0.0439948	-0.234163	-0.215228	-0.484397	-0.562374	-0.863974	-0.953516	-1.09338	-1.26805	-1.43455	-1.47562	-1.42501
231.1	2.13952	1.97043	1.94311	1.93987	1.85204	1.87579	1.75352	1.71612	1.72717	1.5836	1.72525	1.68898	1.64201	1.62733	1.54606	1.58031	1.40896	1.47139	1.34145	1.22182	1.27552	1.12893	1.21188	1.16104	1.06806	0.997647	0.949111	0.86919	0.899026	0.842017	0.697216	0.647567	0.633886	0.346533	0.390104	0.129805	0.0748993	-0.037566	-0.226301	-0.213775	-0.476598	-0.560702	-0.860999	-0.946308	-1.09224	-1.27296	-1.44147	-1.47709	-1.42933
231	2.16784	1.99419	1.96481	1.9667	1.8824	1.90162	1.78033	1.74084	1.7487	1.60746	1.74891	1.71168	1.66124	1.65467	1.57399	1.60361	1.43292	1.49409	1.36453	1.24391	1.3036	1.14647	1.22747	1.17675	1.08823	1.0218	0.962488	0.889673	0.920201	0.857605	0.716774	0.666884	0.64626	0.365742	0.403896	0.142754	0.0859277	-0.0297813	-0.216748	-0.212178	-0.465925	-0.556686	-0.856298	-0.937552	-1.08939	-1.27535	-1.44595	-1.47649	-1.43057
230.9	2.1976	2.02024	1.98781	1.99492	1.91231	1.92745	1.80773	1.76832	1.77244	1.63427	1.77466	1.73486	1.68103	1.68282	1.60347	1.62969	1.45963	1.51805	1.38867	1.26829	1.33153	1.1652	1.24408	1.19421	1.1095	1.04869	0.976286	0.911544	0.94225	0.87534	0.737336	0.688116	0.660233	0.385615	0.420042	0.157985	0.0975758	-0.0206889	-0.207633	-0.211162	-0.455432	-0.552455	-0.848661	-0.926761	-1.08409	-1.27672	-1.44755	-1.47412	-1.43164
230.8	2.22546	2.04665	2.01035	2.02298	1.94219	1.95213	1.83347	1.79622	1.79722	1.66174	1.79905	1.75976	1.70088	1.71153	1.63421	1.65415	1.48589	1.54253	1.41362	1.29181	1.35894	1.18471	1.26037	1.21316	1.13157	1.07474	0.990711	0.933483	0.963985	0.892076	0.756694	0.710726	0.674164	0.406515	0.43801	0.173163	0.107221	-0.0111389	-0.197981	-0.210849	-0.444733	-0.54802	-0.841702	-0.916887	-1.07909	-1.27677	-1.44943	-1.47047	-1.4336
230.7	2.25319	2.07287	2.03151	2.04808	1.97309	1.97503	1.85941	1.82349	1.82096	1.68734	1.82029	1.78425	1.72153	1.74025	1.66421	1.6771	1.51039	1.56788	1.43773	1.31379	1.3856	1.20282	1.27762	1.23155	1.15199	1.09918	1.00477	0.955113	0.983861	0.906247	0.775197	0.733451	0.686369	0.425942	0.455171	0.18866	0.115317	-0.0045406	-0.188154	-0.211959	-0.433892	-0.545341	-0.835015	-0.907689	-1.07338	-1.27733	-1.45031	-1.46683	-1.43709
230.6	2.2813	2.09933	2.05325	2.07288	2.00459	1.99894	1.88511	1.84979	1.84432	1.71363	1.83978	1.80752	1.74246	1.76886	1.6953	1.69966	1.5335	1.59407	1.46155	1.33496	1.41141	1.22104	1.29513	1.24897	1.1719	1.12327	1.01905	0.976862	1.00276	0.921285	0.792992	0.755463	0.697728	0.446011	0.472646	0.204965	0.12237	0.00180566	-0.178393	-0.212547	-0.421153	-0.542852	-0.828097	-0.896888	-1.06948	-1.27874	-1.45116	-1.46285	-1.43857
230.5	2.30663	2.12547	2.07479	2.09704	2.03403	2.02121	1.91113	1.87478	1.86601	1.73843	1.85755	1.8297	1.7632	1.79528	1.72665	1.72254	1.5562	1.62006	1.48163	1.35616	1.43661	1.23844	1.30977	1.26586	1.19085	1.14688	1.03288	0.99785	1.02048	0.93569	0.809554	0.777301	0.709829	0.464765	0.490781	0.219861	0.130213	0.00755372	-0.166626	-0.213399	-0.406693	-0.542087	-0.822813	-0.884964	-1.06643	-1.28031	-1.45364	-1.45848	-1.44081
230.4	2.3313	2.15055	2.09514	2.1216	2.06362	2.04302	1.93704	1.89973	1.88587	1.76349	1.8759	1.85253	1.78485	1.82151	1.75705	1.74573	1.57827	1.64532	1.50003	1.37929	1.4611	1.25684	1.32532	1.28404	1.20883	1.17002	1.04791	1.0186	1.0382	0.949577	0.825761	0.79819	0.720857	0.482422	0.50787	0.235926	0.138023	0.0125105	-0.155584	-0.213744	-0.392934	-0.541094	-0.819104	-0.875015	-1.06446	-1.28149	-1.45645	-1.45358	-1.44329
230.3	2.35452	2.17333	2.11439	2.14694	2.09171	2.0649	1.96197	1.92318	1.90468	1.78706	1.89259	1.87492	1.80428	1.84643	1.78697	1.76768	1.60077	1.66837	1.51719	1.40197	1.48514	1.27466	1.33901	1.30077	1.22454	1.19321	1.06124	1.03847	1.05511	0.961362	0.842281	0.816987	0.731781	0.498662	0.524445	0.251789	0.145287	0.0146906	-0.145552	-0.215496	-0.379805	-0.542713	-0.817939	-0.866476	-1.06282	-1.28293	-1.45898	-1.4486	-1.44672
230.2	2.37547	2.1944	2.13077	2.17081	2.11917	2.08487	1.98624	1.94512	1.91963	1.80909	1.90639	1.89493	1.82245	1.87131	1.81486	1.78868	1.62123	1.69041	1.53287	1.42219	1.50701	1.292	1.35266	1.31613	1.23978	1.21581	1.07542	1.05655	1.07281	0.972358	0.858552	0.833571	0.740049	0.512033	0.539645	0.26652	0.150442	0.0146925	-0.137033	-0.219834	-0.368683	-0.546748	-0.817116	-0.860651	-1.06279	-1.2864	-1.46268	-1.44721	-1.45174
230.1	2.39377	2.21441	2.14877	2.19379	2.14495	2.10093	2.0102	1.96621	1.93389	1.82981	1.91995	1.91491	1.84007	1.89651	1.84102	1.80738	1.63934	1.71078	1.54853	1.44052	1.52718	1.30898	1.36579	1.33163	1.25626	1.23585	1.08805	1.07374	1.08977	0.982828	0.8754	0.85058	0.747319	0.525946	0.553774	0.278892	0.154196	0.0145561	-0.130088	-0.224692	-0.360212	-0.550852	-0.816319	-0.855529	-1.06421	-1.2917	-1.46831	-1.44768	-1.45664
230	2.41193	2.23474	2.16697	2.21679	2.1684	2.11659	2.03543	1.98703	1.94905	1.85267	1.93421	1.93375	1.85945	1.92137	1.86697	1.82768	1.65864	1.731	1.56482	1.45984	1.5466	1.32732	1.37912	1.34898	1.27323	1.25662	1.10005	1.09078	1.10663	0.99359	0.892084	0.866238	0.755011	0.541164	0.567996	0.292268	0.158544	0.0140047	-0.12354	-0.22997	-0.350558	-0.554788	-0.814473	-0.851795	-1.06451	-1.29404	-1.47279	-1.44819	-1.45992
229.9	2.42962	2.25582	2.18519	2.23921	2.19261	2.13143	2.05989	2.00606	1.96474	1.87584	1.94921	1.95103	1.87783	1.94493	1.89297	1.84721	1.67576	1.75126	1.58012	1.4801	1.56606	1.34571	1.39316	1.36582	1.28956	1.27648	1.11303	1.10981	1.12509	1.00403	0.908336	0.881439	0.762364	0.55429	0.582383	0.305162	0.162167	0.013566	-0.11866	-0.234906	-0.342342	-0.559768	-0.812186	-0.846707	-1.06622	-1.29531	-1.4757	-1.4477	-1.46547
229.8	2.44496	2.27516	2.20086	2.2581	2.21422	2.14488	2.08117	2.02445	1.97757	1.89551	1.96059	1.96556	1.89355	1.96591	1.9169	1.86321	1.68879	1.76934	1.59317	1.498	1.58234	1.36251	1.40534	1.38105	1.3023	1.29419	1.12111	1.12432	1.13921	1.01185	0.922425	0.894115	0.766782	0.564162	0.593169	0.314865	0.162881	0.00860069	-0.115572	-0.240827	-0.336947	-0.568342	-0.811816	-0.844503	-1.07184	-1.29997	-1.47944	-1.45021	-1.47592
229.7	2.45869	2.29361	2.21703	2.2748	2.23383	2.15801	2.10132	2.04201	1.99029	1.91421	1.9703	1.97808	1.90913	1.98446	1.93981	1.87827	1.70091	1.78637	1.60617	1.51489	1.59753	1.37766	1.41527	1.39682	1.31467	1.31138	1.13075	1.13748	1.15342	1.01824	0.936329	0.905763	0.769944	0.571044	0.601747	0.324169	0.160417	0.00335776	-0.114863	-0.24698	-0.332233	-0.576609	-0.812742	-0.844063	-1.07829	-1.30518	-1.48423	-1.45209	-1.48654
229.6	2.47721	2.3154	2.23613	2.29347	2.25489	2.17269	2.12437	2.06312	2.00542	1.93555	1.98407	1.9926	1.9272	2.00385	1.96538	1.89694	1.71647	1.80602	1.62027	1.53495	1.61678	1.39502	1.42768	1.41705	1.33057	1.33034	1.14372	1.15155	1.17086	1.02719	0.954544	0.919455	0.777051	0.580071	0.612006	0.335339	0.162286	0.00166724	-0.110775	-0.24966	-0.326037	-0.58438	-0.812868	-0.8414	-1.08146	-1.30794	-1.48591	-1.45032	-1.49491
229.5	2.49552	2.33645	2.25536	2.31234	2.27538	2.18771	2.14608	2.08154	2.01805	1.95754	1.99673	2.00921	1.94681	2.02295	1.99069	1.91509	1.73132	1.82445	1.63363	1.55734	1.63649	1.41383	1.43898	1.43849	1.34647	1.34882	1.15713	1.16575	1.18706	1.0352	0.972238	0.931651	0.785278	0.588649	0.621943	0.345199	0.162618	-0.00199688	-0.106298	-0.25248	-0.32133	-0.591874	-0.814265	-0.838745	-1.08473	-1.31109	-1.48648	-1.44813	-1.50444
229.4	2.51194	2.35619	2.27436	2.33029	2.29637	2.20139	2.16759	2.09915	2.03189	1.97947	2.00852	2.02405	1.96693	2.04063	2.01424	1.93446	1.74502	1.84245	1.6478	1.57985	1.65678	1.43334	1.44982	1.45883	1.36189	1.36742	1.1699	1.17792	1.20241	1.04325	0.989938	0.942683	0.792611	0.598071	0.629277	0.353439	0.162715	-0.0051849	-0.100951	-0.257252	-0.318373	-0.60007	-0.81562	-0.838592	-1.08781	-1.31536	-1.4875	-1.44616	-1.51398
229.3	2.52774	2.37638	2.2949	2.34954	2.31834	2.21523	2.18861	2.11613	2.04635	2.00115	2.02213	2.04015	1.99041	2.06004	2.03649	1.95388	1.75973	1.86121	1.6622	1.60223	1.67476	1.4535	1.46194	1.47957	1.37764	1.38634	1.18651	1.19004	1.21757	1.05317	1.00954	0.955576	0.79946	0.60676	0.638053	0.362012	0.164554	-0.00851543	-0.0945797	-0.261306	-0.313459	-0.604136	-0.814663	-0.838494	-1.0908	-1.31822	-1.4872	-1.44401	-1.52438
229.2	2.54154	2.39632	2.31487	2.36646	2.33745	2.22697	2.20604	2.13211	2.06048	2.01954	2.03414	2.05718	2.01088	2.07819	2.05634	1.97075	1.77187	1.87626	1.67652	1.62252	1.69208	1.4731	1.4742	1.49815	1.39108	1.40252	1.20065	1.2006	1.23187	1.06142	1.02726	0.967336	0.805304	0.615482	0.642713	0.369272	0.165046	-0.0130966	-0.0878473	-0.266363	-0.309997	-0.609126	-0.814623	-0.841062	-1.09546	-1.32307	-1.48963	-1.44653	-1.53596
229.1	2.55632	2.41686	2.33425	2.38304	2.35614	2.23985	2.2257	2.14894	2.07578	2.0392	2.04853	2.07414	2.03216	2.09693	2.07741	1.98801	1.78344	1.89252	1.69059	1.64288	1.7106	1.49373	1.48874	1.51926	1.40517	1.42035	1.21488	1.21316	1.24695	1.06933	1.0443	0.98009	0.812247	0.625377	0.649452	0.377111	0.16723	-0.0161842	-0.0808759	-0.269971	-0.305472	-0.612801	-0.814664	-0.84333	-1.0986	-1.32598	-1.49038	-1.44932	-1.54499
229	2.57011	2.43861	2.35394	2.39777	2.37416	2.254	2.24409	2.16375	2.09123	2.0597	2.06357	2.09145	2.05331	2.1159	2.10054	2.00696	1.79256	1.90661	1.70424	1.66395	1.72681	1.5127	1.50303	1.54012	1.41821	1.43906	1.22862	1.22453	1.26249	1.07731	1.06061	0.992954	0.818816	0.63432	0.654953	0.383402	0.169892	-0.0173738	-0.0754092	-0.271004	-0.303563	-0.616795	-0.815151	-0.845041	-1.102	-1.32771	-1.49163	-1.45401	-1.5557
228.9	2.5844	2.46058	2.37294	2.41127	2.39407	2.26959	2.26241	2.1782	2.10657	2.08194	2.07847	2.10902	2.07449	2.13642	2.12374	2.02611	1.80081	1.92164	1.717	1.68729	1.74363	1.5331	1.51838	1.56033	1.43146	1.45665	1.24102	1.23653	1.27753	1.08714	1.07723	1.00558	0.825427	0.642535	0.660317	0.39135	0.172922	-0.0190979	-0.069437	-0.271887	-0.301468	-0.621263	-0.816776	-0.84726	-1.10577	-1.33054	-1.49317	-1.45949	-1.56545
228.8	2.59995	2.48407	2.39438	2.42409	2.4132	2.28604	2.28066	2.19345	2.12189	2.10571	2.09596	2.12704	2.09757	2.1563	2.14798	2.04411	1.81011	1.93649	1.73057	1.70916	1.76113	1.55341	1.53435	1.58084	1.44796	1.4747	1.2559	1.25167	1.29246	1.09777	1.09265	1.01864	0.833024	0.65024	0.665412	0.400431	0.17639	-0.0182079	-0.0639469	-0.271135	-0.298914	-0.623806	-0.816742	-0.850079	-1.10841	-1.33127	-1.49335	-1.46443	-1.57362
228.7	2.61651	2.50696	2.41478	2.43862	2.43053	2.30262	2.3	2.20932	2.13727	2.1284	2.1136	2.14476	2.12146	2.17615	2.16999	2.06201	1.82106	1.9521	1.74454	1.73102	1.77883	1.57238	1.54995	1.6026	1.46586	1.49162	1.27134	1.267	1.30737	1.10812	1.10687	1.03233	0.840176	0.658996	0.670553	0.408298	0.180138	-0.0163061	-0.0573279	-0.26973	-0.297893	-0.627676	-0.816882	-0.851748	-1.11168	-1.33346	-1.49221	-1.46989	-1.58092
228.6	2.62915	2.52797	2.4352	2.45375	2.447	2.31806	2.31842	2.22731	2.15154	2.15029	2.12996	2.16251	2.14567	2.19546	2.19024	2.07855	1.83148	1.96659	1.75783	1.75273	1.79598	1.59162	1.56636	1.62338	1.48396	1.50782	1.28606	1.28002	1.32284	1.11748	1.12082	1.04405	0.846565	0.6669	0.677358	0.415747	0.183869	-0.0162281	-0.0525325	-0.270244	-0.298944	-0.63223	-0.816484	-0.854602	-1.11651	-1.33736	-1.49303	-1.47521	-1.58726
228.5	2.64109	2.54813	2.45663	2.46976	2.46315	2.33225	2.33612	2.24635	2.16571	2.1715	2.14423	2.1811	2.16791	2.2164	2.2095	2.09522	1.84238	1.97865	1.77007	1.77304	1.81288	1.61099	1.58302	1.64341	1.50268	1.52358	1.30205	1.29147	1.33778	1.12715	1.13252	1.05524	0.851485	0.67487	0.68328	0.42128	0.188008	-0.0151295	-0.0481806	-0.268404	-0.300998	-0.638525	-0.816529	-0.856915	-1.12092	-1.3433	-1.49466	-1.48029	-1.59531
228.4	2.65365	2.56668	2.4791	2.48534	2.47861	2.34596	2.35281	2.26436	2.17919	2.19021	2.15773	2.19888	2.19051	2.23755	2.22655	2.10937	1.85258	1.99024	1.78273	1.79122	1.82936	1.62907	1.60059	1.66323	1.52069	1.5362	1.31924	1.30225	1.35195	1.13519	1.14375	1.06486	0.856177	0.682712	0.687423	0.425339	0.192808	-0.0146239	-0.0433635	-0.266012	-0.301002	-0.644272	-0.817867	-0.860142	-1.12456	-1.34905	-1.49709	-1.48821	-1.60537
[truncated: 1,087 more rows]
[truncated: 22 more columns]
